# Supplementary material for: Neutrophil gene expression in COVID-19 patients with acute respiratory distress syndrome
Source: Front Immunol. 2025 Nov 6;16:1620745. doi: 10.3389/fimmu.2025.1620745 (PMC12631193; doi:10.3389/fimmu.2025.1620745)
Supplement: Supplementary file 12 [file Table1.xlsx]

## Sheet: Supplementary Table 1
Supplementary Table 1. Clinical characteristics for COVID-19 patients with ARDS in the bulk-RNA sequence cohort.
Pt.No	Age	Sex	BMI	White blood cell(×10^3/μl)	Neutrophils(%)	Lymphocytes(%)	Neutrophil-to-lymphocyte ratio	APACHE II score	SOFA score	Comorbidity			Clade	Therapeutic intervention prior to sample collection					Therapeutic intervention after sample collection				28_VFD	Hospital mortality	VW=0/NVW=1
										Hypertention	Diabetes	Kidney disease		vaccination	steroid	ciclesonid	tocilizmab	remdesivir	steroid	ciclesonid	tocilizmab	remdesivir
COV1	58	Male	32.5781	4.15	74.6	17.8	4.19101	8	2	1	0	0	-	0	0	1	0	0	1	0	0	0	20	Survival	0
COV102	86	Female	22.6015	5.22	88.5	7.3	12.1233	14	6	0	0	0	20B	0	1	0	0	0	1	0	0	0	0	Death	1
COV108	62	Female	34.7178	8.52	88.5	10.1	8.76238	10	6	0	1	0	-	0	1	0	0	0	1	0	0	0	23	Survival	0
COV112	76	Male	20	16.59	89.6	6.9	12.9855	27	7	1	1	1	20B	0	1	1	0	0	1	0	0	0	0	Death	1
COV27	76	Male	22.6049	5.9	86.1	11.9	7.23529	20	6	0	1	0	20B	0	1	0	0	0	1	0	0	1	0	Survival	1
COV33	58	Male	29.3878	10.73	88.8	7.3	12.1644	16	7	1	1	0	20B	0	1	1	0	0	1	0	0	1	10	Survival	0
COV38	80	Male	23.2426	7.01	89	7.1	12.5352	8	2	1	0	0	20B	0	1	1	0	1	1	0	0	1	10	Survival	0
COV41	72	Female	23.1629	10.2	96.6	1.9	50.8421	20	6	1	0	1	20B	0	1	1	0	0	1	0	0	0	10	Survival	0
COV43	72	Female	19.6763	9.82	94.3	4.2	22.4524	10	2	1	1	0	20B	0	1	0	0	0	1	0	0	1	14	Survival	0
COV45	77	Female	-	9.82	94.4	4.4	21.4545	20	6	0	0	0	20B	0	1	0	0	0	1	0	0	1	9	Survival	0
COV48	63	Female	25.3516	4.78	87	11.5	7.56522	9	5	0	1	0	20B	0	1	0	0	1	1	0	0	1	15	Survival	0
COV53	60	Male	25.0135	15.5	95	4.1	23.1707	20	9	1	1	1	20B	0	1	1	1	0	1	0	0	0	0	Survival	1
COV57	73	Male	16.8296	6.25	96	2.4	40	25	5	1	1	1	-	0	1	0	0	0	1	0	0	0	14	Survival	0
COV59	82	Male	22.7732	9.01	86	11.7	7.35043	11	3	0	0	0	20B	0	0	1	0	1	1	0	0	1	22	Survival	0
COV6	74	Male	24.5675	19.38	84.8	10.8	7.85185	18	3	1	0	0	-	0	1	1	0	1	1	0	0	1	21	Survival	0
COV65	58	Female	20.2442	16.37	95.7	2.8	34.1786	26	10	1	0	0	20B	0	1	1	0	0	1	0	0	0	0	Survival	1
COV68	69	Male	-	4.63	89.8	6.5	13.8154	13	7	1	1	1	20B	0	1	1	1	1	1	0	0	0	24	Survival	0
COV70	68	Male	-	7.51	80.7	13.4	6.02239	20	8	0	1	0	20B	0	0	0	0	0	1	0	0	1	0	Survival	1
COV72	50	Male	23.5429	14.65	85.3	7.9	10.7975	7	3	0	0	0	20B	0	1	1	0	0	1	0	0	1	17	Survival	0
COV73	79	Male	-	8.84	75.8	19	3.98947	18	7	0	0	0	20B	0	0	0	0	0	1	0	0	1	6	Survival	0
COV75	82	Male	19.6072	6.25	89.9	7.7	11.6753	12	5	0	0	0	20B	0	0	0	0	0	1	0	0	0	0	Death	1
COV81	93	Female	21.8787	8.4	91.4	4	22.85	13	3	0	0	0	-	0	1	0	0	0	1	0	0	0	0	Survival	1
COV84	61	Male	29.321	4.5	74.1	21.3	3.47887	15	7	1	1	0	20B	0	0	0	0	0	1	0	0	0	11	Survival	0
COV86	73	Male	21.9651	8.29	94.6	4.6	20.5652	12	6	1	0	0	-	0	1	0	0	1	1	0	0	0	22	Survival	0
COV87	71	Female	25.7305	2.75	78.2	18.2	4.2967	15	7	0	0	0	20B	0	0	0	0	0	1	0	0	0	17	Survival	0
COV90	72	Male	22.5592	6.14	90.7	4.6	19.7174	10	7	0	1	0	-	0	0	0	0	0	1	0	0	0	17	Survival	0
COV96	85	Female	22.8928	9.41	94.9	4.4	21.5682	13	6	1	1	0	-	0	1	0	0	0	1	0	0	0	15	Survival	0
COV97	74	Male	24.2778	8.23	87.9	9.1	9.65934	13	5	0	1	1	-	0	0	0	0	0	1	0	0	0	0	Survival	1
COVID-19: coronavirus disease 2019, ARDS: acute respiratory distress syndrome, RNA: ribonucleic acid, BMI: body mass index, APACHE: acute physiologic assessment and chronic health evaluation, SOFA: sequential organ failure assessment, 28_VFD: 28 ventilator-free days, VW: ventilator weaning group, NVW: non-ventilator weaning group
