# Supplementary material for: Neutrophil gene expression in COVID-19 patients with acute respiratory distress syndrome
Source: Front Immunol. 2025 Nov 6;16:1620745. doi: 10.3389/fimmu.2025.1620745 (PMC12631193; doi:10.3389/fimmu.2025.1620745)
Supplement: Supplementary file 13 [file Table2.xlsx]

## Sheet: Supplementary Table 2
Supplementary Table 2. Clinical outcomes for COVID-19 patients with ARDS in the single cell cohort.
Case	Age	Sex	BMI	P/F ratio	APACHE II score	SOFA score	Comobidites	Clade	28_VFD	90_VFD	Hospital mortality
Case 1	63	Male	29.4	191	13	2	Hypertension	-	4	64	Survival
Case 2	69	Male	30.4	251	14	6	Hypertension Diabetes CKD	20B	23	85	Survival
Case 3	73	Male	22.4	285	8	3	Hypertension	20I	0	0	Survival
Case 4	54	Male	26.2	234	13	1	Diabetes	-	0	0	Death
Case 5	71	Male	24.8	107	21	11	Hypertension CKD	-	0	0	Survival
Healthy 1	49	Male	27.4	-	-	-	-	-	-	-	-
Healhty 2	45	Male	24.92	-	-	-	-	-	-	-	-
Healthy 3	75	Female	16.8475	-	-	-	-	-	-	-	-
Healhty 4	79	Female	18.1312	-	-	-	-	-	-	-	-
Healthy 5	76	Female	17.6254	-	-	-	-	-	-	-	-
Healthy 6	73	Female	24.7796	-	-	-	-	-	-	-	-
COVID-19: coronavirus disease 2019, ARDS: acute respiratory distress syndrome, BMI: body mass index, P/F ratio: PaO2/FiO2 ratio, APACHE: acute physiologic assessment and chronic health evaluation, SOFA: sequential organ failure assessment, 28_VFD: 28 ventilator-free days, 90_VFD: 90 ventilator-free days, CKD: chronic kidney disease
