# Supplementary material for: Neutrophil gene expression in COVID-19 patients with acute respiratory distress syndrome
Source: Front Immunol. 2025 Nov 6;16:1620745. doi: 10.3389/fimmu.2025.1620745 (PMC12631193; doi:10.3389/fimmu.2025.1620745)
Supplement: Supplementary file 14 [file Table3.xlsx]

## Sheet: Supplementary Table 3
	COV102	COV112	COV27	COV53	COV65	COV70	COV75	COV81	COV97	COV1	COV108	COV33	COV38	COV41	COV43	COV45	COV48	COV57	COV6	COV68	COV72	COV73	COV84	COV86	COV87	COV90	COV96	H1	H2	H7	H8	H9	H11	H14	H15	H19	H20	H21	H22	H23	H24	H25	H16
DDX11L1	3.84338	0.256092	5.05454	3.61067	1.73326	0.0947805	0.700999	2.16498	1.09944	1.75743	12.7777	1.49073	0.376324	1.64695	6.06134	4.40134	0.903076	0.699395	1.30255	5.55829	0.197014	0.268865	3.01291	7.31553	1.62572	8.1148	0.443143	4.49322	0.692177	3.13004	0.998562	2.76896	2.33724	3.62736	2.79245	0.933309	0.95346	0.884115	2.33721	9.0331	2.35744	2.8046	3.31446
WASH7P	4.64944	2.78749	3.03859	3.54826	7.72391	3.24806	4.68869	3.77541	4.28708	6.24166	4.622	3.4736	3.99026	5.29156	4.81449	3.77057	4.65828	6.52932	5.60736	3.59603	4.99664	5.05941	7.85339	7.53844	3.83174	8.92633	6.39939	5.07115	3.72925	2.66676	3.61079	5.25515	3.56015	3.87542	3.83607	3.96322	2.55307	3.53935	6.52916	5.4496	5.76983	18.0631	2.65578
LOC729737	50.0164	72.7086	27.6786	108.839	154.875	61.7721	61.2355	89.886	59.0052	43.3247	61.9674	71.4004	57.2298	54.5273	81.23	54.1936	36.5153	144.467	48.0966	45.3645	53.3283	38.4169	75.6133	64.9465	118.59	77.2047	51.4423	36.472	24.4149	31.9954	52.5985	39.225	31.0947	27.9065	25.9399	32.5363	13.9074	21.0236	82.8021	73.9114	32.2263	92.7692	33.1745
LOC100133331	24.2237	43.1363	13.7619	47.1102	94.8619	28.5611	26.6745	39.2107	18.8805	17.5791	23.7928	39.4111	29.3554	26.7971	47.9491	29.4197	27.8996	75.3418	20.0731	25.2657	27.289	19.8588	44.6987	35.2271	79.2407	46.5185	30.9585	18.5901	12.6421	16.0962	33.2834	28.2777	18.7541	14.6126	14.0217	22.4887	10.2369	13.9637	39.6698	46.2341	16.7586	39.7926	15.9343
LOC100132287	10.8436	19.9648	6.454	21.565	42.4409	13.2636	12.0008	18.2848	8.67091	7.99718	11.2727	18.0461	13.273	12.1014	21.3373	13.601	12.6332	35.0018	9.21659	11.5948	12.1884	9.11057	19.677	15.8889	36.1356	21.4046	12.9802	8.3823	5.65149	7.07477	15.0794	12.9965	8.3275	6.77196	5.99759	10.0552	4.43821	6.44002	17.9002	21.6641	7.62991	18.3652	7.3171
LOC100132062	10.8436	19.9648	6.454	21.565	42.4409	13.2636	12.0008	18.2848	8.67091	7.99718	11.2727	18.0461	13.273	12.1014	21.3373	13.601	12.6332	35.0018	9.21659	11.5948	12.1884	9.11057	19.677	15.8889	36.1356	21.4046	12.9802	8.3823	5.65149	7.07477	15.0794	12.9965	8.3275	6.77196	5.99759	10.0552	4.43821	6.44002	17.9002	21.6641	7.62991	18.3652	7.3171
LOC100288069	12.8546	20.0449	7.26038	20.6287	19.6304	14.8683	15.2849	11.6708	9.11247	6.23879	13.0681	17.8995	9.98195	7.89108	17.2305	14.3629	10.4478	27.0256	6.63839	10.3744	12.0689	8.26721	13.2523	8.24071	21.5397	11.4481	5.45528	10.0618	8.29955	9.39381	16.5193	13.0258	10.7738	7.7395	7.15049	13.3155	7.72114	9.64864	20.8444	15.3534	8.38019	27.0846	7.99642
FAM87B	0.206009	0.378233	0.214287	0.248762	0.271721	0.497101	0.148706	0.508098	0.270893	0.322968	0.208709	0.365195	0.092161	0	0	0.0760426	0.482533	0.334106	0.569629	0.206859	0.552935	0.266888	0.172136	0.355399	0.0988581	0.531804	0	0.131009	0.435028	0.494798	0.182732	0.214949	0.500022	0.441887	0.115554	0.044656	0.286669	0.0903634	0.452862	0	1.09285	0.611214	0.210709
LINC00115	1.08623	0.405909	1.68133	1.31166	0.543442	1.55758	1.42757	1.35493	1.23837	0.813402	1.31188	2.32438	1.48994	0.704955	1.48214	1.27371	1.55703	1.7819	1.2342	0.661947	2.59436	1.22571	1.11657	0.568638	1.1863	2.55266	2.13049	1.19779	1.79811	2.43827	1.20182	1.603	0.595264	1.55794	1.23808	1.00476	1.37601	1.57232	0.574361	0.839507	1.13746	1.39706	3.35028
LINC01128	2.22864	3.5886	4.38465	1.04028	2.26967	3.97681	2.08188	5.32294	4.33429	2.20097	6.26126	2.16793	2.94915	7.04955	3.6436	2.96566	6.54825	2.76194	4.46209	2.02721	7.12879	7.15656	3.27878	3.52556	2.76803	3.29719	4.62622	9.32032	8.46854	6.72337	5.81933	6.9799	9.71471	7.08153	6.35547	5.38104	14.2188	7.75318	3.71126	10.7937	6.3341	5.15166	9.69264
FAM41C	1.01619	0.891893	1.27946	0.723672	0.879097	1.59337	1.50728	2.01981	1.7105	0.960771	1.50568	0.73486	1.17505	1.00808	2.96799	2.42082	0.958081	2.35834	1.20382	0.724005	0.607632	1.50248	0.728103	2.37748	0.559043	1.77889	1.87423	0.753112	0.367357	0.902927	0.644905	0.878832	0.743365	0.67578	1.27109	0.716728	0.626658	1.15665	0.618101	1.79894	1.04825	1.78998	4.83578
SAMD11	1.14241	1.78969	1.84617	0.678443	0.735245	1.56852	1.10042	1.40332	1.62536	1.43542	0.834835	0.849291	1.72034	0.793074	1.23512	1.34976	1.67344	1.20278	1.93041	1.07566	1.45168	1.91764	2.17397	1.64905	1.40873	1.11679	1.33917	1.66568	1.70144	1.47074	1.41969	1.72514	1.71436	1.74003	1.37014	1.25037	2.46535	1.73498	2.42999	2.51852	3.01093	4.40947	2.10709
NOC2L	14.5236	15.609	21.6595	6.78443	9.94179	19.895	14.0824	13.9848	17.2985	13.3972	8.69123	5.49804	18.8008	9.34065	7.61142	16.4442	16.5234	11.9053	17.6664	10.9635	15.0612	18.5438	13.8012	15.2964	10.652	5.84985	12.296	16.844	19.3732	18.266	19.2923	20.9992	18.5008	16.4696	18.3731	14.2676	28.4949	18.1811	10.4269	13.672	13.2704	9.14638	23.3677
KLHL17	1.16114	0.258306	0.428574	0.0452295	0.44754	1.29246	0.981458	1.74205	0.928777	1.29187	0.715573	0.268197	0.583686	0.0881193	0.123512	0.532298	2.03723	0.222737	1.1709	0.372345	1.03692	0.474468	0.819695	0.568638	3.01517	0.319083	2.37398	1.38495	0.580037	1.26063	0.871493	1.03112	0.476211	1.01165	1.073	2.27745	2.63735	1.37352	0.618543	1.31923	1.56122	2.79412	1.09569
PLEKHN1	0.0749124	0.664215	0.197804	0.407066	0.671311	0.26512	0.208188	0.387123	0.386991	1.38757	0.178893	0.223498	0.307203	0.264358	0.123512	0.152085	0.43655	0.71276	0.0632921	0.0827434	0.440689	0.593085	1.06917	0.682366	0.939152	0.372263	0	0.149724	0.502699	0.157579	0.337352	0.27761	0.238106	0.242795	0.561263	0	0.344003	0.289163	0	0	0.401457	0.523898	0.0842838
HES4	1.01132	9.37281	3.16486	6.60351	10.9967	5.16985	1.45732	0.483903	1.04487	17.7991	4.65122	2.27968	1.07521	2.99606	1.48214	1.48283	1.13503	2.94013	4.73108	19.1551	1.03692	2.76773	4.0272	0.113728	8.05694	1.54223	0.0608713	2.35815	1.43076	1.10305	1.06828	1.46736	0.714317	1.45677	0.825386	0.982431	3.44003	0.433744	3.97635	0.599648	8.60902	2.09559	0.88498
ISG15	377.652	1011.34	291.183	1236.94	3063.73	1614.86	282.466	53.3261	79.7394	2952.72	338.048	250.697	170.498	461.877	262.859	214.953	185.927	594.06	65.8554	2712.58	312.241	523.476	776.608	76.3113	4079.11	186.318	85.4024	48.6603	33.4488	36.1644	56.394	118.738	36.7159	29.7829	25.587	72.3873	207.204	27.8681	141.867	85.8696	770.998	102.466	26.4862
AGRN	0.224737	0.92252	0.0329673	0.814131	0.319672	0.695941	0.416376	0	0.0386991	1.57896	0	0.134099	0.092161	0.352477	0.247024	0.152085	0.0873099	0.445475	0.189876	0.661947	0.0259229	0.355851	0.570223	0.227455	0.247145	0.0531804	0	0.224586	0	0.420211	0.590366	0.396585	0.0952422	0.121398	0.0330154	0.178624	0.114668	0	0.397635	1.43915	1.96268	1.65901	0.126426
C1orf159	1.7979	2.36165	1.9121	2.66854	0.127869	2.35294	2.46851	1.35493	2.05105	2.77514	1.37151	1.87738	2.76483	0.352477	0.555803	2.09117	3.66702	2.00464	2.65827	2.31682	2.1516	2.88635	2.45909	1.64905	1.48287	1.06361	2.19137	4.71631	2.86151	5.88295	2.97994	2.37951	2.95251	2.71121	3.92884	3.30454	4.7587	2.16872	5.87616	4.19754	4.68366	7.15993	1.39068
TNFRSF18	1.42334	2.58306	3.95607	4.20634	3.13278	2.35294	0.981458	0.967806	1.97365	4.92826	0.596311	1.25159	1.90466	0.969312	0.494047	1.29272	1.68799	0.53457	1.67724	1.6135	0.881378	5.3773	4.41923	2.61574	6.22806	0.425443	3.65228	2.05871	1.39209	2.10105	1.96789	1.38805	3.42872	2.18516	3.2025	2.27745	1.43334	1.95185	6.18543	2.0388	4.63906	5.15166	4.17205
TNFRSF4	1.08623	1.14393	1.35166	2.62331	1.08688	3.11516	1.48706	1.06459	1.23837	12.4403	0.596311	1.78798	2.24258	1.14555	1.04985	0.532298	3.28867	0.980044	1.07597	0.703319	0.648072	2.21418	2.63728	1.19414	7.95808	2.55266	6.81758	5.20291	4.02159	3.93947	3.7671	3.52961	3.95255	5.05823	2.60822	2.27745	1.94935	3.75912	6.58306	6.71606	8.20756	3.84192	3.07636
SDF4	35.0777	42.1776	63.8576	49.7977	47.5032	47.8874	43.8236	49.4549	65.0918	37.0337	37.5079	41.9505	54.974	48.3775	45.7611	56.5186	50.5234	50.6505	61.156	43.6194	45.054	52.2243	55.0265	74.321	48.3416	46.852	39.2011	45.1418	41.6273	32.5663	45.4863	40.8086	37.1445	43.4604	37.9513	35.4568	40.191	36.3441	45.9931	40.6561	29.3956	28.2905	40.7934
B3GALT6	3.48343	1.45758	3.79123	1.76395	3.45245	1.59072	2.61722	0.871026	3.48292	5.93305	1.84856	6.12384	0.860169	1.40991	5.80506	1.29272	4.56922	2.00464	3.92411	1.03429	0.829532	0.988474	6.09425	4.49224	1.8783	2.33994	3.34792	9.95665	11.1754	11.2406	11.5262	10.7475	4.57163	4.28938	2.47616	9.82431	14.9068	15.1088	11.1338	5.63669	7.18162	4.45313	8.63909
UBE2J2	31.0325	26.6793	32.8024	33.7412	36.2188	24.7225	32.1502	27.7277	29.45	26.8901	30.1435	29.7252	30.0445	38.3319	35.5714	27.9076	32.5084	35.7271	34.9689	29.5808	27.8023	29.8915	40.0047	45.3773	24.3438	48.1815	33.7227	25.4531	22.5054	26.8935	25.2171	20.8604	24.9535	26.0196	25.2073	25.8111	22.4175	28.2657	28.9831	26.6244	20.4297	18.2491	18.9639
SCNN1D	0.0374562	0.110702	0.164836	0.090459	0.191803	0.430821	0.118965	0.193561	0.348292	0.717708	0.417417	0.134099	0.276483	0	0	0.0760426	0.494756	0	0.253168	0	0.0777686	0.711702	0.32075	0.341183	0	0.265902	0.730455	0.187155	0.193346	0.472737	0.449803	0.515561	0.380969	0.0404659	0.231108	0.401904	0.286669	0.216872	0.397635	0.239859	1.04468	1.74633	0.0421419
ACAP3	4.1951	3.50558	3.69233	4.47772	6.80901	4.44077	4.55039	7.06499	4.64389	5.50243	1.84856	3.35247	5.02277	6.25647	2.84077	2.3193	6.02439	3.5638	6.72478	3.30974	6.24741	4.74468	8.58898	7.47759	4.34976	5.37122	5.7219	6.32584	6.07105	7.09105	7.25307	7.61443	6.38123	6.06988	5.11739	7.27892	2.80935	7.26522	13.2103	5.75662	7.89532	12.9228	6.7427
PUSL1	3.42724	4.09599	6.52752	5.60846	3.80409	3.69512	4.46117	4.25835	6.1338	4.47371	3.96547	4.64875	4.13188	4.53814	3.48921	5.34199	7.63962	3.5638	4.82602	5.13009	4.03101	5.71338	9.76506	7.33543	7.4885	5.23827	6.5741	4.64144	6.14839	7.14358	5.77716	6.84109	4.7383	5.74615	6.12437	4.53258	3.87003	4.98806	9.96296	9.77426	7.87301	11.8314	4.59347
CPSF3L	16.9677	13.5611	22.4837	21.4162	25.0942	19.7349	20.0901	24.0016	23.8773	20.2154	18.9329	16.5835	28.1398	18.1085	16.5506	21.1969	25.8146	24.5234	28.1491	20.086	18.9756	22.6954	32.271	38.9233	17.4732	22.841	22.4311	27.7738	26.4303	24.7399	31.177	27.8998	25.8583	24.8663	25.6695	21.2116	21.2135	21.6149	34.6826	29.4427	27.0537	33.5295	32.681
CPTP	6.10536	6.86355	9.89018	8.60853	17.8377	6.26347	10.7068	7.83923	7.93331	8.66034	8.70614	10.5491	13.0561	11.0149	10.4985	7.6803	16.0941	11.8496	12.3103	7.48828	8.78786	7.7101	17.0354	19.22	5.9478	17.4166	12.6003	9.28289	8.23652	9.7699	8.57437	12.0562	6.0955	9.87367	9.07925	9.60103	11.6388	8.78332	12.8569	11.7531	10.1256	10.7399	7.0377
TAS1R3	0	0	0.9066	0	0.831146	0.530241	0	0.580684	1.81886	0.0478472	0.477048	1.20689	0.399364	0.352477	0.0617559	0.380213	0.494756	0.267285	0.189876	0	0	0	0.890973	0.227455	0.346003	0.584985	0	0.561465	0	0.315158	0.534141	0	0.380969	0.283261	0.36317	0	0.860006	0.54218	0.132545	0	0.267638	0.174633	0
DVL1	0.749124	0.774917	0.593411	0.859361	0.895081	0.629661	0.951716	1.06459	0.696583	1.96173	0.357786	1.25159	0.122881	0.440597	0.679315	0.684383	1.51337	0.53457	0.506337	1.24115	0.855455	0.948936	1.63939	1.47846	2.27374	1.38269	1.46091	1.87155	0.88939	1.05053	1.60242	1.38805	0.761938	1.49724	2.64124	1.20571	0.91734	1.48196	4.02053	2.15873	3.30087	3.92923	1.13783
AURKAIP1	49.798	56.4583	72.9565	87.4287	141.742	47.092	61.579	57.6329	63.7761	76.9861	68.2776	69.0831	59.1059	90.9832	72.872	59.9976	68.6346	82.8137	65.9345	59.4925	58.6246	62.9065	128.336	103.464	91.3696	93.6507	62.2713	37.8053	32.25	30.4127	39.7794	36.2082	35.4301	37.0263	34.4681	33.0231	27.1189	31.8441	65.7864	66.441	61.1106	92.2933	37.9066
CCNL2	33.1113	20.7014	29.8683	37.7214	35.6114	39.2378	42.6637	34.9378	23.916	20.0001	24.2102	33.994	28.5085	26.612	31.4338	38.5536	35.4769	33.3661	25.5384	29.7049	35.0218	32.4813	31.3979	47.3107	30.4483	28.1324	28.1834	41.1741	44.8175	46.8535	45.0084	43.545	43.0019	33.9104	40.2458	34.7647	37.1809	38.9466	36.6707	45.3933	32.6964	30.2114	43.5747
LOC148413	9.43897	9.63111	9.02742	5.78938	9.71802	8.5667	9.74022	8.5167	7.81721	7.4321	8.46761	8.31411	9.6769	5.2431	11.2396	10.4749	14.9009	8.86495	11.2818	9.78441	10.4728	10.6558	13.5606	9.83744	9.04552	9.89156	13.3004	10.3122	9.72528	11.2406	10.8515	9.51804	13.953	13.9405	10.7135	11.2756	11.0797	11.0785	13.5859	7.61553	10.4825	9.72092	11.8419
MRPL20	15.432	18.0076	19.2473	14.8127	23.9754	16.338	18.9302	18.2915	21.6328	28.0542	15.5637	18.0586	16.0053	13.9669	13.4937	20.9307	32.3047	15.8366	27.2314	17.1486	19.4033	25.3445	45.3505	17.3435	32.9198	22.9739	33.0531	20.5683	20.978	16.6508	16.1788	17.2911	18.6675	18.3513	15.1211	15.9645	17.5871	19.1751	31.0376	22.7267	28.0574	40.8928	15.5504
ATAD3C	0.21837	0.688938	0.752642	0.995049	0.514032	0.734715	0.223059	0.266147	0.599835	1.10862	0.243295	1.71333	0.834671	0.345428	2.05832	0.465761	0.974961	0.111369	0.931026	0.0724005	0.157611	0.286658	1.03068	0.753446	0.898126	0.372263	1.76527	0.502324	0.801611	0.389745	1.0635	1.04778	0.920516	0.97806	0.902312	0.625183	0.530337	0.379526	1.33296	2.7188	2.10408	1.3534	0.344299
ATAD3B	2.17546	2.80151	5.81312	3.55052	3.57521	2.52428	2.6767	3.24215	3.49259	3.29763	2.3602	3.47897	3.35374	4.72936	3.71029	3.83064	6.03894	2.37215	4.18772	1.14806	3.17115	3.0445	7.06827	3.61085	3.09772	3.70933	3.02834	4.47001	3.98601	6.6929	5.2031	4.27003	4.06351	3.4566	3.41149	3.37152	3.05302	3.86755	5.93889	7.27613	8.14824	6.28677	3.11513
ATAD3A	2.41892	4.8126	8.02192	3.64098	4.60583	2.54085	4.20837	3.65347	6.45307	4.1828	3.65717	3.03197	4.79759	7.13061	2.96922	6.00736	7.74148	3.04036	7.97733	2.83396	3.26836	6.81059	8.11676	2.9427	2.28214	4.26773	4.58056	2.92598	4.01501	4.99893	3.82557	4.97397	4.87307	4.8729	6.11875	5.38104	4.6727	2.96392	5.64067	4.03803	4.89197	3.97289	2.82014
SSU72	104.128	101.902	114.808	146.159	168.787	102.519	123.604	96.2967	114.182	115.838	114.641	123.952	114.894	150.684	127.649	92.1446	117.024	123.129	106.932	113.028	123.782	108.02	150.61	130.389	109.584	144.385	121.895	80.3644	83.1579	75.743	82.6935	78.9204	87.7895	85.3425	77.4873	70.3331	64.3285	80.821	127.508	114.293	104.513	59.9863	64.9828
C1orf233	0.149825	0.44281	0.428574	0.0452295	0	0.19884	0.0892234	0	0.270893	0.66986	0.417417	0.581094	0.0614406	0	0.123512	0.152085	0.291033	0.0890949	0.664567	0.620576	0.0518458	0.316312	0.534584	0.341183	0	2.07404	0.304356	0.711189	1.46943	1.20811	0.871493	0.79317	0.42859	0.809318	0.330154	0.714495	5.27471	2.06028	2.47417	0.959437	1.15976	1.0478	0.252851
MIB2	7.47251	6.64215	6.65939	6.96535	12.1475	7.39023	8.56545	7.35533	6.77234	8.22971	7.81167	6.43673	9.49258	8.37133	7.22544	4.98079	8.87651	8.06309	5.5697	6.08164	7.18064	7.19609	8.44642	16.3199	8.69952	5.66372	7.42629	11.8282	9.43526	8.84176	11.3575	10.7078	9.28612	8.49783	9.50845	11.7892	12.7854	11.2051	13.7405	12.7125	12.0883	22.5276	9.43978
MMP23A	0.0842765	0.396684	0.648466	0.245144	0.239754	0.596521	0.208188	0.0725855	0.17879	0.442586	0.298155	0.201148	0.141928	0.198268	0.401413	0.394661	0.433057	0.0334106	0.432601	0.206859	0.243157	0.37562	0.347479	0.680091	0.587217	0.186131	0	0.293085	1.15543	0.174913	0.467233	0.148719	0.559548	0.313611	0.539142	1.04941	0.795793	0.650616	0.997621	0.449736	0.641439	0.611214	0.284458
CDK11B	13.7266	14.9526	13.3095	13.8176	24.1621	12.6221	15.5359	15.0697	11.7227	19.1408	13.0395	14.5814	12.3582	13.5263	12.14	10.6809	12.075	16.4955	14.0733	12.1579	13.2951	11.5719	17.6366	28.6548	17.0817	18.6153	14.5379	13.9805	13.1409	10.5751	11.6268	12.7435	10.2304	11.5902	13.2666	11.6923	9.80407	15.3527	18.2673	20.4984	12.5567	18.1688	13.2747
SLC35E2B	32.097	20.5383	27.6157	26.0409	13.7459	30.4501	38.3066	24.6307	29.0243	21.5035	26.1035	45.303	31.0198	25.4004	26.9719	33.069	27.6458	51.7495	20.7202	19.4964	30.1022	21.8026	23.9087	56.4988	27.1118	35.4182	22.2332	33.8204	31.7667	30.3996	38.5776	41.848	49.1807	32.7268	32.3825	37.407	34.9547	33.802	39.167	31.9013	26.117	20.1701	23.5679
CDK11A	13.1898	14.5651	12.5843	14.1193	24.4498	13.8482	14.4801	14.0535	11.5486	17.7293	11.1462	14.3132	13.802	15.8615	11.893	10.7	11.059	16.7628	12.2062	10.8133	12.1674	10.702	15.5696	26.2381	17.1806	17.2592	12.4987	13.2506	11.8068	10.4701	10.9521	11.5934	10.3019	11.1653	12.5072	10.6205	8.05539	13.437	18.19	19.0592	12.1329	16.1168	13.0851
SLC35E2	16.4362	12.0452	14.2712	17.9222	16.6869	17.426	19.1682	14.3719	14.9506	12.9943	12.8356	22.715	20.0868	12.0944	19.0363	15.9975	19.8493	21.3681	16.6695	9.89818	18.7666	12.4318	16.9752	28.8629	14.845	12.9228	20.0924	29.9931	22.1381	21.7328	22.1177	26.7084	29.6241	23.5208	24.9323	22.09	22.2839	30.6574	22.4443	18.5891	23.2176	8.76044	16.6777
NADK	326.543	435.596	323.129	528.236	468.191	489.379	383.239	259.856	282.348	169.331	470.678	333.883	435.998	524.574	355.22	337.8	168.173	483.318	327.726	631.622	329.622	236.878	242.256	515.717	256.586	401.911	138.878	165.919	107.964	140.534	263.486	238.07	231.558	183.627	206.281	212.183	145.255	142.515	161.981	140.638	88.1644	108.709	200.954
GNB1	72.7212	86.0896	82.9291	94.9594	127.325	63.5958	107.336	70.6499	120.683	81.4837	71.2591	87.8793	81.9004	166.193	98.3772	35.7335	60.8259	104.709	121.109	72.6073	47.3611	51.5193	101.678	183.386	59.735	90.194	67.3236	88.0939	90.9691	100.877	130.344	105.273	90.7658	76.2579	68.5896	112.444	107.501	102.382	100.756	77.4745	49.2008	70.7262	96.9685
PRKCZ	13.2408	8.93	10.5001	15.6494	18.3172	7.04226	10.1715	6.14557	5.979	4.68902	11.4492	12.3594	17.5106	20.3115	12.5673	11.2163	7.15942	13.0747	8.49696	16.528	10.5895	6.30647	6.5932	28.4888	7.01893	10.1043	3.19574	6.56914	6.24506	5.90921	7.63259	6.22639	6.92887	5.55718	5.81072	5.31406	4.44337	6.77725	9.91878	9.41447	4.72827	4.84605	5.33095
FAAP20	15.4383	16.5164	14.1192	17.8598	29.9002	9.96687	15.0573	15.7104	15.6217	17.4901	17.3723	16.4914	18.1655	26.6711	18.226	10.5372	18.721	24.1127	18.5379	16.6728	16.2816	14.2981	32.7671	28.0242	16.3897	24.103	22.1997	15.264	15.2948	12.7902	15.128	12.8791	11.5105	11.9848	12.6723	12.526	9.67507	14.2322	27.5928	25.485	27.4619	31.997	11.3572
SKI	1.46079	1.10702	1.58243	1.08551	1.40656	0.29826	0.594823	3.96801	0.657884	1.00479	2.92192	1.11749	0.92161	0.881193	0.123512	0.798447	0.843996	2.60603	1.83547	0.744691	0.803609	1.06755	1.99578	5.28834	5.93149	2.63243	0.730455	2.58274	1.23741	1.62832	1.93978	2.5778	2.61916	1.69957	1.2876	1.56296	2.23602	1.73498	2.73926	3.59789	2.67638	7.15993	1.13783
MORN1	0.824037	1.25463	1.31869	0.542754	1.15082	1.29246	1.24913	0.871026	0.657884	0.885173	1.55041	1.56448	1.19809	0.440597	0.864583	0.950532	0.34924	1.55916	0.759505	0.372345	0.855455	1.50248	1.24736	0.909821	0.247145	1.32951	1.09568	0.74862	1.39209	1.15558	0.899606	2.18122	0.571453	0.647454	0.957448	0.714495	0.630671	1.37352	2.78344	0.719577	2.40874	1.78998	1.13783
RER1	75.2683	74.2075	91.072	99.0979	114.698	64.9214	95.3798	101.184	85.1766	77.6799	82.0523	95.7464	73.099	80.8054	112.859	100.947	89.6237	113.73	95.8084	84.6879	88.6563	85.5228	114.419	107.7	53.4822	107.717	102.385	58.1303	63.34	55.3102	66.9082	55.1848	66.6695	64.624	56.0767	59.0798	53.5784	56.8928	82.7522	55.6473	62.5157	54.1361	66.4156
PEX10	3.23996	4.37275	2.35716	1.92225	5.46639	3.38028	4.1935	3.04859	2.67024	3.25361	2.92192	2.45847	2.53443	3.08418	2.25409	3.68806	4.90391	5.10069	4.09816	1.94447	5.10681	4.70514	5.61313	4.35008	2.7186	5.87644	7.45673	4.30457	4.36961	3.80816	4.61048	3.68824	5.71453	4.04659	3.30154	3.17057	4.09936	3.7049	4.5728	3.35803	7.27083	4.67142	3.7717
PLCH2	0.29965	0.258306	0.230771	0	0.127869	0.23198	0.118965	0.774245	0	0.430625	0.298155	0.357596	0.215042	0.0881193	0.679315	0.342192	0.17462	0.0445475	0.0949381	0	0.155537	0.197695	0.356389	0.341183	0.692007	0.478624	0	0.786051	0.773382	0.630316	0.30924	0.912146	0.0476211	1.05211	0.627294	0.848463	0.0573338	0.795198	0.662724	0.11993	1.78425	2.27022	0.252851
PANK4	9.96335	9.1145	9.92314	11.036	10.0377	11.7979	12.858	12.6783	8.78469	5.02395	8.79558	10.6832	14.9608	11.5436	11.4866	12.547	14.0715	9.44406	9.93686	6.78496	13.117	9.25212	7.12778	20.5278	8.69952	8.93431	11.7482	14.4109	14.7329	14.2872	13.5784	16.8549	12.7625	15.6603	18.3236	13.3968	14.0468	12.3617	12.6359	7.91535	8.69823	11.4384	13.7383
LOC115110	3.12759	4.79711	4.13739	7.01057	8.3965	4.29164	4.31246	3.43571	2.24455	5.11965	5.12827	4.7605	4.91525	4.27379	5.06398	3.63103	5.09308	5.16751	4.43045	6.49536	2.92929	3.65736	6.16553	8.7286	4.74519	4.97237	4.99144	5.3152	4.2536	3.88695	5.32735	3.58909	4.30971	3.5003	3.54916	3.92972	4.3287	4.19286	7.51088	6.11641	5.84343	7.11628	4.31954
TNFRSF14	36.0891	51.7349	52.4839	89.7127	88.1546	44.2917	56.4487	34.5991	35.6418	47.8472	51.1336	50.5999	35.3744	61.7276	67.3139	47.0704	53.3027	62.2996	38.2284	64.1261	37.8604	38.1749	54.4741	74.0367	23.1328	68.7357	63.7322	44.3557	35.4596	28.1541	47.0887	41.8992	43.4066	38.3414	39.3214	39.9671	37.4103	36.6152	73.209	60.8643	56.0701	62.6058	31.8382
LOC100996583	0.262194	0.664215	0.263738	0.497525	0.383606	0.1657	0.594823	0.483903	0.309592	0.813402	0.387602	0.603444	0.261123	0.0881193	0	0.418234	0.52386	0.0445475	0.474691	0.35166	0.414766	0.593085	0.0178195	0.0568638	0.939152	0.744526	1.15655	0.37431	0.850721	0.57779	1.12451	0.733682	0.42859	0.930715	0.330154	0.267936	0.401336	0.759052	0.839451	1.55908	1.29358	0	0.716412
FAM213B	2.54702	2.048	3.41211	3.18868	1.43852	3.33057	3.36075	3.4841	1.85755	1.86604	1.84856	2.39143	2.82627	2.64358	3.18043	3.45994	6.38818	2.29419	4.90514	3.68208	1.93125	2.43165	3.95592	3.12751	2.76803	5.1585	4.0175	5.27777	6.14839	4.30716	5.34141	6.6428	6.47647	5.3415	5.7777	5.69363	7.36739	7.48209	6.87024	7.67549	4.12608	9.21187	5.35202
MMEL1	0.824037	0.498161	0.741763	0.972435	0.351639	1.04391	0.803011	0.774245	0.890078	0.478472	0.119262	0.648143	0.522245	0.704955	1.20424	0.608341	1.38241	0.779581	1.2342	0.786062	0.635111	0.415159	0.641501	1.251	1.92773	1.22315	0.547841	1.23522	1.46943	0.840421	1.04017	1.20958	1.38101	0.647454	0.825386	1.04941	1.06067	1.33738	1.74517	0.959437	1.31589	1.61535	1.13783
MEGF6	7.79089	6.78975	4.58245	3.75405	5.30655	6.06463	3.98531	16.3559	5.76616	5.26319	5.60532	7.01783	12.6875	11.8961	2.40848	4.33443	5.96618	10.4687	7.02542	2.93739	4.76981	3.43989	1.99578	10.9179	4.94291	7.55162	11.2003	10.4433	9.02924	8.32542	8.2089	11.4216	7.23841	7.62782	9.21131	7.41289	7.16672	7.48209	11.1338	6.17637	8.25217	15.2803	9.81906
TPRG1L	13.9712	15.6459	17.1759	15.8756	33.9491	13.488	16.5658	27.8728	14.0865	9.80867	37.0309	16.2259	17.7871	28.0219	15.6242	9.54334	11.1175	22.541	18.4496	14.6249	11.0172	19.7102	21.615	32.6398	24.5662	35.6309	19.1744	12.5768	14.1916	11.1356	14.0845	15.5858	15.334	14.77	14.2627	13.4861	10.2627	16.8076	28.1437	28.903	21.9463	18.5111	14.56
WRAP73	27.3805	17.6386	26.176	24.3335	19.8196	19.5858	24.6257	16.2591	30.7077	13.8757	27.4303	28.116	26.2044	26.5239	24.795	24.5237	22.3222	21.9174	31.3454	29.4567	27.906	19.3939	23.1653	34.5163	39.395	25.5798	23.3746	24.5173	16.5504	17.4913	19.2291	16.141	22.6915	21.892	19.1159	17.0139	21.7868	18.8317	19.3074	14.8713	15.3446	12.9228	13.97
TP73	0.243465	0.092252	1.12089	0.768902	0.0639343	0.23198	0.565082	0.919416	0.754632	1.12441	0.954097	0.469345	0.430084	0.176239	0.0617559	1.27371	1.16413	0.0445475	1.67724	0.227544	0.972108	1.71995	1.60375	0.995117	0.642578	0.558394	0.913069	0.411741	0.386691	0.814158	0.281127	0.733682	0.119053	0.485591	0.594278	0.44656	1.34734	0.307235	1.85563	0.179894	2.87711	0.785846	0.126426
TP73-AS1	2.07882	1.30998	2.14287	2.53285	0.319672	3.71169	2.1711	4.5003	1.02553	0.885173	1.90819	2.16793	3.37924	3.43665	0.0617559	1.57788	1.65889	1.82645	3.29119	2.29613	2.76079	3.45966	0.463306	1.36473	4.20147	2.36653	1.09568	2.28329	5.18166	2.96774	5.70687	6.1669	3.69064	3.52053	4.62216	6.3858	2.72335	4.24708	2.29744	4.2575	4.79518	1.30974	3.24493
SMIM1	16.9115	17.0482	2.70331	10.9455	77.9999	6.64458	3.1823	38.1316	13.5447	7.6077	13.0592	35.6032	20.2908	120.635	18.6503	6.69175	15.2792	18.799	2.50004	7.36416	1.21838	11.8617	5.7735	6.82366	7.95808	12.072	6.26974	1.23522	1.23741	1.78589	0.899606	0.951804	1.23815	1.33537	0.693324	1.02709	1.03201	1.1928	1.45799	6.4762	1.33819	3.49265	1.26426
LRRC47	13.5779	8.93	18.2474	12.0763	7.16065	15.2941	12.9671	22.066	11.0292	9.52159	11.2106	9.02931	16.8655	10.8387	9.60304	10.665	12.2816	13.0524	12.0255	8.85355	13.1688	15.3807	9.19484	16.3199	8.8478	9.35975	13.0873	16.8814	19.7599	16.9135	23.5865	17.4894	19.1437	17.0766	18.8848	17.7061	19.0348	15.8678	7.59924	11.1535	12.3113	8.64431	21.6609
CEP104	6.34883	6.65432	8.76929	4.65864	5.81803	12.7672	4.58014	11.7105	10.655	6.42731	8.88503	4.82755	10.2606	7.3139	8.81072	8.28864	6.66466	7.61762	9.05077	9.32229	6.61034	8.73811	9.62251	9.72371	9.78695	5.53076	12.0829	15.0847	15.4483	12.7812	14.8865	15.1099	13.191	12.6658	15.4961	12.459	15.1361	12.1087	12.5476	10.194	7.96223	12.5735	10.0719
DFFB	3.42724	2.52771	3.36266	3.2113	0.703278	3.19801	2.528	1.06459	2.59284	2.05743	2.20635	3.12897	2.65731	2.55546	7.2872	2.81358	3.69612	3.75669	2.15193	2.81328	2.99409	5.02145	2.88675	2.16083	6.47521	1.38269	2.2218	3.21907	5.23967	5.41021	4.86349	5.03663	4.19066	4.77497	5.86024	4.8675	4.2427	5.6206	2.82762	1.31923	4.63906	1.83364	1.76996
C1orf174	11.3492	8.67169	11.8352	10.8099	4.66721	13.6537	13.0861	11.9524	10.1392	8.4211	12.1051	11.4431	12.4417	6.52083	12.9996	12.8512	13.533	6.37029	7.5634	8.95697	12.9874	9.41028	7.59109	10.6335	8.25465	4.78624	9.7394	13.1009	15.0423	16.0731	11.1888	13.5235	14.0244	12.5647	15.0881	14.7365	15.2508	13.1931	7.9306	2.15873	6.75786	6.63604	12.2633
LINC01134	0.0749124	0	0.0329673	0.0452295	0.383606	0.430821	0.356894	0	0.580486	1.10049	0.417417	0.0446995	0.368644	0	0.802827	0.342192	0.17462	0.0445475	0.284814	0.330974	0.233306	0.237234	0.32075	0.0568638	0	0.0531804	0.182614	0.187155	0.116007	0.262632	0.196789	0.158634	0	0.121398	0.396185	0.133968	0.401336	0.180727	0.353453	0.239859	0.356851	0.785846	0
NPHP4	1.04877	0.848719	1.50001	1.13074	0.959015	1.01077	1.35322	1.06459	0.522437	0.191389	1.43115	0.670493	1.21345	1.71833	0.30878	0.722404	1.19324	1.51461	2.51586	0.579204	1.14061	1.38386	1.42556	3.58242	1.73002	1.11679	0.243485	3.12549	1.35342	2.17984	2.78316	1.52685	2.95251	1.09258	1.65077	1.69693	2.66602	1.42774	0.795269	3.95768	3.01093	2.53217	2.3178
KCNAB2	30.9014	32.9155	24.0661	24.9215	43.7311	43.5792	27.7634	27.0018	36.7448	25.3112	21.4076	22.3051	38.9687	34.1903	14.5126	23.3831	37.1067	23.1647	38.1493	29.4567	46.0909	37.8388	43.5864	36.2223	32.6973	35.5245	28.0616	37.0005	32.134	29.441	42.2815	32.8571	28.4774	27.2335	32.9824	40.235	43.2583	41.6394	49.8148	38.0177	31.8489	58.24	32.7864
RPL22	11.8736	20.1847	11.7693	10.5385	10.9967	10.7042	12.0898	15.2913	12.0741	32.6318	16.9054	13.3205	10.4449	6.08023	4.44643	17.4137	24.3158	9.31042	17.342	10.2395	13.5058	20.244	22.5594	10.7473	20.3648	13.7205	29.8269	30.8057	34.5702	29.8875	24.8516	27.404	28.6679	27.274	31.3482	27.4188	29.5842	35.4767	37.5544	61.6438	40.9709	40.6894	23.3888
RNF207	0.149825	0.0859789	0.0329673	0.090459	0.191803	0.18227	0.446117	0.241952	0.0967477	0.311007	0.0596311	0.111749	0.599046	0.264358	0.555803	0.133075	0.0873099	0	0.189876	0.393031	0.207383	0.138386	0.0712778	0.170591	0.222431	0.0265902	0.0809588	0.393026	0.560702	0.551526	0.0655025	0.713853	0.380969	0.222562	0.594278	0.44656	0.229335	0.162654	0.53018	0.419754	1.51661	0.334421	1.34854
ICMT	8.80221	5.09231	14.5056	5.40493	3.45245	9.03066	9.16027	7.5005	15.7312	5.90913	5.1879	7.46482	6.89671	3.96537	3.39657	12.3379	12.0488	4.90022	10.1267	8.9156	13.4799	14.3329	11.3332	6.5962	6.20335	3.69604	6.87845	13.7185	11.7747	9.90121	10.3455	8.44726	9.80995	11.3102	12.2817	10.0029	14.3334	11.0243	5.78779	2.09877	6.42331	6.6797	13.4011
GPR153	0.187281	0.147603	0.36264	0.452295	0	0.13256	0.416376	0.387123	0	1.00479	0.178893	0.134099	0	0	0.370535	0.152085	0.0291033	0	0.0949381	0.24823	0.233306	0.434929	0	1.53532	1.5323	0	0	0.299448	0.657375	0.472737	0.196789	0.158634	0.190484	0.485591	0.594278	1.60761	1.37601	0.795198	0.839451	0.11993	2.00728	1.57169	0.126426
ACOT7	5.31878	7.63847	17.9012	5.47277	4.53934	1.02734	6.09693	3.29054	11.8032	5.9809	11.2703	7.59892	9.33898	3.34853	12.3512	6.15945	12.8928	7.66216	7.18365	5.91615	1.76276	13.0479	9.23048	14.1591	16.707	17.2305	4.68709	3.59338	2.47482	1.57579	3.03617	3.41063	2.28581	3.11587	1.78283	3.84041	4.0707	2.56632	1.01618	2.87831	3.47929	8.0331	2.52851
ESPN	1.12369	0.811818	0.428574	0.180918	0.127869	0.26512	0.446117	0	1.12227	0.66986	6.58923	1.19571	1.47458	0.704955	1.11161	0.950532	0.52386	0.400927	0.221522	0.49646	0.18146	1.66064	0.249472	1.30787	0.197716	0.478624	0.608713	1.04807	0.154676	0.57779	0.590366	0.872487	1.83341	0.728386	0.36317	0.759151	1.14668	0.578326	0.132545	1.91887	0.981339	3.05607	1.05355
TNFRSF25	4.27001	4.77866	3.14837	3.30175	4.25163	7.05883	5.4575	8.03279	3.9473	11.6508	2.05727	1.34099	3.7786	2.2911	2.58325	3.28884	20.0085	2.96241	1.96205	5.13009	3.11075	4.94237	5.18546	2.70103	15.9162	6.03598	14.3961	16.0392	24.5162	18.2266	17.0644	20.5431	22.6438	12.423	19.5782	18.3759	15.0214	18.1269	29.2261	31.4216	21.1434	28.9453	17.1518
PLEKHG5	0.0749124	0.0553512	0.0824181	0.135689	0.0319672	0.1657	0.0743528	0.387123	0.0386991	0.693784	0	0	0.092161	0	0.833705	0.0570319	0.276481	0.0890949	0.189876	0.0413717	0.259229	0.039539	0.302931	0.483343	0.247145	0.132951	0.578277	0.729905	1.08274	1.10305	0.281127	0.852658	1.14291	0.68792	1.10602	1.13873	1.43334	0.668689	2.8939	0.599648	2.18571	1.26609	0.210709
NOL9	7.65343	6.78975	4.3408	5.518	4.85901	6.89313	6.24564	5.80684	5.92754	6.81822	3.4586	5.09575	6.65095	4.00943	3.80849	5.43704	11.0011	4.3211	6.32921	8.4812	5.16721	8.02641	8.23259	5.23147	6.04666	3.04883	7.66978	10.8737	17.9038	9.66484	9.96595	15.3677	11.191	10.6628	11.3573	14.4386	11.9254	14.0244	11.443	12.1129	9.54575	7.85846	9.94549
ZBTB48	12.9973	13.8378	16.9452	20.6925	34.5885	20.1491	15.1234	14.0332	15.8473	10.5264	12.1349	14.9743	16.7119	20.0912	19.5766	15.1135	12.5581	19.5563	12.1204	12.8459	18.5349	16.9622	16.1622	32.5261	20.3401	15.0767	17.044	13.3816	12.0068	16.3357	16.7552	13.127	13.2863	12.7468	13.2392	14.5578	11.5241	9.01826	24.4324	18.5891	15.3	23.4881	15.3818
KLHL21	80.1376	59.7424	62.0773	86.3884	45.5532	72.1127	57.0881	39.9704	65.0531	15.7656	80.6808	79.5875	77.0312	81.6866	80.4679	66.7464	34.08	69.5386	61.33	80.7989	57.0563	36.2177	31.6117	91.3233	38.4064	40.7362	25.992	45.6658	21.384	36.821	63.5347	58.8532	54.8119	37.9165	52.4285	52.1582	28.0935	39.4346	29.6017	30.9418	17.2626	16.5028	37.0427
PHF13	2.7343	3.06277	3.95607	2.30671	0.575409	3.57913	2.49826	2.12917	5.10828	2.05743	2.02746	2.54787	3.04131	2.46734	3.11867	2.58545	1.65889	2.18283	2.4051	2.10996	2.56637	1.97695	1.10481	5.80011	0.988581	1.32951	2.73921	0.673758	3.01619	6.35568	4.41369	2.89507	3.90493	3.35867	3.82979	4.28697	2.80935	2.45788	0.706906	4.55732	3.83614	8.64431	4.50918
THAP3	9.38915	8.37649	9.21435	11.0586	9.33441	10.5717	11.7031	6.53269	9.26843	11.6029	9.24281	12.0689	10.3527	14.4956	5.58891	9.03006	11.8305	13.2529	6.81972	8.0468	13.4475	13.898	15.9306	9.92274	23.0834	12.4708	16.9222	9.33904	11.5041	8.81549	10.5282	9.2206	10.1471	9.63088	12.8374	8.99817	10.4921	12.3136	14.359	18.9489	13.7834	14.3199	10.1773
DNAJC11	7.21669	6.45764	5.85169	1.8318	4.41147	7.98675	5.13035	5.66167	6.1338	3.99524	5.09846	3.66536	6.66631	4.49408	2.06882	5.7222	6.9848	4.34338	4.41462	5.97821	8.08794	7.63102	7.55545	4.91872	7.46379	3.90876	7.24368	8.62785	11.4654	9.76097	10.3595	10.4897	6.44456	7.76945	7.78603	8.90886	10.7787	8.1027	9.8525	7.91535	8.78744	6.89799	8.72337
CAMTA1	8.83967	8.74549	10.1209	9.90526	8.759	11.7979	10.5135	9.29094	9.13298	15.5025	18.7838	11.0408	10.7828	5.99211	11.9806	9.20115	14.5808	9.6668	11.804	18.7	11.769	13.8782	16.0019	8.30212	15.669	19.8895	18.9918	8.94601	10.4407	10.8204	7.39364	7.77307	11.0005	12.8075	8.71608	10.3155	10.1194	9.54237	14.0498	9.47444	16.8612	20.9559	10.6198
VAMP3	64.2374	65.1299	56.1103	124.698	66.0442	55.493	60.4191	54.4391	52.3598	46.9859	73.9127	44.923	63.5143	48.2013	119.189	43.0401	42.6946	84.0833	60.4439	74.5518	63.9777	44.2046	43.9071	53.3951	27.2354	80.3556	44.7404	42.0287	35.9623	40.3402	47.2855	51.5164	41.3351	48.3972	55.6806	59.0128	40.9076	43.013	37.466	44.0142	31.269	20.9559	66.3313
PER3	1.61062	2.78601	3.31321	2.05794	0.319672	1.60729	4.90729	0.774245	0.599835	3.68423	1.28207	2.59257	4.07044	0.0881193	0.370535	2.64248	1.9863	2.82876	1.77218	2.87533	2.51452	3.67713	1.44338	2.6726	2.22431	1.64859	1.52178	3.87411	4.79497	3.36168	4.39261	1.94327	2.35724	2.50888	3.66471	2.59005	5.99138	3.46995	4.37398	2.51852	2.54256	2.88144	5.49952
UTS2	3.44597	20.1294	4.79674	9.33989	10.9647	5.71666	6.7215	0.0967806	11.0679	17.0814	6.82776	16.0918	3.45604	3.61289	0.494047	18.0031	10.9938	14.3666	7.08871	4.03374	0	10.3197	14.6654	5.17461	14.4827	12.6569	0.0608713	5.0719	6.68976	3.41421	5.95286	0.0396585	4.35733	4.49171	0.742848	0.401904	8.85806	0.253017	0.353453	4.55732	7.7615	4.97703	13.8858
TNFRSF9	1.34842	2.73066	1.94507	1.31166	2.81311	1.06048	1.99266	2.12917	0.580486	2.27274	3.2648	2.01148	1.38241	2.46734	4.44643	2.58545	0.960409	2.07146	1.55066	0.868806	4.43281	2.80727	0.0712778	2.6726	1.08744	5.4244	6.20887	3.36879	4.06026	4.30716	3.61248	4.85817	6.61933	4.12752	7.16435	9.37775	1.20401	4.3013	4.50653	6.59613	2.49795	5.93751	4.08776
PARK7	69.9308	77.8976	87.7588	64.4068	72.9491	61.4582	72.9699	78.7794	116.871	161.269	91.0566	78.7829	66.786	59.6568	65.77	101.061	112.077	82.2569	107.28	89.7559	76.8873	104.857	146.191	66.2464	111.042	106.308	140.126	65.654	53.17	55.2052	62.0728	44.1796	73.0508	62.7221	51.0749	52.6494	52.0017	63.1098	61.4787	81.792	62.2258	85.7446	68.3752
RERE	21.4437	34.8159	17.7034	31.5815	57.9245	24.0348	20.4768	29.5665	18.4111	21.0886	33.3636	18.6397	18.5397	30.5333	17.3225	18.1076	13.373	35.8718	14.8103	25.485	12.5791	14.3922	14.0863	38.7669	14.3097	28.2122	19.3418	21.3918	15.8447	16.1781	20.4941	23.4084	15.9769	16.8945	22.0378	18.5322	14.9498	15.7955	33.578	22.3069	19.7606	33.2675	10.7146
LOC102724552	6.12409	5.46132	5.76927	8.35615	10.6451	3.62055	6.94456	4.69386	2.99918	3.11007	5.60532	6.10149	3.74788	6.38865	5.4654	6.14994	4.52557	10.0677	1.74053	5.06803	3.85603	3.71666	5.48839	6.42561	2.32317	6.5146	3.16531	2.78861	1.19874	1.20811	2.43175	1.68549	1.3572	1.45677	0.973956	1.74158	2.09268	1.30123	2.80553	3.17813	3.23396	3.57997	0.800696
ENO1	468.072	533.106	439.569	329.339	637.202	456.272	433.923	636.865	664.089	344.954	242.43	240.707	465.167	475.301	322.181	422.73	434.469	582.247	583.573	348.763	564.03	522.389	619.886	328.673	405.467	506.437	409.268	363.081	361.344	358.016	325.067	351.216	336.157	358.69	346.629	334.004	435.221	328.2	348.151	308.099	253.163	321.411	324.429
CA6	0.337106	0.295207	0.36264	0.452295	0.191803	0.430821	0.356894	2.32274	0.193495	0	0.238524	0.134099	0.184322	0.264358	0	0.342192	4.24908	0.133642	0.284814	0	0.414766	0.474468	0	0.0568638	0.197716	0.159541	0.791326	2.13357	3.28687	3.25663	1.43375	2.37951	2.04771	1.37584	1.38665	1.33968	0.688005	2.7109	3.79962	4.19754	1.65043	0.69853	0.632128
SLC2A5	0.486931	1.95574	7.3517	3.61836	4.15573	0.729081	3.6879	0.774245	10.2166	2.29666	6.73831	4.69345	2.97987	3.92131	0.123512	13.6116	7.9161	2.53921	19.4307	0.124115	1.01099	4.07251	19.4232	4.66283	5.4372	14.9437	17.8961	1.23522	1.39209	1.996	1.26507	3.252	1.14291	1.94236	0.462216	0.491215	1.49068	1.77112	0.662724	1.31923	2.27492	0.785846	1.3064
GPR157	0.262194	0.110702	0.197804	0.135689	0.191803	0.29826	1.1599	0.290342	0.42569	0.143542	0.417417	0.670493	0.522245	0.0881193	0.247024	0.380213	0.145517	0.133642	0.0632921	0.0413717	0.129614	0.593085	0	0.909821	0	0.531804	0.365228	0.598896	0.88939	0.787895	1.09639	0.912146	0.952422	0.930715	0.759355	0.669839	0.114668	0.415672	1.10454	0	0.446063	0.0873163	0.632128
H6PD	19.4772	18.7825	10.7144	38.7165	43.827	14.1839	17.2201	26.8082	27.6698	4.64118	11.5088	11.3537	38.4926	31.3705	25.5052	24.8659	18.9172	46.463	25.9814	10.6325	24.3675	14.9853	19.8509	16.8886	20.3648	25.9696	16.9222	17.63	20.5592	15.5478	19.0885	15.2487	22.4295	18.2096	18.4556	22.6852	15.6521	14.5304	15.6845	10.4339	10.8112	28.0285	22.567
SPSB1	1.61062	0.848719	3.23079	1.35689	1.72623	2.55178	1.39783	1.35493	5.72746	1.33972	2.92192	1.51978	1.5053	0.969312	1.04985	2.16721	3.40509	2.49466	1.10761	2.85465	1.34799	4.15159	4.34795	1.47846	2.7186	1.11679	2.31311	1.19779	0.696044	1.20811	0.899606	1.54668	1.14291	1.49724	1.15554	2.32211	0.516004	1.55425	0.176727	1.07937	2.94402	2.88144	1.47497
SLC25A33	2.62194	2.06645	3.56046	3.79928	1.72623	2.94946	3.77712	2.12917	4.1021	5.50243	2.5045	5.45334	2.99523	0.352477	2.34672	4.29641	5.76246	2.09373	5.12666	1.9031	1.39984	5.87154	3.67081	3.55399	2.61974	2.02086	2.16093	3.18164	2.16547	3.62432	2.19279	1.82429	3.57158	2.54935	2.67425	1.69693	6.02004	2.45788	2.1649	2.15873	3.03323	4.45313	2.40209
TMEM201	0.224737	0.627314	0.824181	0.361836	1.27869	0.894781	0.684046	0.193561	0.967477	0.526319	0.954097	0.893991	0.675847	0	0.926339	1.48283	2.03723	0.35638	1.51901	1.86173	0.699918	0.553546	1.21172	0.284319	0.0988581	0.319083	1.33917	0.823482	1.54676	0.945474	0.674704	1.30873	0.333348	1.57817	1.45268	0.759151	1.08934	1.69883	0.618543	0.11993	1.96268	1.48438	0.67427
PIK3CD	187.562	188.637	118.814	230.06	199.443	199.172	166.134	121.605	159.704	64.4741	190.939	129.137	192.678	159.364	128.391	163.492	106.664	158.478	100.603	168.838	169.004	103.908	88.7053	159.588	127.873	116.146	79.4065	144.371	106.321	127.376	192.473	159.764	164.793	117.331	157.071	153.393	125.446	112.105	114.563	100.381	67.244	94.0396	104.385
PIK3CD-AS1	4.64457	4.94471	1.97804	6.7392	11.1885	4.37449	5.26418	8.90382	6.11445	3.97132	2.44487	5.14045	6.54343	6.43271	5.92857	2.39534	3.81253	4.49929	3.44942	4.3854	3.65513	2.09557	5.9517	5.85697	4.05318	9.35975	6.5741	2.76989	2.93885	1.62832	3.42975	3.45029	4.47638	2.95401	2.93837	2.59005	3.09602	3.18079	3.88798	4.55732	1.65043	1.74633	2.06495
PIK3CD-AS2	0.99259	0.811818	0.758247	1.08551	0.511475	0.795361	1.04094	0.290342	1.12227	0.813402	0.894466	0.98339	0.798728	0.616835	0.617559	0.456255	0.378343	0.935497	0.664567	0.537832	0.466612	0.514007	1.67503	0.227455	0.889723	0.106361	0.852198	0.393026	0.618706	0.840421	0.646592	0.912146	1.09529	0.930715	0.627294	0.937775	0.802673	0.614471	1.32545	0.719577	0.624488	0.69853	0.337135
CLSTN1	5.78699	11.1256	6.544	4.83956	7.25655	10.6214	7.50964	6.82303	8.26225	6.86607	6.05255	4.04531	8.30985	4.40597	5.80506	6.91987	8.3381	5.01159	8.67101	6.51604	5.30123	6.84024	8.89191	6.7668	7.29079	5.63712	6.51322	13.9243	13.2635	9.37595	13.7049	14.5943	9.35755	14.9319	16.9699	11.8115	14.3908	16.4642	13.5638	10.9136	9.1666	18.2491	10.4933
CTNNBIP1	3.44597	2.91516	1.7143	1.35689	2.10983	2.9826	2.49826	4.35513	3.17332	3.30146	1.19262	1.38569	3.7786	2.02674	1.97619	1.55887	3.53605	1.87099	3.1646	3.14425	3.70697	2.57003	5.91606	3.07065	8.89723	7.28572	3.04356	2.6576	2.55216	3.17784	3.26107	2.02258	3.04775	3.60146	2.64124	2.43375	4.18536	2.7109	3.66707	5.75662	5.21894	3.7546	3.75063
LZIC	11.2556	8.30268	11.8023	9.74696	8.63114	11.3339	9.57665	11.7105	9.15233	19.9523	10.9125	10.0127	7.54184	7.57826	9.32514	9.42928	7.9452	13.6983	8.7976	10.1981	12.3393	9.52889	8.55334	6.02757	7.19193	11.9124	8.58285	6.92474	7.71449	6.64458	6.92978	5.86946	7.80986	5.17963	8.93068	8.52929	6.47871	7.4098	4.02053	6.4762	4.41602	7.24725	9.14479
NMNAT1	10.8623	9.04181	9.3627	10.4706	13.2024	10.4292	10.7068	10.6459	12.4417	12.201	8.24101	12.8288	11.6584	10.5743	11.993	9.87413	6.24266	12.3619	10.0486	7.55034	14.128	9.56843	8.06865	11.5434	13.0493	10.6361	8.92799	4.56022	5.01538	4.96374	8.30449	6.58331	5.00022	6.7578	6.23992	6.06562	6.59338	7.22907	5.11181	11.993	5.25016	4.45313	6.53199
RBP7	40.1156	17.6386	13.1539	11.4431	18.2213	21.5742	18.4395	28.2599	29.2952	51.1965	24.5978	32.6977	23.3782	27.6695	19.2678	33.1926	19.4701	46.4185	25.8865	29.0016	49.5127	25.384	60.7287	22.9161	40.5813	93.1189	38.0445	8.64656	6.84443	5.988	8.92578	5.55219	10.1909	8.17411	8.81512	7.01098	8.71473	8.49416	14.1823	20.2681	12.4006	15.6296	7.16412
UBE4B	13.709	14.6496	11.7034	11.3978	15.7918	8.35129	11.6883	16.7431	16.9115	12.201	15.0867	14.0357	13.947	23.4838	9.26339	10.9121	8.29444	15.5916	10.1584	9.76372	14.8797	10.2208	9.30176	30.8486	12.3078	17.2305	13.8786	15.5339	14.4816	12.1336	16.6146	13.6425	16.3102	18.0882	14.6258	13.0395	14.5628	18.9944	16.2147	19.4886	13.2704	16.1535	12.2211
KIF1B	38.2803	57.0671	28.6156	61.1503	80.7491	43.4466	33.1019	41.6157	47.6772	22.169	37.2694	40.9224	57.0937	56.6607	43.4453	52.5454	22.0894	73.7261	32.9752	28.5465	48.7998	20.0858	47.9165	27.8633	296.204	51.2127	20.4527	25.7525	14.2302	10.6103	17.9781	13.4375	17.8103	15.8222	16.5407	18.3759	18.6908	12.2894	14.8892	11.873	10.9062	16.9394	18.0367
RNU6-2	0.674212	1.78969	0.494509	1.44734	2.58934	0.463961	0.550211	1.79044	0.42569	1.3158	1.52059	0.737542	0.829449	1.54209	1.29687	0.674878	0.936254	1.47764	0.895583	0.630919	0.855455	0.871834	1.44338	1.62062	6.75201	1.70177	1.43047	0.673758	0.696044	0.525263	0.879927	1.60617	1.16672	0.708153	0.379678	0.669839	0.823886	0.722907	2.07654	1.1993	1.91807	1.78474	0.779625
PGD	591.565	579.029	314.03	815.624	1320.47	481.79	510.284	500.453	640.934	202.848	453.017	403.659	765.243	974.908	797.33	536.937	276.045	1196.7	575.452	371.352	729.932	406.718	651.64	876.641	461.074	794.755	254.442	194.978	115.949	142.399	220.642	171.959	206.271	203.462	154.859	159.422	143.162	165.076	140.718	168.861	69.6751	125.648	176.575
APITD1-CORT	0.268561	0.399636	0.999897	0.316607	0.44754	0.513671	0.599879	0.314537	1.27707	0.550243	0.934419	0.841692	0.636525	1.03188	0.030878	1.76153	1.13008	0.735033	1.39781	0.606923	0.285152	1.3467	1.44338	1.34881	0.81558	0.301533	1.26795	0.467888	0.406026	0.879816	0.609202	0.482644	0.587168	0.485591	0.693324	0.902497	0.305589	0.379526	0.0883633	0.959437	1.14014	0.261949	1.19557
APITD1	0.287289	0.399636	1.08232	0.452295	0.671311	0.613091	0.837808	0.145171	1.62536	0.717708	0.904603	0.931091	0.508728	0.667944	0.030878	2.04669	1.31925	0.601391	1.36616	0.565551	0.336997	1.55744	1.8354	1.31128	0.54372	0.168582	1.08533	0.262017	0.502699	1.18184	0.623258	0.462815	0.706221	0.505823	0.643801	0.91902	0.0762539	0.433744	0.0883633	0.419754	1.13255	0.0436581	0.979799
DFFA	11.9298	9.39126	12.8243	7.37241	3.03688	12.4938	8.40187	7.35533	12.2289	14.3522	10.1969	7.50952	11.9195	5.41934	6.11878	11.5965	16.1232	5.72435	10.9337	6.80565	15.0871	11.2686	13.7965	5.91952	21.1062	10.8488	15.3469	14.0741	20.3013	9.87495	15.1021	18.818	12.6434	14.1966	16.9369	12.4702	16.7988	12.3617	16.06	13.0124	17.0766	21.6544	9.24762
PEX14	1.57316	1.32843	1.58243	0.94982	1.27869	1.85584	1.96292	1.16137	1.12227	1.10049	0.417417	0.581094	1.68962	0.616835	0.864583	0.684383	2.38647	0.913223	0.981027	1.53075	1.19245	1.81879	2.53036	1.64905	1.03801	1.16997	0.791326	1.49724	2.08813	2.04853	1.43375	1.26907	0.761938	1.41631	1.55173	0.848463	1.20401	1.26509	2.56253	1.1993	1.91807	1.39706	1.13783
CASZ1	1.61062	2.91516	2.50551	3.30175	6.00983	4.20879	2.05214	2.03239	2.39934	3.58854	3.75676	1.34099	1.99682	3.52477	4.32291	2.92764	2.6193	3.96472	1.61395	4.3854	3.0589	1.73972	1.17608	5.91384	4.00375	3.93535	3.40879	2.43302	2.32015	1.41821	1.74299	1.82429	2.14295	2.58982	2.41013	2.6347	1.08934	2.96392	4.85998	3.11817	5.44197	5.41361	2.78137
TARDBP	46.0056	35.3602	51.9976	36.3193	25.6537	51.6322	41.5038	45.3659	59.2773	40.6462	24.7469	33.737	38.001	19.0558	26.8484	36.8997	34.8585	48.7683	39.8186	28.9499	44.8984	43.6708	33.2333	39.4208	49.0954	30.5654	36.1423	44.9266	52.9284	55.6254	52.1069	54.6792	46.4544	50.4306	52.8	57.7178	60.5158	43.013	19.7823	35.3792	27.2322	20.9341	57.2076
MASP2	1.61062	0.996322	1.38462	0.814131	1.59836	1.09362	2.79567	0.871026	2.20585	2.24882	1.07336	2.41378	1.56674	1.14555	1.11161	1.33075	1.94992	1.96009	1.1709	2.15133	1.34799	1.81879	2.70856	3.18437	1.43344	1.48905	3.10443	1.31009	1.31475	1.20811	1.18073	2.06224	1.40482	1.61864	2.07997	2.14349	1.94935	1.77112	1.76727	0.479718	2.1411	1.83364	1.76996
SRM	18.3161	9.96322	61.5993	16.1696	27.4278	6.69429	25.7558	15.3881	78.7332	42.2012	19.9764	51.5609	24.2076	36.922	7.16369	26.1206	60.273	13.8543	63.2288	10.2188	8.68417	19.5323	106.097	33.6634	7.46379	14.1992	10.7742	23.2447	29.1178	24.6348	23.7271	25.4211	14.8102	21.7706	12.2817	22.5289	29.2115	25.9162	42.812	20.7478	14.274	16.7647	26.0437
EXOSC10	19.0652	14.9448	23.4397	18.2727	14.8967	29.5444	20.6403	19.1626	23.529	10.1914	8.37816	15.3766	21.75	13.7466	6.85491	18.2882	20.7216	9.6668	27.2789	15.7626	20.7642	26.7679	22.3456	18.7082	14.9523	13.9865	12.8438	29.3085	32.192	29.2046	25.0765	28.0782	26.5726	23.4095	26.3463	30.9912	33.0816	28.9524	24.7859	19.4286	17.1288	16.1535	29.4361
MTOR	4.68203	10.1662	9.24732	7.39503	8.63114	7.32395	11.3314	3.09698	10.3133	9.7369	7.27499	6.77198	11.09	5.63964	4.72433	8.70687	9.35672	5.2566	11.8514	9.22589	8.86563	8.44157	8.67808	11.4296	4.49804	7.28572	8.58285	17.1808	17.4978	14.1821	18.6528	14.9711	20.3818	16.1864	16.2601	15.2054	21.0128	13.5003	21.649	11.933	14.6532	15.8916	11.3362
UBIAD1	8.34637	4.94471	13.121	7.73425	5.23175	12.3281	10.6473	11.1617	7.94608	8.55029	6.65065	7.65837	11.7428	7.66638	8.89285	10.7916	19.0045	7.62519	13.8483	7.24708	6.99918	10.8337	11.2619	11.0884	4.37447	5.10532	12.2856	16.0205	17.6525	18.9357	16.7411	23.3589	20.9652	15.4661	19.314	14.7811	16.4548	18.4883	16.4135	20.0882	19.2302	19.4672	16.2246
FBXO2	1.01132	1.40223	0.791214	0.384451	2.2377	3.36371	1.0112	0.902963	0.909428	1.00479	1.01373	0.379946	0.337924	1.05743	0.247024	0.614804	1.51337	0.690486	0.917735	0.441436	0.937631	4.05947	0.98007	1.19414	2.12545	0.797706	0.730455	1.96513	1.97212	1.73337	2.41769	2.33985	0.761938	1.21398	1.12814	1.20571	1.77735	2.13258	1.48008	4.55732	4.46063	1.39706	0.906051
FBXO44	3.68007	4.11444	1.98628	4.50034	5.32253	3.39685	3.32357	4.03285	1.89625	4.78472	2.07218	2.39143	2.25794	4.33988	2.30041	3.05425	4.01626	2.98468	2.53959	3.16825	4.29231	3.94718	4.01829	1.86229	3.39825	1.3561	4.0175	4.52915	4.88198	5.7779	3.52814	3.27183	1.51197	2.63028	2.66038	3.61713	4.1567	3.48803	5.53375	5.75662	7.66113	7.33457	3.6242
FBXO6	120.687	132.824	87.3385	332.369	222.891	98.5585	82.4499	20.4207	53.9542	69.2588	120.38	77.5761	66.9279	116.295	167.919	102.391	67.8398	143.146	39.2727	211.389	98.6949	66.7418	83.5644	29.5737	112.797	66.6883	17.8809	19.801	19.1509	13.2955	17.0925	23.6365	15.4292	16.0447	20.94	24.3375	22.7472	15.5606	16.778	20.448	28.0939	11.5257	13.6961
MAD2L2	29.5904	35.2956	24.4617	36.2741	82.1556	20.5137	25.2056	36.9702	32.1783	28.2298	23.7332	34.1281	30.8739	43.9275	20.8735	34.2952	30.0492	43.8347	29.8897	20.7272	36.8364	32.4615	51.9972	23.4848	35.1441	40.4703	32.9618	20.1379	22.3121	17.5963	15.9821	14.8719	12.691	17.6836	16.7718	19.8719	20.4682	19.4823	39.0345	24.9454	33.767	30.1241	14.855
DRAXIN	1.31097	0.701116	0.791214	0.587984	0.895081	1.22618	1.5168	0.483903	0.890078	1.96173	1.37151	2.63727	2.18114	2.02674	0.741071	1.59689	0.669376	0.846402	0.791151	0.49646	1.37391	1.73972	2.06706	0.568638	5.04176	0	0.426099	1.90898	1.46943	0.57779	1.01206	0.594878	0.714317	0.404659	1.02348	2.54539	0.45867	1.73498	1.36963	1.31923	0.624488	1.74633	0.294993
AGTRAP	410.483	545.21	356.145	666.796	1414.55	375.228	482.818	347.878	336.45	370.002	438.974	566.723	478.146	810.389	521.065	371.915	333.349	540.339	404.183	519.001	482.891	309.603	523.761	507.709	860.14	609.9	329.192	151.633	97.7942	96.2807	137.569	133.669	135.649	125.566	106.772	111.082	129.918	132.997	251.217	157.228	190.38	171.227	141.47
C1orf167	0.618028	0.719566	0.873632	0.94982	0.831146	0.646231	0.862493	1.0162	0.696583	1.07656	0.745388	0.111749	0.476165	0.132179	0.555803	0.817458	0.902203	0.423201	0.727859	0.475775	1.65906	1.08732	1.26518	0.511774	1.73002	0.611575	1.15655	1.06678	0.928059	0.656579	0.829324	0.971633	1.61912	1.49724	1.40316	1.13873	1.40468	1.17472	2.69508	2.39859	2.20801	2.22657	1.11676
MTHFR	6.72339	13.192	5.98356	5.38231	9.71802	9.19636	8.19368	7.79084	6.88843	10.2154	5.09846	2.57022	5.54502	5.2431	7.04017	5.18991	10.1862	6.48166	8.06974	6.1437	12.6633	9.74636	10.5313	12.4532	20.5131	8.93431	15.5222	11.1357	10.924	8.22037	9.54426	11.1242	9.97662	15.9233	13.5859	11.1863	9.71807	10.6448	19.0865	18.8289	18.3109	26.8061	10.6408
CLCN6	3.61452	4.48345	3.26376	2.02764	1.34262	4.14251	4.04479	2.56469	3.73446	3.61246	1.69949	2.32438	2.73411	1.58615	3.76711	2.28128	4.58377	1.38097	5.39565	4.50952	6.04003	5.15984	1.12263	5.20304	12.8021	2.9781	8.24805	7.4862	4.91098	9.13958	5.01811	6.96007	4.03208	4.85591	5.66215	7.25659	4.44337	7.51823	5.19134	6.23634	7.42695	6.24311	4.31954
NPPA-AS1	0.524387	0.44281	0.593411	0.226148	0.415573	0.364541	0.312282	0.774245	0.483738	0.789478	0.178893	0.357596	0.307203	1.10149	0.463169	0.361202	0.843996	0.0668212	0.854443	0.59989	0.673995	1.12686	0.249472	0.710798	0.963867	0.505214	0.547841	0.655043	0.386691	1.36568	0.224901	0.674195	0.603359	0.404659	0.907925	0.513543	0.516004	0.74098	0.353453	1.31923	0.84752	1.00414	0.611057
NPPA	0.337106	0.129153	0.197804	0.203533	0.735245	0.0994201	0.104094	0.532294	0.348292	0.239236	0.447233	0.178798	0.276483	1.01337	0.216146	0.133075	0.101862	0.0668212	0.490514	0.268916	0.311075	0.593085	0.445486	0.73923	0.469576	0.186131	0.152178	0.280733	0.502699	0.210105	0.0140563	0.337097	0.341443	0.303494	0.297139	0.178624	0.258002	0.162654	1.17081	1.1993	0.557579	0.523898	0.463561
KIAA2013	55.7723	25.0926	61.5828	48.3051	119.525	23.3306	65.1033	28.4535	62.5764	44.3065	57.6632	101.066	49.9512	128.478	97.9757	31.8428	51.8426	85.4643	72.8175	21.2237	25.6248	25.0282	81.4706	98.0332	26.6917	58.1794	28.6095	56.6331	43.5221	48.902	60.1049	52.9044	34.7158	30.6327	25.4219	50.2379	55.0691	49.6276	82.5313	43.5344	22.5262	32.2197	49.9592
PLOD1	42.4753	42.8418	36.5937	32.1582	45.2655	44.8219	56.6569	38.1316	40.4792	18.5169	40.0124	52.3879	61.2357	58.1587	55.0863	70.0352	30.3984	59.0254	32.7536	31.5873	71.1583	38.8668	39.4166	68.2366	165.884	42.0657	18.3831	26.5947	14.0176	22.5863	29.7432	20.7811	21.3343	27.1121	22.3845	28.8924	24.8542	20.3318	20.191	19.7884	11.6869	22.1783	25.5801
MFN2	48.9927	57.8236	41.4563	72.3672	50.7319	50.9363	58.0844	49.5517	49.4187	7.75124	92.7263	60.1656	128.119	106.536	96.9876	76.4608	40.4536	91.7232	47.5482	41.9095	94.9166	52.4682	30.2931	66.5307	23.3305	28.1856	17.3483	42.0724	23.4335	38.2392	40.3558	34.8202	38.0016	36.9858	41.8306	48.1838	35.1169	33.7236	31.2806	22.067	12.4006	19.8208	30.5529
MIIP	33.13	44.447	28.6815	66.2839	134.55	46.0978	40.8197	50.5195	51.1795	50.6223	56.7688	49.7506	60.4115	103.54	93.5602	48.7433	47.7003	99.2295	37.01	38.323	59.5319	44.0267	63.4195	37.0184	77.2823	57.0626	52.5015	26.1081	21.1327	26.2632	26.693	25.203	29.5251	24.583	21.9718	22.1494	31.1322	22.4463	38.5706	43.1746	28.1689	25.2344	25.4958
TNFRSF8	7.79089	10.7012	9.64292	3.39221	9.97376	17.4648	8.35726	17.6141	8.4364	5.83736	9.48134	10.7726	15.6981	8.32728	6.17559	7.148	5.2677	6.28119	12.6901	11.9151	7.46579	10.8732	10.8342	11.7708	5.93149	9.46612	9.7394	13.5126	8.50721	14.0771	14.4077	15.9824	11.9053	12.0588	15.1211	14.6918	8.08406	9.93997	13.0336	9.11465	12.4898	8.46968	18.2474
MIR7846	2.30356	2.3801	1.86265	3.75405	1.50246	2.89975	2.33468	1.79044	1.9156	0.789478	2.59395	1.94443	3.04131	2.7317	2.25409	1.97711	1.12048	2.2051	2.31016	2.1927	1.97014	1.48271	0.99789	3.32653	0.617863	1.72836	1.06525	2.78861	1.10207	1.91721	3.59842	2.69678	2.59535	1.5377	2.3606	2.76867	2.12135	1.93378	1.23709	0.779542	0.758307	0.174633	1.93853
TNFRSF1B	466.723	592.664	463.448	730.457	505.305	766.281	569.419	541.923	406.43	225.097	537.544	531.783	718.912	607.759	547.219	477.469	269.293	458.059	537.998	635.097	469.606	368.523	291.295	720.152	193.045	426.507	308.343	456.808	300.246	343.049	571.137	498.23	494.117	409.838	455.399	481.436	461.737	350.339	333.041	273.859	195.643	205.281	416.193
VPS13D	22.0617	31.3841	21.4726	19.8105	30.4756	32.3281	22.6627	16.1624	22.8839	29.6652	16.6371	17.8052	23.6854	20.7962	15.9639	20.6075	19.4119	29.3715	28.1966	18.1622	22.5788	17.6344	24.3057	26.9722	38.4227	17.4432	29.1573	37.8304	39.3265	39.5697	38.3738	43.0493	37.3588	29.3782	39.4426	35.3229	43.7646	48.013	51.2949	43.3342	38.0791	42.523	29.7239
DHRS3	6.36756	6.51299	13.1869	7.19149	4.60327	11.3173	6.39434	4.83903	4.60519	10.7417	7.57314	1.51978	5.83686	1.32179	2.96428	5.55111	8.11982	3.16287	6.20262	10.7566	4.69204	10.4778	7.34162	12.0836	56.0526	12.0188	4.32186	12.5394	13.9402	12.3962	15.7993	9.49821	15.0245	8.19434	11.803	10.0029	10.7214	11.6749	19.7492	21.7073	14.564	15.7169	15.0025
PRDM2	30.0399	30.4432	20.4562	32.7009	24.295	25.4184	30.1873	28.4535	20.8201	15.5503	30.6504	31.692	28.6467	31.1061	26.061	30.6452	26.3385	33.5665	23.1016	26.933	18.9496	21.9441	17.0354	26.8397	28.4217	37.2263	31.0443	33.1639	33.8741	31.7259	33.3135	31.2112	27.9536	27.9215	30.0771	28.4012	24.5388	27.8319	37.2009	34.7796	34.3469	31.8268	25.3273
KAZN	2.8654	3.32107	1.07144	0.633213	9.46228	2.02154	1.87369	4.88742	8.03006	4.97611	2.35543	12.7617	2.76483	5.28716	4.87872	4.50552	2.10999	5.65753	2.26269	1.24115	1.60722	3.43989	9.83634	14.8983	6.45049	19.8895	4.07837	2.02127	0.116007	0.105053	1.18073	1.94327	1.19053	0.485591	0.297139	0.714495	1.34734	1.62654	0.132545	3.47796	1.96268	5.36995	1.47497
TMEM51	0.149825	0.332107	0.36264	0	0	0.596521	0.178447	0	0.309592	0.956943	0	0.268197	0.368644	0	0.0617559	0.228128	0.101862	0	0.126584	0.786062	0.336997	0.39539	0	0.341183	0.0494291	0	0	0.561465	0.734713	0.420211	0.393578	0.396585	0.238106	0	0.264124	0.267936	1.03201	0.759052	0.618543	0.959437	1.24898	0.69853	0.632128
FHAD1	0.0749124	0.590413	0.131869	0.090459	0.0639343	0.0662801	0.0594823	0	0.503088	1.6268	0.119262	0.178798	0.0614406	0.440597	0.494047	0.0760426	0.145517	0.17819	0.443045	0.0413717	0.207383	0.39539	0.106917	0.73923	2.61974	0.265902	0	0.262017	0.502699	0.157579	0.30924	1.03112	0.238106	0.526056	0.429201	0.133968	0.286669	0.253017	0.618543	0	1.4274	1.39706	0
EFHD2	246.874	540.948	290.31	583.28	725.942	352.693	438.786	334.232	277.801	275.432	356.564	360.721	359.935	495.231	394.466	255.123	272.247	464.363	338.258	405.546	342.208	310.954	524.48	479.646	249.765	557.065	291.086	166.568	144.661	155.425	243.737	196.587	194.318	186.042	187.726	224.084	152.221	186.365	317.268	201.422	153.936	193.842	200.174
CASP9	11.574	9.44661	17.8683	13.8176	24.0073	13.372	16.8186	11.1298	15.4022	4.78472	11.5088	12.4935	13.8241	19.0778	19.2061	10.2657	6.50459	18.3758	10.6964	10.3843	14.6983	11.407	12.046	16.8886	6.9695	15.0501	5.60016	7.41134	6.49641	5.96174	9.93783	8.94299	8.00035	9.52971	9.80559	9.95828	6.07738	6.39773	9.45487	5.99648	5.79882	3.27436	15.0236
DNAJC16	4.55093	3.94839	4.78025	3.93497	3.38852	5.16985	5.78465	5.37133	4.43104	4.28232	3.54805	4.64875	5.42214	1.98268	7.87388	4.79068	4.3655	3.96472	4.9526	5.27489	4.1347	3.43989	4.5796	2.10396	4.15204	3.2706	2.55659	6.26969	7.01844	7.485	8.05428	10.0138	7.59557	4.9166	7.51101	6.83236	7.85472	8.1327	6.4947	8.03528	7.96223	8.29505	8.49159
AGMAT	0.880221	0.295207	2.27474	0.90459	0.127869	1.69014	1.14503	2.08078	3.46357	3.13399	2.41506	0.849291	0.99841	1.27773	1.69829	0.570319	3.20136	0.846402	1.50319	0.682633	0.505496	0.79078	1.97796	1.81964	0.346003	0.957248	6.75671	2.56402	5.66503	4.80616	2.85344	3.3908	3.40491	3.78356	1.9314	1.60761	3.55469	3.54224	6.14125	0.599648	5.15203	5.50093	1.70675
DDI2	1.29224	1.12547	2.20881	0.927205	0.319672	1.97183	1.75473	1.54849	2.2639	1.10049	5.51587	1.83268	1.85858	4.62626	0.370535	1.80601	1.60068	1.31415	1.45572	2.39956	1.55537	4.94237	0.873153	0.682366	0.840294	0.797706	2.6479	4.79117	2.24281	5.16491	2.85344	3.68824	3.3811	3.96566	2.59171	3.21523	6.99472	2.63861	0.751088	1.91887	0.981339	1.39706	2.59173
RSC1A1	1.3297	0.645764	1.45056	0.881976	0.127869	1.54101	1.36809	2.5163	2.1091	0.143542	5.39661	1.69858	1.18273	2.68764	0	1.38778	1.22234	1.13596	0.981027	2.4823	0.673995	4.54698	0.445486	0.852957	0.346003	0.478624	2.6479	3.81796	1.54676	4.11439	2.15062	2.1019	2.76202	3.15634	2.1295	2.18814	7.10939	1.55425	0.309271	2.63845	2.05189	0.960479	2.25459
PLEKHM2	9.9259	8.70859	9.59347	10.2671	17.1983	6.85999	9.48742	5.5165	7.56567	18.7082	13.5363	9.4316	9.49258	14.4516	6.17559	6.04538	9.22575	10.9141	17.8009	7.07456	8.78786	12.2175	11.939	11.0884	14.631	11.3008	9.43504	8.49684	10.866	12.0811	15.0262	12.9683	7.23841	7.22316	8.08879	11.8785	14.1041	15.5786	25.1393	16.7901	16.7274	25.0598	9.60835
SLC25A34	0.187281	1.80814	0.131869	0.226148	1.66229	1.19304	0.0594823	0	0.154796	0.574166	1.31188	0.581094	0.0307203	0.264358	0.679315	0.30417	0.902203	1.06914	2.05699	0	0.103692	0.948936	0.463306	0.227455	1.38401	0.319083	0.304356	0.037431	0	0	0.0281127	0.396585	0	0.0809318	0.429201	0	0	0.180727	0.795269	1.07937	1.07055	1.30974	0.252851
FBLIM1	1.03941	1.79264	1.04407	1.28588	3.35208	0.84242	1.49152	1.53301	0.74844	5.14501	0.668464	0.622218	2.1326	1.56236	9.17755	0.955855	1.05267	2.14318	4.33614	0.853912	1.08669	0.955657	1.11407	1.80258	3.40863	2.32239	1.91805	1.63199	1.59549	1.77591	1.13941	1.57365	1.6496	0.71746	0.858402	2.01086	1.19025	0.644472	3.89152	2.69842	10.3415	11.345	0.734112
UQCRHL	0.383926	0.701116	0.9066	0.293992	1.83811	0.414251	0.765834	1.30654	0.328942	0.789478	0.119262	0.782242	0.721928	1.36585	0	0.703394	0.043655	0.991181	0.648744	1.52041	0.609188	0.0988474	0.641501	0.73923	1.77945	0.252607	1.01959	0.112293	0.0773382	0.341421	0.182732	0.356927	0.142863	0.242795	0.0660309	0.156296	0.0573338	0.0722907	0.375544	0	0.579882	0	0.0842838
FLJ37453	5.03786	10.1293	4.87915	5.99291	10.5172	5.10357	6.33486	7.25855	3.86991	5.52635	5.09846	7.95652	5.49894	7.7545	7.31807	10.0947	4.35095	9.57013	5.55388	5.58518	6.88253	5.59477	9.42649	7.81878	18.8078	11.0083	9.95245	5.83924	5.39434	4.30716	5.14462	4.34261	5.14308	4.37031	4.58915	4.24232	3.87003	5.51217	10.2426	8.27514	9.03278	13.7523	3.30814
SPEN	32.9053	47.8973	26.3079	26.6628	30.4008	32.3613	31.7338	39.1962	27.5537	24.2585	26.2079	24.2942	39.5985	42.6497	15.0067	23.7443	18.2914	38.2142	27.0099	25.9814	24.4842	24.099	22.6485	36.4781	120.088	29.6747	22.1267	30.918	26.7784	32.5138	35.0143	33.0355	29.0013	31.5634	35.5081	34.8316	31.4476	33.2899	33.5926	34.4198	29.6409	40.5584	24.042
ZBTB17	12.7351	12.3618	14.5221	15.966	17.9656	11.7316	13.324	7.59728	14.5508	9.52159	10.674	13.6781	17.1727	11.2793	10.622	12.3569	12.4562	16.5939	13.5761	14.2732	16.6166	10.7151	15.3604	22.3475	15.5207	15.2096	14.0004	11.641	9.58994	12.475	12.0603	11.4216	17.5246	8.4169	12.5789	9.60103	8.08406	10.4822	11.2663	11.873	9.50114	6.4614	8.78658
ARHGEF19	2.135	1.51293	1.25276	6.46782	3.32459	3.18144	2.91463	3.67766	1.78016	3.82777	1.43115	0.804592	1.35169	0	0.0617559	5.09485	2.18275	1.47007	1.07597	2.39956	1.97014	2.60957	2.06706	1.02355	1.03801	0.904067	5.53928	2.6576	4.71763	2.52126	2.64259	2.69678	3.85731	5.2201	3.86281	3.30454	3.72669	2.53017	3.79962	7.67549	4.41602	2.35754	1.85424
RSG1	0.374562	0.0738016	0.164836	0.542754	0.319672	0.629661	0.148706	0.290342	0.154796	0.66986	0.298155	0.223498	0.092161	0.0881193	0.123512	0.456255	0.494756	0.133642	0.506337	0.0413717	0.259229	0.593085	0.748417	1.251	0.247145	0.212722	0.730455	0.262017	0.734713	0.105053	0.562254	1.18976	0.42859	0.890249	0.396185	0.357248	0.401336	0.46989	0.397635	0.239859	1.20437	0.261949	0.210709
FBXO42	23.7098	21.3287	24.7584	32.3391	25.318	31.2511	25.4882	19.0658	20.5492	11.9618	28.9211	21.5005	27.4025	24.2328	16.0874	19.8851	21.6529	18.1754	24.3358	22.5269	29.3706	25.7794	19.6727	27.6643	23.4047	22.4953	24.8963	27.8861	19.3732	27.7339	22.462	28.1972	26.9535	26.9503	29.4168	23.9802	30.1289	24.0728	32.7386	22.3069	21.8571	13.6213	18.0367
SZRD1	25.0957	28.5243	29.2749	32.52	28.8983	31.2179	26.4845	18.3399	31.5397	21.5312	30.9187	26.5962	32.0874	29.4319	34.9538	18.7825	28.1138	25.2584	24.1776	31.277	33.6738	30.7218	30.792	29.6829	34.9958	33.3441	25.2007	20.325	21.1713	20.8529	24.5705	24.8262	26.3821	23.976	25.2238	23.9802	22.9335	23.8198	24.2999	21.1472	27.2991	20.2574	25.7487
NECAP2	54.4988	54.318	56.341	55.18	48.3344	67.4069	57.103	51.6325	45.8584	66.4597	44.8724	46.8675	58.3686	45.2933	52.3381	39.6182	70.7211	52.2542	47.9279	76.579	85.6881	62.9461	45.4218	60.2188	100.39	46.3733	54.9059	84.6502	78.4596	74.9551	66.8801	74.2804	79.432	80.3248	69.2829	76.8529	67.7685	64.3929	58.2756	70.2787	70.5672	36.6728	32.66
CROCCP3	3.14632	1.88194	3.42859	1.13843	1.47049	3.74483	2.76593	1.35493	2.00268	5.00816	2.08709	3.33012	2.82627	1.32179	3.42745	2.30029	3.15771	2.07146	2.53168	2.64779	2.54692	1.97695	0.873153	1.99023	3.88018	1.96768	4.68709	5.05319	6.44808	4.65751	4.52614	7.95153	7.14317	3.76333	6.63611	5.63424	2.80935	5.71097	3.3578	3.11817	5.82112	6.4614	7.2345
NBPF1	3.44859	4.97608	3.75695	4.14936	3.7408	4.97001	5.49735	5.27842	5.38846	7.68186	3.71024	2.77405	4.71926	5.00694	4.87933	4.11504	5.53108	4.67392	3.48423	5.44534	4.88569	4.95226	5.19865	6.42675	12.8021	4.66339	6.26	4.44381	7.00762	6.08517	8.40035	7.44311	12.271	7.09974	6.27789	9.98195	6.32907	12.2269	6.83136	12.2268	17.8073	21.4623	11.1832
CROCCP2	3.45534	2.25095	4.10442	2.63462	1.79016	4.44077	1.6655	1.74205	3.92795	8.30148	2.26598	4.29116	3.99364	1.38788	1.04985	2.91813	9.07296	4.36565	4.98425	4.44746	4.22543	3.32127	5.89824	2.0471	4.02847	2.68561	7.06107	4.03319	5.8197	6.56579	4.94783	7.75324	8.33369	4.76486	7.95672	5.80527	4.95937	8.20499	8.26196	3.89771	8.66478	4.2785	10.9358
MST1P2	0.231105	0.369008	0.173078	0.090459	0.0319672	0.389396	0.0148706	0.290342	0.0386991	0.135408	0.0596311	0.0670493	0.0614406	0.264358	0.401413	0.164632	0.247378	0.0445475	0.126584	0.103429	0.39325	0.138386	0.677139	0.796094	0.0247145	0.07073	0.989158	0.218223	0.174011	0.0262632	0.163897	0.376756	1.07147	0.128277	0.775863	0.312592	0.305589	0.421816	0.81736	0.819119	1.8699	3.40533	0.526774
MST1L	0.287289	1.10702	0.156594	0.463603	0.383606	0.1657	0.237929	0.0483903	0.116097	0.757421	0.298155	0.0446995	0.122881	0	0.44773	0.449792	0.756686	0.122506	0.110761	0.393031	0.412692	0.257003	0.605862	0.0852957	0.123573	0.389813	1.01959	0.358589	0.232015	0.814158	0.0725307	1.83421	0.500022	0.83643	0.850148	2.41142	0.878926	0.909778	1.36963	1.71859	3.52033	8.00428	0.0316064
CROCC	1.32033	0.88562	1.03847	0.621906	1.34262	2.05468	0.803011	0.387123	2.08007	1.26795	0.834835	0.603444	1.22881	1.52006	1.11161	0.655867	1.84078	0.779581	1.85129	1.30321	1.17301	1.70018	0.98007	1.13728	3.16346	0.877477	1.21743	3.00384	3.35455	4.75363	4.58237	4.58056	4.47638	2.5797	4.2755	4.35396	2.55135	3.28923	7.73178	6.2963	3.84729	6.9853	4.29847
ATP13A2	6.66721	13.2843	7.12093	4.43249	3.51639	10.0083	8.00037	12.4847	12.5385	8.99527	4.35307	2.59257	10.9057	4.14161	4.23028	7.03394	10.8555	5.70208	12.0571	14.9766	10.2136	11.8617	7.30598	3.69615	10.0835	8.24297	11.5655	16.3761	17.8265	20.6428	18.0624	18.0446	16.9531	13.2323	16.9699	12.0125	21.3855	12.6509	10.3385	15.4709	10.8839	8.38236	8.68123
SDHB	99.0904	82.2704	103.534	106.787	92.513	79.8344	99.2759	69.8756	95.7415	99.7614	104.235	110.542	92.0688	75.8707	114.094	94.1787	101.949	90.8323	89.495	86.3841	116.99	105.45	139.134	91.8351	114.675	110.615	99.3419	55.323	41.492	40.0251	49.9843	50.0887	48.4783	53.4959	55.664	51.9349	52.8044	45.3986	52.2227	58.1658	54.955	54.3107	53.1409
PADI2	134.899	167.013	48.6432	132.794	238.443	67.8874	164.766	84.1992	98.373	47.7993	181.815	134.59	191.521	182.671	122.246	243.45	63.0523	266.706	163.958	152.496	92.7088	97.424	81.6309	297.142	87.44	253.298	68.3584	102.673	44.3535	48.4293	126.69	54.0942	107.552	76.3186	35.7227	41.1281	21.7868	36.4707	61.3683	25.9048	17.5303	32.7436	65.8256
PADI4	259.309	225.39	149.787	264.05	298.446	304.623	247.015	253.275	698.441	142.25	135.929	275.081	391.177	323.045	234.009	218.508	160.476	469.397	765.745	151.379	309.597	200.206	228.267	323.953	641.416	608.198	170.44	99.7536	43.1934	61.771	104.326	73.6855	92.1707	111.038	79.1876	79.5323	50.7117	68.893	44.0491	47.2523	23.8644	51.7786	140.649
PADI6	0.149825	0.110702	0.659345	0.0452295	0.191803	0.927921	1.27887	0	0.0773981	1.10049	0.178893	0.357596	1.41313	0.0881193	0.123512	0.30417	0.494756	0.311832	0.31646	0.0827434	0.207383	1.26525	0.641501	0.682366	0.197716	1.27633	0.852198	0.449172	1.0054	0	0.590366	0.198293	0	0.202329	0.495232	0.535871	0.630671	0.216872	1.10454	0	1.24898	1.57169	0
RCC2	10.366	16.5685	14.9507	7.31587	8.82294	17.3488	9.97815	9.62967	9.81989	14.8326	8.76577	10.1691	12.4494	7.22578	6.2991	9.71444	14.9446	4.90022	15.7755	12.5253	12.5208	16.8634	18.5322	9.46783	22.2431	7.79093	16.4352	18.5471	18.7449	21.3913	17.8305	22.8532	15.5959	18.0377	22.467	19.0569	30.7452	19.8167	15.0218	13.0723	15.2108	14.56	18.8164
ARHGEF10L	1.91027	2.21405	0.609894	0.407066	1.72623	9.01409	1.48706	4.25835	1.50926	4.06701	1.01373	0.446995	6.66631	0.616835	0.30878	1.71096	5.12218	0.445475	3.10131	6.45399	6.8566	4.6656	2.7442	0.625502	5.63491	2.23358	7.24368	8.75885	9.93796	10.1376	10.3174	10.8268	10.5243	9.95461	9.14528	8.66325	13.4734	7.62667	5.74361	3.2381	6.02185	3.40533	6.57414
ALDH4A1	2.135	1.03322	3.85717	2.30671	2.55737	3.28086	2.31981	1.35493	5.57266	2.10528	1.07336	0.849291	5.56038	4.67032	0.370535	3.34587	2.29916	3.29651	2.21522	4.3854	6.81772	3.91436	2.20961	2.27455	2.32317	3.88217	1.2783	3.03191	0.850721	2.20611	4.07634	1.50702	3.97636	4.49171	1.61776	2.09883	3.49736	1.87956	1.85563	0.719577	3.81384	2.53217	2.82351
IFFO2	0.749124	0.88562	1.08792	0.316607	0.831146	0.629661	1.14503	2.32274	1.43187	1.38757	0.238524	0.581094	1.44386	0.352477	0	0.722404	0.843996	0.35638	1.26584	0.951549	0.466612	0.751241	1.53247	0.796094	2.27374	0.265902	0.426099	1.60953	2.43615	1.26063	1.63054	1.66566	1.09529	2.06376	2.04696	2.41142	1.26134	2.45788	1.81145	4.67725	3.30087	5.06434	1.8121
UBR4	31.0325	43.2109	21.1485	21.6197	57.0294	35.4267	31.2728	44.3739	39.1828	37.7514	24.0611	27.4232	39.0148	40.3146	22.7262	26.3868	18.7134	49.5368	40.855	18.1208	38.3918	34.8931	42.0183	52.7128	396.199	54.1909	42.6707	33.8376	27.4357	27.1036	32.1609	30.9336	30.1918	31.6848	30.886	30.0088	28.8389	25.9162	51.3832	64.2823	40.8148	67.7574	25.4116
EMC1	8.74603	9.66801	8.80226	4.34203	4.2836	8.94781	5.859	6.67786	10.1779	7.08138	6.32089	4.33586	7.46504	2.64358	5.71242	8.36468	5.70425	4.67748	13.0065	8.7708	7.07695	7.59148	5.06073	6.36875	12.0607	3.50991	5.11319	15.197	12.8768	10.5578	13.1286	12.0562	15.0959	16.1054	13.5363	10.9854	14.1614	17.3317	7.90851	18.2293	12.7574	9.60479	8.3441
MRTO4	5.39369	6.93735	10.4177	5.56323	2.87705	3.21458	4.60988	6.29074	11.8806	6.12444	8.05019	6.66023	7.7108	4.49408	5.77418	8.47875	14.3188	6.94941	7.43682	3.64071	7.05102	10.2011	20.7418	3.01378	3.31175	6.00939	14.1221	5.9141	6.45774	4.62232	5.17273	4.85817	5.8574	6.8792	6.04183	5.40337	7.28139	5.96398	13.6521	12.3527	14.8539	11.4384	4.17205
AKR7A2	18.6907	13.6164	25.8546	13.3879	12.3393	18.6522	13.8445	23.7113	22.1293	27.56	18.7438	12.0465	23.6291	8.01886	14.0495	15.7218	31.3347	16.3489	21.6563	21.4305	22.7797	28.3823	25.1967	28.2329	20.9416	34.2306	28.4774	26.9129	28.4895	26.8761	27.0632	24.5752	28.0488	24.5223	22.8962	23.2658	24.5388	29.0851	43.3311	44.6138	36.7926	33.1217	31.5011
PQLC2	6.47993	3.72698	3.09892	3.39221	8.88687	7.29081	6.06719	7.45211	5.65006	3.30146	5.42643	3.35247	8.97033	4.14161	4.13765	4.60058	6.25721	3.65289	8.00645	4.59226	6.86956	4.54698	6.57538	4.17949	2.02659	4.20125	3.89576	4.04255	3.48022	4.41221	6.10045	3.48995	4.76211	4.00612	3.49964	4.01904	4.2427	2.96392	9.27814	4.91711	6.60173	3.05607	5.81558
CAPZB	172.392	205.187	180.825	213.709	344.894	166.446	186.997	195.981	227.686	163.326	176.21	148.47	212.707	244.002	246.344	132.884	165.758	241.715	210.652	214.967	207.759	176.917	230.798	349.144	218.575	325.597	177.683	164.622	141.761	136.069	162.027	144.06	130.577	171.636	152.135	138.791	126.364	150.491	213.132	187.27	130.607	195.763	150.194
MINOS1	25.3298	32.8694	22.8381	22.9766	32.5534	27.9599	26.8711	35.833	36.3802	76.7349	26.9085	24.7112	23.4166	21.9267	20.1738	30.3505	31.2424	22.5633	42.4744	24.0403	34.6208	34.5503	42.936	26.9108	34.0774	39.8986	51.2688	22.992	26.3047	28.7014	20.1849	20.3976	23.8582	26.3736	26.3077	23.1095	24.8255	28.0217	30.1615	24.7954	35.1609	32.1324	31.7539
MINOS1-NBL1	2.72494	4.27127	2.81046	2.96253	3.44159	2.83977	2.98898	3.75025	4.33739	5.44262	3.53314	3.52366	2.77251	3.59791	2.01757	3.52647	4.49646	2.51693	4.95798	2.81659	4.26509	4.06579	5.15873	3.31232	4.41995	4.82612	6.34583	2.57338	3.47055	2.93727	2.90966	2.76935	3.02394	2.86296	3.49403	3.30454	3.49736	3.82237	4.58738	4.22752	4.71712	4.2785	2.3178
RPS14P3	0.412018	0.221405	0.263738	0.090459	0.575409	0	0.446117	0	0.20317	0.93302	0.238524	0.357596	0.0614406	0	0.802827	0.608341	0.34924	0.222737	0.411398	0.372345	0.0518458	0.434929	0.285111	1.02355	1.33458	1.27633	0.304356	0.561465	1.04407	1.02426	1.57431	0.396585	0.809559	0.68792	0.693324	0.625183	1.24701	0.379526	0.806315	1.61905	0.903278	1.22243	0.537309
HTR6	0	0	0.0989018	0	0	0	0	0	0	0	0.119262	0	0	0	0.0617559	0.0380213	0.34924	0	0.348106	0.124115	0	0	0.0356389	0	0.54372	0	0.730455	0	0.193346	0	0.084338	0	0.904801	0	0.660309	0.133968	0	1.22894	0	2.63845	0.490669	0.0873163	0.252851
TMCO4	4.30746	1.73434	7.07148	5.06571	1.27869	4.93787	6.48357	4.54869	4.52779	5.21534	1.84856	5.18515	6.35911	2.11486	1.04985	3.87817	7.42134	2.00464	3.25954	2.56505	4.22543	4.38883	4.88253	7.50603	22.1936	3.66945	7.85239	8.87115	8.23652	6.09305	5.34141	5.94878	10.0004	5.50336	5.84373	5.22475	5.38937	7.0122	5.69943	3.59789	7.49386	2.88144	8.78658
OTUD3	0.749124	1.73434	1.05495	0.407066	1.34262	1.06048	3.00385	0.774245	1.12227	3.01437	0.954097	0.581094	2.2733	0.440597	0.802827	0.969543	1.92082	1.15823	0.632921	2.35819	1.37391	1.46294	0.427667	1.81964	6.57407	2.55266	1.88701	1.5721	2.93885	2.88895	1.91166	1.74497	2.04771	2.14469	2.44314	2.67936	2.23602	1.37352	2.29744	3.95768	2.89941	2.88144	2.23352
PLA2G2D	0	0.110702	0.329673	0.271377	0	0	0.26767	0.677464	0.580486	0.0956943	0.0596311	0.0446995	0	0	0.0617559	0.0380213	0.232827	0.17819	0.15823	0	0	0	0.534584	0	1.08744	0	0	0.673758	0.116007	0.57779	0.337352	0.713853	0	0.606988	0.264124	0.133968	0	0.361454	0.220908	3.2381	0.624488	0.174633	0
UBXN10	0.636756	0.774917	0.0329673	0	0.383606	0.695941	0.0892234	2.61308	1.19967	0.430625	9.95839	0.134099	1.10593	0.440597	0.247024	0.342192	0.320136	0.668212	0.601275	0	0.233306	0.553546	0.99789	1.13728	0.0494291	0.531804	1.46091	0.636327	1.97212	1.57579	2.41769	0.79317	1.47625	1.82096	0.858402	0.848463	4.18536	1.33738	1.59054	3.11817	0.713701	2.35754	2.27566
MUL1	22.8857	17.2696	28.2529	30.1229	24.2311	32.9743	35.957	25.7436	26.3541	15.8374	21.0498	25.367	30.5974	24.409	36.6213	31.7858	23.3991	35.6825	26.2346	35.166	27.8412	25.4236	23.094	33.6634	24.3191	20.8467	17.7135	24.1056	22.1767	20.8529	27.3536	27.3644	17.6198	21.0018	25.0917	23.6677	22.1882	23.5306	23.8139	10.9136	10.6163	14.1452	15.8875
CDA	390.968	263.583	274.897	515.503	783.047	412.875	307.732	202.659	371.666	215.121	356.862	426.962	449.116	506.422	212.008	197.178	199.547	425.384	435.94	437.382	488.063	292.134	542.692	358.242	968.167	841.527	239.194	83.1343	46.3836	54.8375	102.878	144.714	131.244	124.959	73.5584	77.3441	50.8264	90.9959	134.18	198.483	115.664	114.908	120.863
PINK1	78.8079	74.0784	75.1597	112.324	159.154	58.1386	74.4221	240.645	115.51	36.627	155.001	126.127	125.103	290.838	167.472	82.4237	56.5428	134.578	58.2391	58.7201	72.8951	97.1275	64.6134	171.122	53.5564	105.9	100.737	75.7604	43.7348	79.6651	58.6478	68.5101	88.5195	77.9777	54.0737	51.7487	80.8693	58.8988	62.1415	118.61	31.0683	54.3107	88.2451
MIR6084	2.67812	3.57938	2.49991	4.71518	5.81803	2.28103	2.51313	9.58128	3.65706	1.33972	6.4002	4.90935	4.94075	11.9842	6.51525	3.28884	2.09544	5.30115	2.04117	1.75126	2.63117	3.11686	2.17397	6.16973	2.10074	4.20125	4.21046	3.20035	1.58543	3.25663	2.47392	2.59763	3.67492	2.52912	2.27245	2.05417	3.55469	2.34945	2.8939	4.07761	1.00364	2.05193	2.90779
PINK1-AS	42.569	37.6204	43.4123	55.6472	66.2251	33.8251	41.4642	102.878	59.203	20.67	69.6986	59.0557	64.8684	129.844	76.8138	46.2594	33.27	62.8119	35.9078	33.835	43.5893	55.0648	36.9754	79.4007	24.8381	49.236	47.1296	39.3898	27.6291	42.0037	32.8685	37.398	46.5177	44.735	32.201	29.9048	36.6363	35.5128	29.7563	58.2858	20.1844	27.8539	45.5132
DDOST	98.0978	95.979	183.919	94.4166	95.7097	121.734	130.321	107.088	205.608	101.269	99.9417	101.155	118.435	102.923	65.4921	134.089	145.085	87.4912	225.837	108.787	123.523	142.314	170.835	111.254	92.4818	84.9025	95.5679	111.407	105.161	94.1361	108.852	92.0276	103.243	133.821	108.819	98.139	100.114	92.8574	103.628	85.5098	83.9268	73.3893	106.83
HP1BP3	27.4554	31.4948	30.3299	24.243	22.2492	35.7084	33.2655	34.841	44.1556	20.5743	28.7422	30.5968	51.7945	41.0636	25.5978	36.2343	28.5212	32.2524	36.5353	23.7474	37.4586	38.4319	21.5615	46.0597	40.3094	36.3754	33.3879	58.3145	56.0122	58.4093	64.5467	63.3743	67.9634	64.6038	69.1178	72.7669	62.4938	68.1521	37.2451	47.0124	39.6327	53.4376	77.3304
EIF4G3	17.1924	31.5502	20.3474	44.5963	45.6811	22.7672	26.4696	21.0982	22.0585	32.871	23.435	22.7521	29.4608	23.5279	32.3601	18.4593	13.1256	47.6658	19.9054	22.982	18.5349	13.5619	15.5742	22.2053	17.4485	21.8572	9.00895	18.1915	20.63	15.2852	14.8997	20.325	16.5721	19.8485	19.8918	18.7108	15.3081	16.8257	11.3547	21.5873	13.025	14.0579	21.9138
ECE1	112.518	244.394	129.545	249.938	271.465	146.181	140.2	130.557	149.514	40.9333	145.291	167.377	175.336	210.958	131.293	202.596	84.9054	219.664	127.259	163.005	135.901	68.8306	84.8563	193.877	46.8093	130.265	47.0839	61.705	42.5167	75.4541	104.72	90.4016	102.814	68.8932	73.5914	91.4554	46.9563	54.5614	53.3935	56.6068	32.2058	57.1048	53.4149
LOC100506801	1.46079	6.53144	2.42309	4.99786	9.84589	3.09859	2.97411	2.41952	2.82503	1.50719	2.23616	3.53126	4.2394	3.08418	2.53199	2.22425	2.29916	5.18978	2.27851	3.35111	2.86448	1.52225	2.76202	5.00402	1.92773	3.35037	0.273921	1.34752	1.99146	1.91721	2.64259	2.47866	2.66678	1.9019	2.69076	2.99195	2.35068	1.73498	4.24144	4.79718	2.23032	4.97703	1.9596
NBPF3	0.842765	1.93176	6.42861	0.565369	0.383606	2.60249	2.93575	1.69366	2.67024	0.574166	4.09665	1.56448	0.798728	0	3.95238	4.65761	2.24387	0.824128	0.897165	2.34784	3.20848	3.42012	1.283	4.73164	1.85359	1.4146	3.02591	3.31639	6.65573	5.20011	3.70975	2.92481	8.04082	2.18759	4.85525	3.05804	3.14476	8.19198	4.02053	0.839507	3.1501	0.758778	3.98241
ALPL	426.776	920.288	167.732	1205.28	2172.55	340.116	557.602	498.953	282.581	76.6033	452.391	522.672	480.589	876.214	895.821	798.447	195.56	1161.13	343.47	447.083	494.764	344.76	459.742	697.833	128.54	430.628	201.819	87.7757	32.5787	92.4463	172.387	141.363	181.127	207.266	129.998	118.621	28.6095	76.8992	88.2749	182.533	24.3104	58.5019	117.176
RAP1GAP	0.973862	0.738016	0.659345	2.12579	8.43933	1.95526	1.48706	54.4875	22.639	0.0956943	5.24753	0.893991	0.890889	21.3249	3.21131	7.30009	3.20136	15.1016	0.443045	0.49646	0.388843	47.6049	1.06917	2.16083	2.47145	6.54119	4.32186	1.5721	0.193346	4.04453	0.674704	1.38805	0.42859	3.07541	0.891417	0.0893119	2.86669	1.01207	0.927814	14.7513	3.34547	4.36581	2.57066
USP48	26.8561	19.0039	31.4508	20.5342	18.9246	32.8086	24.5959	19.3561	32.6233	29.6174	23.1369	30.4851	36.7722	18.5051	16.6741	34.9226	22.9043	29.9804	30.6017	15.7212	26.571	22.4581	30.2931	24.3377	12.555	28.0793	19.9049	18.8652	20.9587	22.2186	21.5343	19.1947	19.7151	28.751	24.7286	22.3726	18.4041	25.3017	12.2383	17.1499	11.6422	9.69211	33.7135
HSPG2	0.187281	0.276756	0.36264	0.542754	0.0639343	0.0662801	0.0594823	0	0.0386991	1.00479	0.417417	0.0446995	0.890889	1.05743	1.38951	0.228128	0.669376	0.0445475	1.70889	0.186173	0.207383	0.0593085	0.302931	0.227455	0	0	0	0.112293	0.309353	0.0525263	0.351409	0.713853	0.380969	0.0202329	0.0825386	0.0669839	0.0286669	0.0722907	0.861542	0.599648	3.61311	4.40947	0
LINC00339	7.56616	3.35797	1.78023	5.15616	2.4295	2.94946	1.99266	1.54849	4.56649	1.10049	1.37151	1.83268	2.18114	1.85051	6.79315	1.74898	1.62979	4.27656	4.46209	6.53673	6.61034	3.7562	1.67503	1.53532	4.15204	5.37122	2.43485	3.93026	3.51889	7.82642	8.85549	4.44175	7.14317	1.41631	3.89582	4.19766	2.58002	3.54224	6.53888	1.79894	15.523	4.45313	1.64353
CDC42	272.288	321.056	192.793	312.694	252.285	212.428	260.592	244.613	209.304	339.787	256.473	275.908	264.758	289.692	432.538	175.982	183.584	274.813	249.371	264.717	272.061	221.57	227.84	260.294	206.91	268.588	220.08	153.018	146.343	165.192	193.767	197.757	192.746	196.907	199.1	204.837	174.753	177.98	114.011	132.882	116.512	123.727	335.744
WNT4	0.149825	0.774917	0.560443	0	2.49344	0	0.0297411	0.483903	0.154796	0.33493	0.178893	0.759892	0.215042	0	0.0617559	0.114064	0.858548	0.35638	0.0632921	0.579204	0.0518458	0	1.71067	0.284319	0	0.797706	0	0.149724	0.116007	0.420211	0.196789	0.634536	0.0476211	0.404659	0.0330154	0.357248	0.45867	0.325308	1.1929	0.479718	1.51661	1.74633	0.126426
ZBTB40	4.94422	5.35062	4.45058	2.71377	3.19672	6.92627	5.36828	3.29054	4.43104	4.01916	4.29344	4.51465	8.87817	2.37922	7.10193	3.80213	8.61458	4.54384	8.70266	3.39248	5.52157	5.93085	8.12567	3.2981	14.4333	2.49948	7.48716	11.6036	17.6331	15.7054	11.2262	17.3704	11.5719	10.1569	13.8335	15.0491	9.46007	13.3557	10.7803	9.83423	12.7128	13.0974	9.56621
C1QA	4.68203	10.406	6.13191	21.7328	3.83606	5.00415	4.49091	2.32274	3.986	11.1484	2.20635	2.27968	8.92425	0.616835	9.88094	8.02249	6.40273	1.87099	1.26584	20.7272	24.3934	38.768	13.4715	7.56289	15.5207	0.797706	7.18281	4.04255	4.2536	2.02226	3.26107	2.18122	0.666695	3.4396	3.10345	2.6347	2.06402	5.60253	6.14125	4.31746	12.802	1.22243	2.90779
C1QC	0.0749124	0.848719	0.346156	1.8318	0.831146	0.364541	0.386635	0	0.270893	1.19618	0.178893	0.491695	0.645127	0.176239	0.679315	0.456255	0.407446	0.133642	0.0632921	1.6135	2.22937	3.18289	0.855334	0.0568638	2.91631	0.106361	0.48697	0.224586	0	0.105053	0	0	0.0952422	0.0404659	0.0990463	0.044656	0	0.108436	0.26509	0	0.579882	0	0.168568
C1QB	5.54352	20.5169	7.58247	27.0473	8.31146	4.87159	5.05599	1.74205	6.50144	22.0575	4.17417	1.54213	9.79978	2.7317	18.712	9.4673	7.39224	2.22737	0.759505	23.9956	36.1624	65.3975	15.895	10.7473	30.473	0.904067	4.80883	2.39558	2.66817	1.41821	1.20885	0.79317	0.523832	1.21398	2.146	1.02709	3.49736	3.18079	5.25761	1.91887	11.0624	3.05607	2.3178
EPHB2	3.37106	4.16979	1.99452	1.17597	1.79016	6.77714	1.0112	1.40332	0.928777	5.59812	0.119262	0.98339	2.71875	0.440597	0	1.76799	1.7753	0.17819	1.70889	5.72998	3.34405	1.89787	1.4612	0	1.5323	0.0531804	0.730455	0.411741	0.386691	1.02426	1.75704	0.79317	1.28577	0.445125	0.511739	0.0893119	3.69803	0.46989	0.751088	0	3.03323	1.39706	0.758554
KDM1A	14.5892	10.037	17.9672	8.05085	7.99179	13.1235	11.7477	13.4525	17.2211	8.37326	5.66495	6.99548	14.8686	5.4634	4.87872	10.8361	19.1936	7.59534	18.8769	6.70222	14.439	19.3346	13.329	12.0551	7.80979	6.75391	9.3133	18.6406	18.5612	17.8589	22.9681	21.5346	17.3341	16.4291	17.6302	21.6135	22.8188	22.6451	10.8245	5.2769	8.4752	10.9145	18.5424
LUZP1	7.41633	7.71227	6.36268	4.20634	4.4754	11.3339	6.00771	3.19376	5.68876	12.0575	5.72458	4.60405	6.35911	4.31785	3.58184	4.52453	5.84977	3.69744	6.67731	7.77788	7.77686	5.17961	5.59531	6.53934	22.1936	4.09489	5.53928	9.1706	7.77249	6.67084	5.36952	7.13853	11.5243	9.10482	11.6545	8.97585	8.60006	6.54231	6.9807	11.7531	7.67229	9.60479	7.92268
LINC01355	0.786581	0.44281	0.131869	0.090459	0.383606	1.09362	1.57628	1.35493	0.503088	0.66986	0.775204	0.625794	0.215042	0	0.0617559	0.266149	0.494756	0.935497	0.949381	0.786062	0.933224	1.14663	0.962251	0.625502	2.66917	0.531804	0.547841	0.636327	0.696044	2.25863	1.51808	1.98293	1.95247	1.45677	1.22157	2.2328	0.91734	1.37352	1.45799	0.839507	1.11516	1.0478	1.47497
HNRNPR	48.6369	40.8123	62.3081	45.4557	28.1311	56.2718	56.9543	36.2927	49.767	38.182	34.4668	42.3752	45.5275	28.6388	30.878	51.842	54.918	38.1772	51.2349	46.3777	46.8686	52.5671	46.4731	34.5732	27.878	33.4505	35.914	56.2588	71.3832	73.1429	57.7434	61.431	63.1456	56.8748	69.5801	68.5469	74.9926	62.5134	37.1567	42.4551	28.4588	35.7124	94.0186
ZNF436	5.48734	3.65318	3.64288	7.16888	1.75819	3.97681	4.37195	3.96801	2.53479	2.91868	3.87602	3.39717	2.93379	2.37922	6.85491	4.31542	3.65247	3.83108	1.94623	6.16438	7.45283	5.89131	2.42345	1.22257	4.10261	1.59541	1.21743	8.23482	6.90244	8.45674	5.83338	9.20077	4.69068	4.45125	5.87675	5.2694	8.97273	5.96398	5.12507	1.55908	5.33045	3.09973	8.8498
ZNF436-AS1	0.243465	0.405909	0.379123	0.203533	0.351639	0.497101	0.505599	0.677464	0.290243	0.191389	0.357786	0.0893991	0.0768008	0.264358	1.66741	0.855479	0.160068	0	0.965204	0.744691	0.998031	0.553546	0.0356389	0.369615	0.790865	0.265902	1.33917	0.823482	0.831386	1.10305	0.463859	0.951804	0.833369	0.647454	0.72634	1.20571	1.80601	1.66269	0.751088	0.11993	0.289941	0.392923	0.210709
TCEA3	1.46079	0.664215	0.36264	0.271377	0.383606	1.29246	2.85515	3.29054	0.735282	1.81819	0.954097	0.491695	0.430084	1.58615	0.0617559	0.30417	3.31778	0.53457	1.10761	0.413717	0.311075	0.79078	0.534584	0.852957	0.346003	2.76538	2.06962	4.75374	5.80037	8.92947	3.68276	5.19526	5.38119	3.561	5.08438	4.37628	3.21069	3.68683	6.53888	4.67725	6.3787	5.67556	4.50918
E2F2	7.3976	14.1515	10.9781	7.77948	15.7278	7.35709	4.90729	17.1302	19.4463	8.08617	72.7797	7.97887	7.20391	21.4571	8.05915	14.6572	9.00748	11.471	13.1015	8.3364	5.44381	43.5126	18.1402	8.81389	11.2204	12.3379	20.1179	25.5092	7.67582	21.0105	6.59242	12.6709	14.1435	30.9362	9.90463	10.4718	53.2631	6.86762	11.6419	24.7055	8.16296	15.0621	15.5925
LOC101928163	0.243465	0.571963	0.263738	0.113074	0.44754	0.364541	0.208188	0.387123	0.367641	0.239236	2.20635	0.379946	0.414724	0.749014	0.216146	0.323181	0.218275	0.289559	0.284814	0.144801	0.207383	1.00824	0.605862	0.398047	0.395433	0.159541	0.456534	0.804767	0.328687	0.840421	0.238958	0.337097	0.85718	0.991414	0.478724	0.468888	2.95269	0.433744	0.596452	0.479718	0.84752	0.305607	0.842838
ID3	1.46079	3.06277	1.38462	4.2968	1.8541	1.02734	2.05214	1.74205	2.32194	1.57896	3.10082	3.21837	1.75106	0	1.35863	1.10262	6.05349	2.76194	1.80382	0.744691	0.881378	1.26525	2.63728	1.30787	5.48663	2.12722	6.93932	10.4807	11.9488	14.3397	10.5423	13.8805	9.76233	10.946	9.11226	7.9041	6.47871	11.4942	11.3989	15.9506	11.6869	11.875	6.70056
MDS2	0.898949	0.516611	0.36264	0.361836	0	0.662801	2.03727	1.54849	0.193495	1.57896	0.834835	0.625794	0.215042	1.05743	0	0.114064	2.82302	0.579117	0.189876	0.413717	0.103692	0.514007	0.213834	0.170591	0.296574	2.02086	2.55659	3.66824	7.61782	6.09305	1.79921	4.83834	3.3811	1.49724	3.66471	3.70644	3.26802	2.96392	6.18543	6.04685	6.26719	7.33457	3.58206
RPL11	27.5678	66.7536	12.9396	21.2579	35.995	29.0473	16.4171	52.2615	28.289	73.3976	51.5212	39.5367	17.0651	16.4783	21.3675	50.4542	38.9984	17.4403	29.2251	19.3206	30.5631	39.5587	59.7665	11.4865	57.7084	34.5673	94.2287	49.0908	65.3895	50.4778	30.2914	26.2341	50.2165	38.7258	50.8438	46.1296	58.1938	59.2603	53.1947	119.21	65.5267	76.4017	20.5231
TCEB3	23.2978	21.2733	26.6211	20.3908	23.8155	33.6537	23.8227	33.97	26.7798	21.0767	20.6025	16.4047	21.4121	19.6065	19.5149	19.2578	28.041	17.6631	23.244	23.0027	38.1196	28.0066	23.8246	28.6309	26.9388	12.8963	19.844	28.9903	28.5571	31.1744	27.2834	29.3275	21.9771	32.8716	25.3889	28.3565	33.6836	27.0186	23.4604	23.5662	21.188	17.8998	28.5722
TCEB3-AS1	1.76044	1.16238	2.25826	1.15335	1.75819	2.35294	1.33835	4.16157	2.43804	1.12441	2.35543	1.43039	2.16578	1.45397	1.11161	1.99612	2.69206	1.71508	1.69306	0.910178	2.73486	2.14815	1.81758	2.01867	4.30033	1.03702	1.64352	2.56402	2.64883	3.493	1.98194	2.18122	1.92865	2.21874	1.98093	2.85798	2.66602	2.22294	3.97635	2.69842	3.83614	3.92923	3.37135
PITHD1	12.81	11.144	14.4726	16.0112	13.1705	11.8973	13.1753	39.5833	16.9889	19.3781	54.2046	19.3996	14.8533	36.3933	18.9794	16.7294	18.1023	19.8236	11.6141	16.8383	9.33224	45.6675	13.9348	15.4101	11.7147	22.389	67.5062	35.6717	22.0801	36.9523	12.2009	21.138	27.3821	64.4014	30.9355	25.0073	45.0643	25.2114	27.6577	75.1958	16.0583	30.2987	41.9733
LYPLA2	35.6209	38.9211	46.9124	48.0677	90.1794	44.4905	50.3071	31.4537	47.0387	46.7706	44.3059	36.4748	48.9067	46.527	45.9464	37.8692	54.2777	54.8602	53.4897	44.3091	51.3273	49.7796	70.0661	72.018	34.9958	74.0272	48.2709	39.0312	34.3768	33.6694	43.9682	37.6954	36.0254	32.656	35.3595	34.8316	30.8456	32.3862	50.9414	41.9754	41.7961	47.6747	32.0911
GALE	4.43856	3.24727	6.46158	5.20139	7.76802	3.94367	5.23444	6.77464	8.86209	2.96652	3.63749	4.537	3.22563	4.22973	4.38467	6.34956	8.11982	5.07841	5.60135	4.9646	6.01411	6.24716	8.16131	6.99425	6.67292	6.43483	3.5914	3.36879	2.6295	5.64658	3.82332	3.56927	4.14304	3.27774	4.04439	4.4656	3.55469	5.49409	5.16925	7.79542	7.00319	8.81894	4.08776
HMGCL	23.354	18.0445	25.187	26.9568	53.0016	20.4474	25.2948	30.1956	17.1437	18.0384	20.692	16.7176	25.9587	28.0219	27.8519	18.9346	27.1243	22.6301	26.5827	31.939	31.9629	24.356	31.5404	24.3093	18.6595	30.951	28.7008	20.8491	18.4838	18.5418	17.0082	17.0928	16.2388	18.412	15.5668	16.8353	20.4108	19.9161	23.9464	16.9101	28.0574	12.0496	22.7356
FUCA1	16.4807	13.7271	14.2419	8.86499	6.45737	27.208	13.7107	32.5183	21.2845	14.7848	7.39425	8.04592	20.9666	19.21	7.78124	11.4064	19.732	10.9141	24.2409	23.1682	39.3769	22.8535	13.329	13.9885	10.9238	17.7091	21.0615	22.1592	20.8427	23.0065	30.2352	17.2514	25.7154	23.5107	22.4505	20.4971	29.4122	17.8197	10.6478	12.3527	7.89532	2.61949	25.5801
CNR2	1.61062	1.32843	0.923083	0.271377	1.02295	1.657	2.72131	2.5163	2.55414	0.574166	2.02746	2.23498	2.85699	0	0.185268	0.87449	2.91033	1.82645	0.348106	0.289602	1.4776	3.0445	1.63939	3.12751	0.889723	2.76538	2.25224	7.26161	2.78418	4.04453	5.48197	3.21234	2.14295	5.26056	3.82979	2.81333	2.17868	6.6146	4.06471	1.67901	8.56441	2.35754	5.85772
PNRC2	109.915	61.4214	75.3467	56.3786	21.9295	97.0838	80.2267	38.3251	53.4434	36.3399	72.9288	78.1124	62.1472	37.9354	40.2957	57.9444	63.0378	38.3776	46.8361	107.111	72.0527	52.1519	21.0091	28.4319	23.9978	22.4953	42.3664	53.3766	55.5652	64.7912	59.0788	60.9353	49.0021	60.2537	74.4994	78.9741	78.9199	77.9113	7.02488	19.5485	17.7533	15.6296	84.7895
SRSF10	44.5478	31.7347	46.0114	28.6529	15.1524	50.6049	36.879	25.4533	36.7448	40.7897	42.2188	43.9843	31.3501	22.162	26.2568	44.3138	43.1893	28.6886	36.4246	42.9438	37.5449	37.9772	33.9639	22.2622	39.3371	20.1463	47.51	44.5242	50.9272	43.5412	41.0726	42.1272	39.4779	41.9631	46.8324	44.4697	51.2277	50.9288	24.7638	16.5503	33.4324	22.222	81.3128
IFNLR1	0.827033	2.3432	1.64276	1.47177	1.57854	4.14947	1.13641	1.33073	1.25617	2.26461	2.13658	3.51249	3.4674	0.45822	3.97214	2.50408	2.69933	1.28252	2.79846	2.0963	1.71091	1.94888	2.21852	3.13206	1.23622	0.726976	3.15496	3.05175	2.97868	5.25421	2.80621	4.20697	2.89679	5.22334	3.5244	2.04658	4.80629	2.99717	4.70225	3.7478	6.0223	5.22413	0.642664
STPG1	0.861493	0.959421	1.84617	0.655828	0.383606	0.629661	0.565082	0.871026	1.66406	1.38757	2.02746	0.715193	0.430084	0.704955	2.16146	0.570319	1.16413	1.64826	2.08864	0.579204	0.518458	2.25372	0.784056	0.852957	5.4372	1.9145	1.33917	1.38495	1.77878	0.840421	2.34741	2.73644	1.04766	1.17351	1.9149	2.27745	1.49068	1.87956	1.45799	0.599648	1.56122	0.785846	0.589987
NIPAL3	13.6715	10.6274	17.4067	12.6416	9.20655	13.72	13.8891	9.4845	15.4409	11.3398	13.3574	8.31411	11.09	6.96143	9.69568	10.9691	24.214	9.88954	12.5951	11.5841	11.7301	15.3016	11.9034	9.60999	16.6576	10.2106	21.8832	25.9771	34.9182	35.1926	26.5243	43.2278	33.049	23.3083	29.978	27.6867	29.0682	27.8861	26.1997	35.6191	23.0169	20.7813	19.006
RCAN3	5.5997	2.14025	2.80222	2.66854	2.81311	4.14251	7.19736	6.67786	3.36682	8.68426	2.77284	3.21837	4.14724	2.99606	5.86681	2.69951	12.7764	4.78885	3.76588	2.79259	3.49959	5.59477	3.31442	1.36473	2.7186	4.14807	10.0438	15.7772	24.4582	24.8712	18.2732	19.6706	21.6676	15.3973	14.89	12.526	21.3568	22.5005	17.5843	14.5115	13.1366	11.744	17.531
LOC100506985	2.06009	0.738016	1.02198	0.587984	0	0.596521	2.70644	1.64527	1.04487	1.43542	1.13299	0.536394	1.25953	0.0881193	1.04985	0.912511	4.33639	1.51461	0.31646	1.19978	0.648072	1.06755	0.498945	0.454911	0.296574	0.797706	2.67834	4.56658	10.3633	12.0285	6.83138	5.94878	11.0005	6.15081	7.62657	5.22475	7.62539	8.27729	2.38581	1.91887	1.3828	1.65901	8.00696
SRRM1	39.6755	47.9249	40.9865	41.1815	47.7909	41.9636	47.5486	38.1074	37.6058	46.6151	37.493	34.6198	42.8856	38.8826	23.9304	34.1431	35.4115	39.0828	41.6699	39.1376	39.0658	42.3561	41.9559	49.4857	40.6554	39.8055	32.49	55.819	58.2744	49.1646	49.5275	51.794	52.4546	50.7543	53.4768	50.517	57.2191	51.3445	48.5335	57.866	40.536	72.1887	62.2014
CLIC4	30.9014	15.3876	37.253	18.0918	10.2934	25.8492	13.2348	11.3717	24.8061	24.5934	32.6778	35.9384	21.8114	11.9842	4.01413	23.3451	19.2664	14.2552	18.2281	29.6635	21.3864	16.7645	15.3247	5.80011	10.3307	13.9865	13.0873	9.84435	6.84443	17.1236	13.6909	15.9427	12.2386	23.3488	14.1966	15.6742	16.5695	13.8798	2.20908	7.19577	3.79154	4.10387	19.8488
RUNX3	11.4991	14.9448	21.8243	14.2021	9.71802	14.913	15.5992	3.77444	8.2816	32.2011	9.54097	6.74963	12.0731	2.33516	10.0045	12.414	21.9439	5.56843	24.5257	15.9281	11.3283	20.244	23.0584	29.9388	77.1093	6.16893	13.6352	46.3022	57.1143	32.8815	46.0767	39.7378	21.7152	29.4996	28.2447	45.817	56.0724	54.6156	73.4078	40.6561	34.9267	80.8549	34.2192
SYF2	93.0412	66.7536	58.9784	91.4089	87.1105	77.5311	80.5093	56.4231	57.6229	85.5986	63.8649	100.485	60.9798	60.0974	84.8526	65.7768	49.0973	78.3813	55.6021	75.8343	63.8481	54.4056	52.3892	71.0229	60.3776	72.0595	56.4885	30.2443	28.8472	23.3742	35.928	30.1405	35.3825	25.9386	32.4707	31.5271	23.3922	33.7598	24.7417	29.2628	22.0355	28.989	63.1496
RSRP1	194.416	193.822	141.693	274.566	176.97	283.679	113.641	138.203	92.6843	147.943	124.778	262.878	164.016	163.594	94.9497	208.224	66.6466	191.657	81.5202	156.902	213.345	106.577	41.5728	72.6151	45.5242	48.5803	90.6982	72.2793	60.6332	83.4118	88.7939	84.8494	81.4321	93.1727	105.55	87.6596	59.0824	84.2548	54.6969	45.8131	28.1466	32.7436	107.462
RHD	14.8514	12.2511	15.2035	17.1307	23.9114	12.2038	11.8667	31.0908	10.2069	10.4546	15.5339	22.1039	15.8133	28.9472	29.8435	17.908	12.3616	22.8194	6.17098	15.7006	10.8013	27.1403	8.86518	26.4985	9.18392	22.8011	24.5007	15.6432	11.1754	12.1073	11.3505	13.6394	3.29776	13.9	10.9199	12.7194	8.88673	7.23811	14.6352	22.4472	11.33	11.111	9.28175
TMEM50A	234.794	180.98	190.303	229.336	163.512	236.338	203.038	167.818	153.577	169.068	187.092	253.357	188.039	171.48	244.234	228.641	150.784	207.458	141.489	243.638	211.894	161.912	139.134	248.694	121.595	228.569	152.604	109.951	92.2838	107.626	128.883	107.435	92.5992	128.054	124.567	128.81	108.647	122.262	78.4224	71.1782	63.7201	66.0548	140.354
RHCE	3.76435	4.90781	4.16475	2.95123	4.0918	4.15079	3.41517	4.71806	5.56299	1.43542	7.69241	4.91695	3.93988	6.52083	7.23038	5.26595	2.8303	3.84222	2.64244	5.72998	3.40445	11.2915	2.04033	7.27857	3.71707	3.57638	5.99582	3.26286	2.10747	2.52126	2.8183	2.14473	3.1549	4.06682	3.26028	3.89266	2.49402	3.09946	0.894678	5.31648	1.71734	1.68084	3.19225
TMEM57	3.22123	3.06277	5.24179	2.57808	7.48032	2.71748	3.77712	6.77464	4.48909	9.28235	9.33226	3.06192	2.08898	12.6011	4.81696	3.574	4.24908	3.11832	4.33551	3.18562	1.65906	6.87978	3.95592	5.3452	3.50946	5.31804	3.34792	5.01575	4.79497	5.56779	4.35747	4.91765	3.57158	3.23727	4.78724	3.88507	3.95603	5.45795	5.32389	5.99648	6.86937	7.24725	7.75411
LDLRAP1	40.9771	16.2733	47.2586	22.8183	20.2672	16.802	18.6923	31.2601	35.1387	11.7226	55.9339	26.0598	45.3739	18.1966	31.7425	27.1092	94.2074	29.6686	20.6965	31.608	15.7093	29.6147	32.8591	38.2125	14.5816	39.4599	15.9483	60.6382	69.7784	89.0321	62.5507	57.5841	68.3839	45.5241	58.2723	50.7738	63.4398	53.1337	58.7616	62.4833	43.8926	44.9679	48.126
MAN1C1	1.76044	0.590413	0.593411	0.452295	0	0.596521	0.743528	1.54849	0.42569	2.87083	0.178893	0.670493	0.491525	0	0.802827	0.380213	2.18275	0.890949	0.791151	0.992921	1.01099	0.593085	0.890973	0.341183	0.54372	0.957248	0.608713	4.342	8.42987	6.93347	4.38558	4.83834	3.28586	2.95401	3.59868	4.55491	6.62205	7.0122	4.15307	5.75662	7.82841	9.60479	5.35202
SEPN1	2.20992	2.98897	1.78023	0.723672	2.0459	0.828501	2.82541	4.83903	1.85755	4.11486	2.92192	2.32438	2.1197	3.78913	2.28497	0.684383	2.85212	1.6928	2.31016	2.27544	1.76276	2.72819	4.31231	3.80988	2.42202	6.16893	2.92182	4.67888	4.52429	3.57179	3.28918	3.21234	1.5715	3.1968	2.64124	3.66179	4.0707	4.91577	5.61107	3.35803	5.26354	13.3594	2.69708
MTFR1L	23.7098	13.192	32.2585	25.8713	14.2574	22.4855	18.96	21.824	20.4138	16.3398	33.3338	24.026	27.6022	18.6813	23.5908	21.425	29.0451	20.5141	19.2883	38.1861	24.6915	24.7119	20.2785	32.5261	12.5303	30.2331	22.0963	19.277	17.3431	18.0165	17.8375	17.6679	20.3818	15.9436	20.1559	15.183	13.5308	22.7716	15.6182	14.6914	14.8316	14.7128	23.5362
LOC646471	2.88413	1.92807	2.9176	2.99646	1.10287	2.50207	1.84395	1.74205	2.55414	1.44738	2.17653	2.36908	3.95524	0.925253	2.27447	1.97711	2.51249	2.09373	1.72471	3.33042	1.93125	2.21418	1.17608	3.2981	0.716721	2.1804	2.13049	3.89282	2.64883	3.47987	2.55825	3.03388	3.3811	1.77362	3.18599	3.55015	3.61203	2.72897	1.32545	1.67901	1.45327	1.02597	3.1185
AUNIP	3.95163	2.06645	5.6374	4.34203	2.87705	3.16487	2.9295	4.40352	4.77933	3.32538	6.46997	5.0287	4.91525	4.71438	3.61272	4.58157	5.73335	3.71971	4.98425	5.8541	3.65513	4.19113	3.59953	5.65795	1.23573	4.60011	3.10443	3.36879	2.84218	2.94147	2.68476	2.45883	2.95251	2.40772	3.15298	2.65703	2.17868	3.16272	2.23117	4.67725	3.12244	2.00827	3.85598
PAQR7	0.824037	0.701116	0.280222	0.293992	0.44754	0.662801	0.416376	0.725855	0.348292	0.622013	0.417417	0.648143	1.09825	1.76239	3.52009	1.08361	1.02589	0.623665	0.506337	0.537832	0.466612	0.77101	0.534584	4.49224	1.60644	2.1671	2.34354	1.71546	0.696044	1.94347	0.899606	0.872487	0.714317	1.23421	1.35363	1.38433	1.08934	1.22894	2.6509	1.31923	1.89577	1.13511	1.47497
STMN1	41.6419	23.6966	165.385	64.1128	60.9083	24.5657	55.4277	23.7596	149.283	165.196	49.8516	100.477	44.2219	33.0298	20.7809	91.0104	107.495	55.9913	133.243	23.3059	22.3896	87.2558	163.835	51.4902	111.273	91.2161	104.07	28.2305	31.4894	31.6471	20.9841	30.3189	20.3899	30.3478	25.1522	26.6895	33.0718	22.9523	32.2968	23.806	33.2018	43.7455	46.1032
MIR3917	0.496295	0.252033	1.46243	0.701057	0.660442	0.292627	0.589767	0.241952	1.45779	0.558377	0.666079	1.01334	0.752648	0.367458	0.185268	1.45736	1.62746	0.494922	1.31078	0.234578	0.0907301	0.916118	1.72564	0.426479	1.22732	1.05191	1.0549	0.224586	0.37393	0.446474	0.356188	0.495731	0.25382	0.452004	0.434813	0.505952	0.382416	0.325308	0.220908	0.179894	0.565162	0.960479	0.168568
PAFAH2	8.20291	7.04806	9.72534	5.24662	8.31146	14.7142	6.00771	2.61308	4.0247	6.65076	6.17181	6.39203	11.0286	7.7545	6.76227	8.66885	8.61458	4.05382	7.65834	13.4044	10.4858	12.4943	3.849	10.5198	12.901	2.7122	3.71315	12.7265	12.9542	12.7639	13.9158	13.3649	14.4768	14.2035	16.5738	13.3968	15.1361	14.5666	11.443	14.0318	10.8839	15.9789	10.0298
PDIK1L	3.89545	1.21773	4.78025	1.58303	0.255737	4.30821	2.11162	2.5163	0.928777	3.87562	3.57786	3.53126	2.76483	0.616835	0.185268	3.72609	4.27819	0.71276	4.08234	1.24115	3.83659	1.46294	1.81758	1.251	2.12545	1.64859	1.82614	3.89282	8.42987	5.62032	4.2169	5.15561	7.23841	5.90802	8.41894	8.08273	7.62539	6.68689	0.795269	0.599648	1.87347	0.611214	2.02281
ZNF593	3.40852	5.60892	8.01104	3.12084	8.31146	3.69512	4.60988	4.64547	5.26307	10.1436	5.12827	7.64362	4.79237	4.93468	1.79092	7.49019	9.42947	3.5638	7.65834	4.0958	4.44577	6.40531	20.528	3.98047	6.32692	4.36079	8.33936	3.78053	3.67357	4.62232	3.74826	2.69678	3.23824	4.45125	2.44314	3.61713	5.61871	2.85548	7.90851	13.552	11.9099	10.5653	1.76996
CNKSR1	0.29965	0.0369008	2.04397	0.226148	0	0.23198	0.684046	0.387123	2.08975	1.05264	1.78893	2.41378	0.890889	1.32179	0.432291	1.67294	0.552963	0.133642	3.2279	0.703319	0.388843	1.02801	2.53036	0.0568638	0	0.478624	0.0608713	0.262017	0.580037	0.57779	0.253014	1.22941	0.571453	0.809318	0.198093	0.44656	0.344003	0.253017	1.01618	0.959437	0.84752	0.785846	0.0421419
CEP85	3.44597	2.73066	6.13191	3.16607	1.79016	9.87573	6.15642	3.38732	8.0494	1.10049	3.51823	4.11236	7.11175	3.78913	2.71726	3.49796	4.13267	2.67285	5.69629	2.06859	6.31222	6.32624	4.09848	2.0471	3.50946	2.39312	3.40879	6.96217	8.23652	6.56579	12.0041	5.79014	8.14321	6.67687	6.53706	7.23426	11.3521	9.07248	8.1736	6.23634	4.19299	3.14339	3.75063
SH3BGRL3	1446.26	1623.12	1434.86	1077.71	2815.44	1060.83	1437.91	2419.42	1528.63	1757	2053.96	1170.21	1783.91	2170.64	1607.17	795.786	1675.13	2304.35	1453.79	1711.82	1595.91	1460.9	2947.3	2885.01	2375.61	4409.47	2358.06	1490.8	1180.41	1148.96	1192.54	1193.52	1191.03	1332.94	1097.22	975.688	1193.52	1070.49	2306.26	1976.5	1829.88	2360.86	1398.23
UBXN11	56.9522	63.451	21.8985	28.0649	32.9582	64.75	51.244	80.3763	37.3639	151.64	49.6727	36.4748	36.9412	31.5908	29.9207	47.4506	84.5742	43.7345	49.1463	56.5551	115.728	83.4075	102.812	71.3641	103.9	77.4307	182.477	82.4729	84.4274	72.8277	64.4435	57.4949	82.7298	81.387	70.3338	76.1384	79.9233	86.053	139.802	209.097	203.163	198.557	49.5096
CD52	82.5722	139.116	27.6843	55.2479	53.7368	101.635	118.756	131.96	51.76	364.488	121.051	74.0671	24.4073	32.9126	46.9654	103.285	142.111	44.0686	77.5961	66.8153	260.605	203.705	238.686	129.024	263.877	154.409	434.149	179.12	193.687	152.694	89.3936	79.9615	157.352	199.891	142.192	162.972	158.929	209.164	337.78	603.066	610.149	552.756	69.6534
AIM1L	1.76044	0.867169	0.708796	0.587984	0.575409	1.39188	1.54654	0.580684	2.86373	2.63159	1.01373	1.89973	0.675847	3.12824	2.59375	0.87449	0.814893	2.67285	1.20255	2.54436	1.78868	1.22571	2.06706	3.46869	5.83263	3.77581	0.97394	1.12293	1.08274	0.420211	1.36347	0.475902	0.666695	0.971181	1.15554	0.893119	0.229335	1.01207	1.41381	0.599648	2.63177	3.49265	1.22211
ZNF683	2.20992	2.73066	3.03299	0.859361	0.383606	7.05883	2.70644	0.677464	1.08357	0.717708	4.05491	0.134099	0	3.70101	1.35863	2.12919	1.7753	0	3.35448	2.85465	1.03692	1.54202	0.285111	0.398047	3.46003	0.425443	0.547841	14.9724	4.17626	1.36568	2.05223	6.3057	0.85718	9.10482	10.8951	2.59005	1.20401	3.03621	5.92034	6.35627	4.46063	9.51747	5.64701
DHDDS	10.263	9.59421	17.2419	14.7222	10.5172	13.024	15.8818	13.2589	17.879	13.8757	9.83913	8.35881	12.9025	17.007	11.8571	13.5736	13.0819	8.28583	14.7154	10.6739	14.4779	14.0956	15.7168	13.2493	11.9124	20.5011	17.3483	16.1702	12.4901	13.6568	11.0483	14.4357	18.858	9.89391	12.0011	10.6281	12.2121	13.2111	14.3148	12.2328	13.6495	12.5735	12.8111
LOC101928324	1.04877	0.92252	0.774731	1.10812	2.01393	0.430821	0.565082	0.0967806	0.735282	0.861249	0.715573	1.02809	0.798728	0.616835	0.432291	0.456255	1.26599	0.579117	0.917735	0.910178	0.349959	0.77101	0.534584	0.170591	0.593149	0.558394	0.852198	0.598896	0.618706	0.420211	0.927719	1.1501	0.523832	0.667687	0.676817	1.1164	0.401336	0.993997	1.10454	1.91887	0.535276	2.35754	2.35995
HMGN2	379.394	444.332	545.487	544.575	722.815	400.829	529.006	345.41	694.251	680.686	302.628	498.545	461.711	593.946	293.711	506.703	351.881	508.03	846.191	502.49	384.994	515.835	534.691	334.018	723.176	782.616	844.457	270.364	248.072	217.393	242.57	251.911	253.261	236.22	177.714	222.722	225.35	223.586	240.271	203.341	243.194	154.986	361.872
RPS6KA1	263.336	280.188	230.929	381.737	299.852	253.936	235.104	219.789	231.749	92.7039	256.175	280.937	370.825	347.851	354.942	275.73	164.812	354.086	179.465	285.672	274.173	178.301	221.852	633.937	109.238	230.67	133.978	156.125	128.072	174.151	219.771	184.174	188.699	160.538	178.993	207.583	149.096	156.744	146.153	136.96	90.2832	115.083	171.581
ARID1A	41.7262	68.3403	30.2145	43.9179	65.5966	38.2105	36.4478	41.3253	38.3508	29.5696	43.4412	38.531	39.2145	57.63	30.9397	34.8275	25.8728	62.3887	38.5765	42.1578	35.0737	30.6427	38.2762	83.8741	46.5869	49.4046	46.2013	42.8959	36.3103	28.6268	40.1027	40.7888	42.5733	48.9232	45.9905	33.7152	49.3644	39.1816	69.2768	73.0371	41.2608	65.2253	28.9093
PIGV	18.803	20.074	18.3628	18.6798	13.3623	18.9892	16.0602	19.0174	11.3775	7.17708	20.8112	15.6895	16.0667	11.852	15.5625	21.406	13.3293	18.9772	10.2375	19.6929	20.2847	15.6574	20.1003	15.4101	18.9066	7.92388	4.56534	12.764	13.3408	10.7679	12.1166	8.01102	8.95277	10.4402	13.3382	11.9678	8.54273	11.0605	15.1322	6.95592	4.41602	7.24725	9.39764
ZDHHC18	66.8593	92.5473	66.8081	126.801	151.972	59.9338	73.5201	66.9722	66.3689	52.7754	99.8522	118.007	77.5074	144.075	65.2142	58.5148	54.4377	112.816	76.2511	83.695	59.3375	38.7877	74.1646	177.33	95.8182	118.3	62.8496	50.981	36.8903	46.5383	98.6426	56.91	45.8591	36.1158	38.43	70.0875	29.0109	54.453	91.4781	69.5592	27.2099	70.9445	57.0601
GPN2	10.263	5.75653	9.95611	8.45792	16.3033	8.28501	9.75509	6.87143	9.07493	7.75124	8.76577	7.50952	6.85063	8.28322	7.2872	8.66885	12.9219	10.2905	10.016	7.61239	9.59147	7.35425	17.7125	8.07466	12.0607	10.9552	7.60891	8.64656	10.7887	7.35368	8.2089	8.4076	7.14317	8.74063	7.92371	7.94876	9.5174	5.20493	9.49905	5.51676	8.16296	1.74633	7.92268
GPATCH3	10.0008	8.30268	6.98906	8.00562	7.09671	10.638	7.70295	4.06479	6.50144	5.8852	8.05019	8.35881	8.57097	10.6624	10.622	6.19747	7.30493	7.0385	10.9021	11.6668	9.72108	7.67056	12.5093	12.2826	12.4067	6.64755	5.90451	4.90346	7.92717	5.62032	5.42575	8.6059	10.7147	6.47454	8.05577	4.77819	5.90538	8.24114	6.36215	5.99648	4.63906	2.61949	2.92886
NUDC	37.9057	41.0706	61.5334	39.7341	77.6483	44.7059	50.6789	48.8258	53.7917	52.4166	35.1823	40.4307	45.8654	46.527	28.84	41.9565	50.7416	36.1725	52.2793	39.2617	51.3662	52.1124	68.6227	65.0238	861.104	40.3905	41.1185	47.4251	43.0001	41.7584	47.0044	51.9923	43.2876	45.5646	45.4953	35.8364	42.255	44.6395	66.3166	58.7655	44.5171	58.4146	45.8082
KDF1	0.29965	0	0.230771	0.0452295	0.0639343	0	0.713787	0.387123	0.0773981	0	0.238524	0.357596	0.276483	0	0.494047	0.0760426	1.68799	0.222737	0.031646	0.0413717	0	0.118617	0.285111	0	0.988581	0.212722	0	0.449172	2.32015	1.62832	0.885549	0.634536	1.23815	0.809318	0.924433	0.357248	0.114668	0.397599	1.36963	0.839507	1.20437	0.174633	1.85424
SLC9A1	16.0313	24.6128	11.7034	19.3582	32.127	15.6421	21.4285	13.5493	13.0029	9.76082	15.8022	14.5944	21.0741	31.4586	14.2656	18.0031	7.26128	20.4918	12.4844	17.6657	16.2536	9.56843	14.7545	14.7846	9.19381	15.3691	6.148	7.29905	4.29227	6.35568	10.7109	10.4302	7.19079	6.67687	4.09392	8.35066	6.76538	6.6146	8.21778	4.91711	5.79882	14.3199	5.64701
WDTC1	6.66721	18.8563	3.9231	6.96535	16.3033	6.85999	4.77345	9.0006	5.72746	8.08617	16.6967	5.00635	9.30826	28.9913	5.55803	4.22036	3.20136	7.92945	5.2216	5.37832	4.19951	5.85177	9.72942	10.3776	7.46379	9.20021	8.03501	11.0421	6.2644	3.25663	6.71893	6.86092	7.47651	8.13364	12.5129	6.65374	12.4988	7.33751	17.8494	12.7125	6.86937	25.5837	4.23526
TMEM222	26.4066	27.0483	34.6321	40.7441	55.9745	22.7506	38.2471	29.4213	25.4253	17.5121	37.1203	41.213	30.8278	41.5923	42.4572	25.9495	41.9088	28.1985	25.6333	35.3728	27.5819	27.7761	47.7561	42.7616	25.2583	52.4359	39.5054	30.0197	29.2532	24.0571	30.2774	23.9537	23.8582	20.8197	19.182	25.8111	22.2742	25.0668	39.5426	34.8995	37.9154	31.6085	14.6022
ACTG1P20	2.7343	1.54983	2.13463	1.92225	0.831146	2.08782	2.88489	6.26655	2.56381	2.20097	2.08709	4.51465	3.91684	3.74507	2.34672	2.96566	2.88123	2.78422	2.62662	1.05498	2.51452	2.43165	1.12263	2.61574	2.07602	4.52034	4.74796	3.78053	4.23427	2.52126	3.73899	4.40209	4.09542	2.87308	4.85327	3.61713	3.71236	4.28322	4.8158	5.75662	6.40101	1.26609	2.42316
SYTL1	36.3325	50.8124	40.8135	61.6931	84.4573	43.3803	60.9693	52.939	53.366	35.4069	40.5491	48.1861	53.1462	54.8983	26.7403	53.3249	43.8878	54.0806	76.0929	40.0892	39.1695	54.6231	76.6237	72.6151	43.1516	90.5663	59.9886	61.3494	53.9821	48.5343	55.396	51.0802	50.8355	54.4064	46.915	50.0593	42.943	52.1216	85.8007	86.5892	64.2331	75.3539	56.428
MAP3K6	2.92158	4.3174	1.6154	0.995049	6.00983	1.45816	4.84781	5.22615	2.63154	3.49284	0.775204	1.34099	2.88771	3.26041	0.185268	2.28128	1.16413	2.45011	2.08864	1.53075	4.48466	1.4234	1.74631	2.27455	0.642578	3.40355	1.82614	2.171	3.44155	4.25463	2.97994	2.73644	4.9526	2.87308	3.86281	2.32211	0.860006	4.3013	3.26944	5.2769	4.01457	0.785846	3.20278
WASF2	97.1052	133.765	71.6873	104.887	163.065	102.37	81.5651	262.372	125.308	83.9957	232.352	106.743	125.938	273.919	139.537	87.6391	88.8961	130.658	87.6595	94.2861	89.5895	115.533	94.7995	212.841	143.839	135.238	144.311	137.297	104.755	122.57	109.569	126.63	164.055	147.073	114.465	98.6003	214.514	111.129	182.05	244.177	111.962	229.685	139.532
AHDC1	0.262194	0.664215	0.296705	0.226148	0.639343	0.430821	0.118965	0.193561	0.42569	0.765555	0.238524	0.0893991	0.092161	0.352477	0.617559	0.608341	0.61117	0.222737	0.411398	0.289602	0.129614	0.593085	0.32075	0.227455	1.13687	0.584985	0.852198	1.0855	0.541368	0.315158	0.477916	0.713853	0.761938	0.526056	0.72634	1.16105	0.45867	0.975924	0.971996	1.31923	1.91807	2.79412	0.126426
FGR	662.301	822.944	494.343	809.043	886.514	610.257	683.719	425.012	514.756	263.821	554.092	740.917	859.462	845.769	1021.97	583.304	351.088	908.791	582.097	711.821	728.653	391.456	596.631	1118.03	362.636	627.573	296.139	285.536	256.821	249.316	317.828	269.182	361.079	313.874	307.88	334.495	256.712	258.096	220.135	186.91	123.069	147.783	283.72
IFI6	579.841	1277.91	403.124	1515.75	2495.84	1089.01	470.977	206.078	142.142	1784.62	594.243	459.914	348.486	705.553	850.286	430.04	319.118	1031.58	119.11	1738.67	788.971	627.714	1094.93	103.407	2443.84	296.321	181.173	81.4311	65.0415	70.7267	113.491	182.422	80.0035	43.1771	43.729	125.84	293.233	67.7906	253.603	164.304	877.25	139.619	33.6714
FAM76A	7.19159	4.3543	4.58245	4.38726	6.71311	8.48385	5.65082	1.54849	4.60519	14.5455	6.55942	7.59892	6.29767	3.70101	6.11383	5.47507	6.95569	4.27656	8.70266	7.61239	5.59934	6.52393	4.41923	7.73348	4.2509	6.38165	6.75671	5.35263	9.08724	5.46274	9.05228	8.44726	6.95268	7.04106	6.90023	8.08273	7.68272	9.03634	4.28562	1.79894	5.04051	8.73163	17.3625
STX12	24.7211	22.6202	15.6594	16.8254	14.8328	24.4242	22.3059	18.1948	13.6221	17.3446	17.4719	14.7285	18.2325	11.808	24.023	14.4671	14.7699	24.3675	11.5824	24.43	25.6118	18.0693	12.5449	15.5523	8.45237	12.6038	15.1569	17.368	13.7662	17.8589	19.8757	18.58	18.5008	20.1318	18.0925	17.6391	17.3721	21.633	10.7803	10.6737	8.38599	8.29505	22.1666
PPP1R8	10.2443	7.85987	9.28028	12.8904	10.1016	13.3223	11.1827	4.74225	10.6035	11.9618	8.40798	9.20811	11.3051	8.98817	6.39174	6.80581	8.89106	5.52389	12.8483	9.41206	13.3503	11.8222	9.40867	9.69528	7.61208	10.5829	11.3829	8.12253	14.1916	11.0831	9.16473	9.95428	8.8099	13.2526	12.3478	10.8961	13.8174	9.83154	7.77597	6.59613	7.49386	6.54872	18.6267
SCARNA1	0.224737	0.590413	0.263738	0.542754	0	0.497101	0.118965	0.483903	0.154796	0.813402	0	0.134099	0.184322	0.264358	0	0.190106	0.727583	0.222737	0.0632921	0	0.103692	0.237234	0.285111	0	0	0.478624	0	0.673758	0.309353	0.945474	0.281127	0.951804	0.476211	0.68792	0.330154	0.178624	0.688005	0.433744	0.662724	0.839507	1.56122	0.611214	0.0421419
THEMIS2	271.764	376.434	256.271	710.703	504.074	320.887	282.05	293.318	241.608	161.484	292.297	228.281	351.248	322.781	520.849	286.88	197.408	430.15	262.63	303.089	357.315	238.756	250.381	706.675	145	364.193	178.748	211.672	113.552	183.576	274.197	207.236	253.606	174.388	175.849	185.534	219.674	163.757	215.717	197.314	99.8958	145.032	244.528
RPA2	70.6237	59.7147	75.1159	88.0732	62.2241	70.5966	63.5419	62.2541	65.9529	57.2491	60.3914	73.0538	66.594	45.3374	56.7846	79.8542	84.4578	81.5887	77.422	59.4511	65.2673	68.3827	64.5777	99.2558	55.7313	69.334	67.9019	68.5362	68.831	76.8723	66.1913	70.7508	68.8363	59.7883	66.7325	62.5072	71.4952	75.7064	72.2149	70.8484	63.5863	44.8806	77.5411
SMPDL3B	0.412018	2.25095	1.6154	2.30671	1.37459	1.22618	1.54654	1.74205	1.31577	0.765555	0.954097	1.69858	1.07521	1.23367	1.48214	1.23569	0.465653	1.11369	0.949381	0.579204	1.37391	0.197695	1.78195	3.98047	1.03801	1.11679	0.426099	0.673758	0.541368	1.73337	0.787155	1.40788	0.380969	0.566522	0.792371	0.848463	0.344003	0.614471	0.132545	0.839507	0.579882	0.436581	1.22211
XKR8	47.9065	33.3214	43.6651	122.629	60.354	51.7979	51.3629	44.132	52.6501	20.3829	57.1862	72.9273	62.2086	81.6425	90.7194	53.0967	40.8028	83.7492	34.9056	40.9787	49.8238	35.6049	37.403	124.02	22.1195	84.0783	39.1707	44.8423	21.9641	35.2452	51.7695	42.7717	44.4781	35.6707	45.0496	37.511	20.6975	34.4104	46.7883	50.7302	24.6673	28.4651	39.7819
EYA3	11.5365	12.7677	11.3572	14.4734	15.2164	16.2386	13.785	11.7105	14.7056	14.402	12.4331	12.5829	14.4386	11.2793	12.2894	13.4976	7.98886	10.9141	17.5319	12.3288	15.1908	11.0314	10.2462	25.7593	33.0433	11.1147	8.70459	10.3684	10.7113	9.82242	10.0643	14.515	10.429	8.599	12.0671	10.8067	7.91206	12.94	10.957	12.8325	9.59036	11.1765	6.40557
PTAFR	322.03	495.135	338.524	513.445	845.975	369.628	584.889	621.525	334.495	171.795	351.227	400.081	455.965	590.752	663.135	526.006	215.495	714.452	334.435	449.131	360.315	279.481	252.466	1039.46	145.297	606.789	372.593	359.412	179.115	254.437	470.494	364.977	324.8	314.723	329.857	304.353	209.383	273.946	518.317	394.928	189.934	274.435	368.868
DNAJC8	51.7832	43.174	52.8795	52.0139	46.2885	57.1003	49.4744	37.938	48.993	53.8281	41.4436	33.6141	48.7839	42.3854	44.8657	55.1689	62.7031	45.6389	57.754	57.4653	66.3885	59.9806	59.0893	51.7177	64.2578	52.9677	65.0409	40.5003	42.652	30.8067	36.3216	28.2765	36.9064	38.1796	49.7873	44.2987	50.2817	42.019	33.9757	40.2963	38.5845	55.9697	55.838
ATPIF1	38.9357	39.7791	43.3025	38.6486	49.4852	48.7822	39.5408	52.7454	55.6106	78.6129	40.9665	62.7805	37.5402	44.6765	36.4977	62.8872	56.635	49.1581	53.7191	38.4757	64.3406	52.0333	80.8291	65.6209	81.0637	62.8593	74.1412	36.645	43.1161	40.2877	30.2914	31.6078	33.6205	30.7541	30.4237	33.8492	29.6416	36.4707	50.5659	60.3246	52.4124	48.4605	45.6397
SESN2	11.0496	10.406	13.8792	45.3652	31.8393	14.681	10.5878	12.3879	10.7583	3.20576	14.3413	11.3537	12.3803	47.7607	21.9233	13.4595	8.84741	30.0695	9.71533	12.7839	16.6425	11.1895	14.2912	38.3547	16.7565	17.2836	8.09588	6.13868	7.3858	6.25063	11.1607	11.7389	11.5243	13.4347	13.6684	11.03	9.1734	9.65081	12.7685	8.27514	6.82477	8.29505	8.00696
MED18	13.1471	11.919	17.4067	15.6946	13.4262	13.0572	14.3352	13.2589	13.3512	11.579	8.76577	12.5606	12.411	14.6278	9.01636	13.4595	12.4562	11.7605	10.3166	7.57102	22.4751	12.5339	19.7796	21.1533	17.053	15.635	18.0788	8.87115	12.5288	9.40221	11.2732	11.3027	16.5245	12.1398	9.11226	8.79722	9.28807	11.3858	10.228	8.63493	9.23351	10.6526	11.0129
PHACTR4	5.71132	9.41192	6.97257	11.6276	11.723	17.6335	11.7457	8.34539	7.56721	13.1058	6.00485	7.93238	9.20135	6.63715	13.1917	9.66501	9.75136	6.43533	14.7603	11.8935	9.54014	11.5719	12.17	14.7681	9.58084	8.66788	6.78288	11.7185	12.9105	14.6443	11.6415	14.2652	15.2997	11.4146	13.7684	11.6159	16.3648	11.5315	21.1356	15.6304	18.016	34.2507	12.227
SNHG3	2.84667	4.07754	5.48905	5.90245	3.61229	4.29164	5.58152	6.87143	6.54014	4.18663	6.24158	6.79433	5.40678	3.78913	5.76368	7.07196	5.49092	7.28351	6.55073	3.41317	4.99015	5.35753	10.1571	5.12741	5.4372	6.22211	4.83926	4.44194	7.18588	4.67484	6.71893	8.73161	5.8574	5.76639	5.29337	4.97914	5.66629	4.40973	7.76139	11.3333	6.89926	5.58824	3.9192
RCC1	3.55834	4.04064	14.7914	7.75686	3.03688	5.84922	5.36322	3.62927	12.1515	4.85649	5.98278	7.59892	6.11334	5.28716	8.54269	9.69543	11.7772	3.36333	9.33558	5.95753	4.8735	7.61125	12.6875	6.90896	12.0113	3.19083	6.11756	3.73075	4.32437	5.06879	4.04823	6.81452	4.23828	7.70875	6.38288	5.38104	6.75564	2.92777	3.61538	4.13757	4.43075	5.23898	3.9192
TRNAU1AP	12.5602	9.77872	11.5643	10.6516	8.59917	8.98095	11.0191	15.2749	10.5068	10.0718	9.95839	9.8786	11.8888	12.1014	8.52231	11.5395	10.9865	14.9234	13.6078	12.0805	13.4669	13.9177	22.4347	7.9325	9.91053	14.4917	14.183	8.92729	8.13985	7.51126	8.77116	9.27335	9.50041	9.44878	8.73259	8.81955	12.3841	10.0303	7.57715	6.85637	9.67957	7.90212	6.53199
SNHG12	1.86644	1.21773	1.3955	2.17102	1.95	1.40845	1.264	1.62882	1.56731	3.82777	1.25225	1.34099	1.8125	2.58454	1.11161	1.08361	2.50288	1.15823	1.61395	2.02721	1.19245	2.1351	2.42345	2.10396	1.90302	1.43587	2.13049	2.45173	1.93346	3.07279	2.40363	3.06679	2.07152	1.63887	1.96442	1.87555	1.11801	1.77112	2.62881	3.85813	3.88075	1.44072	2.17031
TAF12	49.4047	51.8826	48.4619	70.0831	56.3262	42.9661	51.006	37.067	38.6217	31.1485	56.1128	59.8527	47.9083	55.1627	61.0148	48.268	46.8272	41.6519	47.1526	61.8507	54.7751	41.3182	51.0527	55.3569	41.8664	53.659	37.5271	23.3195	21.3647	20.4327	24.9641	18.9171	24.2868	24.3402	23.507	24.8734	24.2522	17.7293	22.7977	20.9877	20.7865	15.6296	31.5221
GMEB1	6.36756	6.12554	7.38467	7.46287	3.83606	8.81525	10.3499	4.45191	6.07575	4.01916	7.27499	6.66023	6.74311	8.63569	4.03451	7.79436	7.15942	7.26124	7.5422	5.04735	10.0148	7.19609	6.02298	11.4865	12.7774	8.56205	7.30455	9.03959	8.04318	10.4002	9.5302	12.5848	10.0481	10.3188	9.8386	8.94593	10.8934	10.193	7.86433	6.59613	7.89532	5.98117	4.00348
YTHDF2	58.3193	45.0374	72.1983	37.5405	33.2459	56.1724	58.0547	48.7774	60.5253	55.5984	39.7739	36.2513	58.983	32.5601	45.0818	58.8189	61.9173	50.7841	63.2604	56.1207	62.3964	61.404	52.8169	53.452	57.5354	38.2899	42.549	61.7986	71.4219	65.6579	63.7315	55.9185	60.3836	67.6185	59.1637	59.9283	57.7924	57.5434	39.9402	35.739	38.4506	31.1719	77.2882
EPB41	31.8003	51.0154	29.9837	32.113	54.3442	35.377	28.6853	180.399	58.8032	30.3112	164.88	38.9556	53.822	156.72	58.699	46.1198	22.5842	48.0667	22.1997	35.2487	22.4751	83.7831	19.0668	81.8555	29.8304	43.4218	83.7893	118.301	101.661	148.912	87.7678	97.1832	129.101	139.284	97.0984	93.4426	199.082	87.9778	72.5904	214.134	44.3164	103.819	117.702
TMEM200B	0.936405	1.64209	1.26924	0.814131	1.82213	0.927921	1.10042	2.37113	1.37382	1.05264	5.54569	1.13984	1.30561	3.83319	1.14248	1.46382	0.843996	1.49234	0.99685	0.889492	0.673995	2.98519	0.926612	2.18926	1.7053	1.99427	3.31748	2.91962	2.43615	2.54753	1.91166	2.63729	1.71436	2.91354	2.21204	1.92021	2.59894	1.78919	2.49626	5.69666	1.53892	3.40533	2.3178
SRSF4	59.4617	60.1852	65.4565	77.6138	57.3491	64.5568	61.6831	59.0362	66.098	29.4499	53.1313	50.8457	74.4507	76.796	62.7131	49.1235	36.612	61.1191	52.216	63.8779	63.213	51.6774	35.8349	85.4379	50.4424	43.5548	33.4792	45.722	42.478	40.6554	58.9242	58.0006	51.8594	57.9067	57.711	52.2921	54.8684	43.9166	32.6502	35.3792	21.0096	24.4486	71.6412
MECR	3.9329	3.94839	5.86817	3.61836	6.00983	3.64541	4.1935	6.38752	5.10828	2.39236	2.5045	4.60405	3.37924	2.7317	4.69345	5.20892	9.08023	3.29651	6.77225	3.02013	3.75882	4.86329	6.82485	4.0942	3.50946	2.81856	5.60016	4.67888	6.22573	7.24863	5.0884	3.76756	4.42876	4.81544	4.9193	4.153	3.95603	5.06035	6.93652	6.59613	6.91398	5.85019	2.82351
MATN1	0.0936405	0.258306	0.0989018	0.497525	0.767212	0.03314	0.104094	0.0967806	0.0386991	0.167465	0.119262	0.111749	0.107521	0	0.494047	0.0190106	0.305585	0.35638	0.189876	0.0206859	0.0259229	0.197695	0.0534584	0.0568638	0.148287	0.0797706	0.0608713	0.673758	0.348022	0.131316	0.196789	0.27761	0.142863	0.445125	0.379678	0.513543	0.315336	0.325308	0.706906	0.0599648	0.713701	0	0.105355
MATN1-AS1	0.280922	0	0.692312	0.135689	0.0639343	0.29826	0.2528	0.387123	0	1.07656	0.715573	0.201148	0.844809	0	0.0617559	0.133075	0.887651	0.267285	0.253168	0.682633	0.129614	1.26525	0.873153	0.227455	0.790865	1.0902	1.21743	2.32072	1.97212	1.23437	0.998	1.626	1.23815	1.86143	1.33713	0.647511	1.92068	1.01207	1.54636	1.97884	1.78425	0.174633	0.695341
LAPTM5	1237.35	1644.8	1546.03	1838.67	1874.49	1754.55	1736.64	1264.15	1143.44	725.578	1468.86	1346.86	1897.26	2062.92	1678.03	1562.66	993.805	2007.03	1166.57	2183.31	1632.16	1093.41	1342.93	2244.33	836.76	1515.96	916.082	992.708	709.211	787.37	1084.92	914.129	917.778	913.881	844.453	878.494	781.631	784.276	943.322	830.512	602.051	826.274	1178.9
SDC3	0.112369	0.479711	0.164836	0.0452295	0.0639343	0.0662801	0.416376	0	0	0.143542	0	0.0893991	0.184322	0	2.0997	0.190106	0.669376	0.222737	0.031646	0.579204	0.103692	0.434929	0.32075	0	0.148287	0.212722	0.243485	0.262017	0.309353	0.420211	0.590366	0.0396585	0.142863	0	0.264124	0.535871	0.45867	0	0.353453	1.31923	0.84752	0.611214	0.547845
PUM1	34.1226	41.9562	25.8793	32.0225	23.336	42.1873	31.9717	28.7438	30.5336	26.603	31.9622	18.8185	35.0212	25.5546	29.8899	32.5842	19.2664	25.9712	25.8232	29.5601	38.9491	34.2803	21.4546	30.9624	35.1935	20.9531	22.8267	47.0508	43.2321	52.8677	51.9101	54.1537	54.669	52.4033	59.7745	50.9078	58.8244	42.7599	27.2601	23.2663	24.5781	28.2905	48.0839
SNRNP40	28.1296	24.3545	36.7915	26.2331	16.6229	31.8144	27.6295	34.3571	33.823	29.0911	23.8226	18.3715	30.9046	13.2179	13.7716	33.953	43.8005	19.1331	37.1524	31.4425	32.8184	48.2771	47.4354	20.4994	46.1173	27.7602	38.5924	31.6666	38.7078	41.2857	33.426	35.7323	29.9061	34.8816	28.3438	36.7965	33.1962	31.8802	36.8033	45.4533	30.9568	40.6894	20.3967
ZCCHC17	18.9903	15.2954	23.3573	32.2939	16.6549	18.3596	17.8744	24.0984	19.3495	14.3542	28.444	21.6793	17.9099	14.5837	13.4628	25.5883	25.2908	18.9995	22.0256	26.3124	20.9198	27.1237	24.5552	26.5554	25.2088	40.8426	35.3358	15.3654	16.7824	15.4953	14.731	11.2234	12.9529	16.9957	16.6893	16.2548	20.1241	14.0967	18.3354	25.3051	16.2367	30.91	15.8875
FABP3	0.149825	1.07012	0.214287	0.768902	0.703278	0.0994201	0	0.387123	0.0386991	0.526319	0.178893	0.357596	0.737288	0	0.741071	0.30417	0.582066	0.311832	0.917735	0.24823	0.129614	0.474468	0.142556	0.398047	2.12545	0.0531804	1.2783	0.467888	0.966728	0.525263	0.393578	1.18976	0.523832	0.323727	0.924433	0.357248	0.229335	0.46989	1.76727	0.479718	1.87347	3.92923	0.589987
SERINC2	5.28133	6.86355	1.28572	3.61836	7.09671	0.596521	10.4094	7.25855	1.00618	1.6268	1.55041	1.87738	1.16737	15.1565	2.96428	6.50164	3.37598	3.4747	4.36715	11.5427	8.06202	0.039539	1.74631	0.568638	9.19381	5.18509	2.43485	0.486603	2.51349	1.52326	0.393578	0.951804	0.952422	1.45677	0.759355	0.357248	1.26134	0.975924	1.41381	1.07937	2.63177	0.873163	3.49778
PEF1	49.7793	50.425	53.341	73.905	77.4884	56.4044	52.4931	47.6161	62.9634	43.7084	47.2874	49.1695	64.7892	54.8983	50.3311	50.3782	50.7271	68.8704	65.887	48.4876	72.5063	50.8867	73.2023	80.576	102.837	86.8436	45.1969	43.7194	34.1448	32.5663	40.0043	35.7125	36.5254	43.3187	33.2796	36.8858	41.567	33.832	45.3745	35.4992	42.5098	38.8557	40.9619
SPOCD1	5.31878	1.69744	6.42861	0.452295	5.17868	0.695941	3.12282	10.8394	4.2569	1.67465	3.69713	8.76111	1.99682	2.2911	1.60565	3.19379	13.8823	6.37029	0.569629	11.3358	2.17752	5.3773	2.45909	10.5198	1.82888	16.1137	4.99144	6.47556	1.19874	6.19811	0.815268	2.69678	3.80969	2.63028	2.11299	2.05417	1.03201	1.77112	0.441816	4.43739	4.41602	7.5092	1.47497
PTP4A2	154.395	137.179	176.276	140.754	106.035	123.48	162.758	154.414	148.837	196.197	201.672	170.171	116.353	249.378	141.514	105.015	172.35	134.593	151.41	151.317	102.603	125.694	131.757	161.323	120.36	153.426	108.929	164.154	219.931	163.725	189.423	156.75	179.008	181.631	187.759	179.07	206.86	198.817	102.06	119.33	104.022	98.4054	248.153
KHDRBS1	42.2225	38.3399	42.4727	34.9172	27.6836	51.831	45.8608	36.3895	42.6464	26.7466	30.5311	24.9423	41.4058	37.8913	33.3482	36.1963	37.7179	35.3261	47.1209	39.0963	39.1824	33.964	32.4492	44.9224	32.5738	33.6632	36.888	59.4779	70.0104	60.379	52.1069	56.7117	49.645	53.2126	51.7847	56.6684	64.7871	62.17	25.4928	31.9013	25.604	18.2491	64.14
TMEM39B	2.28483	1.58674	3.79123	2.57808	3.89999	1.35874	2.14136	1.74205	1.97365	3.39715	4.23381	1.60918	2.48835	2.99606	2.80989	2.24326	2.91033	2.09373	2.02535	3.35111	3.42182	2.68865	2.77984	4.26479	0.939152	4.25443	3.5914	1.90898	3.01619	3.41421	2.47392	2.18122	2.04771	2.63028	2.44314	1.92021	1.43334	2.53017	4.13098	3.59789	3.74693	5.93751	2.3178
KPNA6	35.0965	30.0926	31.9288	28.4946	37.3377	38.7739	33.5777	29.8084	32.7007	26.5552	35.0893	24.6518	37.8474	34.9834	44.4643	32.223	30.9514	39.0236	32.7853	30.0359	30.8482	43.8883	28.4755	49.9264	35.8361	47.8624	40.7229	46.0401	41.2986	43.0191	42.8016	47.1805	44.5495	45.9288	44.3232	34.2958	51.887	44.5491	45.1978	45.0935	39.1197	48.7661	33.8821
TXLNA	24.2904	20.5538	36.8353	30.6204	20.9065	38.1111	32.2097	23.808	46.4002	17.1771	17.1141	22.5733	34.7754	13.8347	24.2701	31.8999	38.1544	22.3183	37.817	28.0914	40.5175	29.8124	28.5468	22.3475	51.4557	13.7205	27.879	27.7925	38.1277	46.1706	37.6991	37.5169	35.2396	37.4309	37.8027	31.2145	36.1489	39.0731	22.4884	12.8325	22.7492	22.9642	39.6977
CCDC28B	2.43465	2.61996	3.67585	3.16607	2.0459	4.20879	2.6767	1.54849	1.50926	8.89957	4.11454	1.31864	2.02754	1.85051	1.97619	3.07972	4.33639	2.04918	1.89876	2.73053	3.42182	4.6656	4.84689	1.13728	11.4181	4.78624	3.5914	4.04255	2.78418	2.81016	2.38958	2.89507	2.95251	3.76333	4.22598	4.153	2.98136	4.67468	6.40634	5.2769	9.61266	7.07262	1.68568
IQCC	0.973862	1.07012	0.857149	0.587984	0.703278	0.13256	1.02607	0.387123	0.677234	0.430625	1.52059	0.588693	1.36705	1.27773	0.0617559	0.608341	0.61117	0.423201	1.13926	0.124115	0.479573	0.79078	0	0.909821	0.247145	1.22315	2.86095	0.711189	0.696044	1.78589	0.787155	0.178463	1.09529	0.242795	1.22157	1.1164	0.45867	1.20472	2.03235	0	1.13746	0.261949	1.05355
DCDC2B	1.62935	2.1587	1.54946	2.23886	2.81311	0.927921	1.63576	2.75825	1.31577	0.813402	1.43115	1.97438	2.96451	4.09755	2.84077	1.97711	1.89172	3.87563	1.13926	1.73761	2.3201	1.60133	3.83118	5.51579	0.54372	3.37696	2.58703	1.77797	2.03013	1.62832	1.40563	1.42771	1.09529	1.15328	1.46919	1.33968	2.20735	1.78305	2.36372	0.599648	1.94037	2.7068	1.76996
TMEM234	11.6489	9.31746	9.11545	16.8932	18.6688	7.58907	11.0191	11.3717	9.65542	7.51201	11.0019	13.7751	12.4724	10.1337	15.439	10.684	7.45045	14.3666	5.91781	11.46	13.0911	10.0627	17.1245	15.7513	12.555	19.3311	12.2047	5.74566	4.04092	4.62232	5.15868	6.32553	4.90497	4.55241	4.7047	4.33163	4.95937	6.32544	10.0734	7.07585	6.51252	8.81894	6.02629
EIF3I	45.7153	51.5873	58.5663	48.667	50.1885	42.4193	45.3701	61.6493	71.8642	78.9	37.6868	46.5546	38.5694	39.125	37.6093	58.8189	79.1028	42.3201	61.7731	37.6069	54.4121	70.4189	100.021	37.5017	88.9723	55.3608	76.0282	52.8526	56.9596	51.6334	46.6952	42.5337	48.0497	53.2126	48.2026	44.5666	51.027	36.3622	63.8645	85.2699	73.3551	59.637	39.0234
MTMR9LP	0.0374562	0.332107	0.0329673	0	0.127869	0.23198	0.237929	0	0	0.33493	0.238524	0.0446995	0.153602	0	0	0.266149	0.0582066	0	0	0	0	0.79078	0.285111	0.852957	0	0	0	1.40366	0.0386691	0.315158	0.365465	0.694024	0.0476211	0.121398	0.330154	0.357248	0.0573338	0.325308	0.662724	1.31923	0.267638	2.79412	0.210709
LCK	67.8332	45.1113	93.3798	45.7723	24.0393	85.2528	73.9067	33.2925	43.1495	97.2733	46.393	22.9756	58.1382	14.7159	32.0822	51.4808	193.202	24.1225	49.2729	62.7609	55.5787	133.998	67.4288	66.1326	136.251	50.9468	108.29	148.227	244.002	202.804	141.154	179.851	157.245	166.133	189.987	181.303	161.079	194.697	213.132	249.454	180.678	200.042	144.083
HDAC1	60.3045	56.569	67.1873	35.5504	39.6393	58.7904	66.5309	48.1	54.5657	27.9188	46.393	41.5853	55.0047	60.0533	53.7276	46.2909	58.1193	47.9776	52.9913	62.3472	57.3414	65.6347	34.053	49.3009	56.4727	53.2868	46.0795	66.5149	61.2906	75.7955	74.4846	71.6233	70.0506	66.1617	64.3471	63.5454	76.2826	69.9774	50.1903	56.0071	41.2608	36.6728	70.7562
MARCKSL1	3.48343	16.5316	20.3738	7.5081	14.3213	12.2618	14.6624	12.9686	29.6822	20.1915	14.4903	13.4322	12.7643	16.9189	8.21354	11.3303	15.0173	12.7851	12.9116	10.3016	7.12879	13.8782	20.2429	46.344	12.1843	50.5746	16.7396	24.5173	24.0909	24.4773	30.3336	32.163	24.8106	28.1238	23.7381	26.1684	19.8948	28.591	29.0273	28.1835	25.0687	32.1324	43.0269
FAM229A	0.224737	0.221405	0.494509	0.701057	1.59836	0.23198	0.431246	1.30654	0.0386991	0.406701	0.298155	0.558744	0.399364	1.27773	0.617559	0.608341	0.494756	1.51461	0.0949381	0.165487	0.142576	0.355851	1.10481	2.27455	0.939152	1.22315	1.88701	0.598896	0.483364	0.630316	0.548197	0.356927	0.666695	0.404659	0.445709	0.156296	0.172001	0.433744	1.03827	1.73898	1.82886	2.44486	0.337135
TSSK3	0.149825	0.221405	0.692312	1.3795	1.08688	0.29826	1.20452	0.629074	0.580486	0.358854	0.417417	0.469345	0.98305	1.71833	1.66741	0.836468	0.902203	0.868676	0.0949381	0.24823	0.661034	0.39539	1.06917	2.50201	0.346003	0.531804	0.48697	0.898344	0.754048	0.787895	0.716873	0.674195	1.23815	0.68792	0.495232	0.803807	0.516004	1.37352	2.49626	1.13933	1.07055	0.523898	0.463561
BSDC1	44.2545	31.993	48.7256	61.9192	34.2049	32.7092	47.2141	40.0672	46.2454	19.7609	49.613	55.1592	44.0529	35.1596	42.7968	43.1542	37.034	60.8741	42.2949	44.5573	38.2363	47.2886	36.8506	64.711	48.2922	41.6935	37.7402	44.9921	57.4816	47.4313	44.8678	43.4855	44.8591	50.0968	40.4769	45.1472	44.8923	43.1214	55.0945	49.6508	37.8485	49.5083	40.7512
ZBTB8A	0.349466	0.774917	0.197804	0.497525	1.21475	0.546811	1.04094	1.06459	0.715933	1.16412	0.119262	0.603444	0.476165	0.616835	2.73764	0.722404	0.446154	0.423201	1.96205	0.413717	0.246267	0.514007	0.694959	2.32175	1.05432	0.691346	0.456534	0.224586	0.422267	0.446474	0.618479	0.892316	0.190484	0.795964	1.02348	0.893119	0.688005	0.903634	1.20395	0.779542	2.86239	6.0615	0.421419
ZBTB8OS	10.4877	14.4098	6.95609	7.41764	10.1336	8.88153	8.68441	9.77484	6.15315	15.2632	11.5684	13.5216	6.51271	3.87725	9.07812	15.8549	9.10934	7.43943	8.92418	7.24005	12.2097	9.50912	11.6896	5.85697	6.92007	14.9969	8.52198	4.41686	4.00225	3.62432	2.69882	4.60039	3.85731	4.12752	6.47103	6.74305	5.33204	6.84954	2.20908	3.47796	4.63906	2.35754	3.13957
RBBP4	107.006	52.0302	89.0225	57.1023	17.8377	79.4145	64.8059	68.0368	79.8876	48.7802	49.0465	57.7518	61.2256	40.9314	42.4572	71.0428	84.5888	52.0537	85.9665	65.3052	74.7271	77.4766	45.986	37.6911	49.8245	49.6439	69.0584	73.0279	84.6208	89.7323	71.781	82.6087	75.8842	83.2788	79.7488	89.3342	79.1682	78.4173	33.8652	30.4021	28.2581	33.7041	118.377
SYNC	21.6808	9.1514	17.7143	9.88265	4.0918	12.571	13.4727	12.6783	16.7308	15.0719	9.33226	11.8007	9.8305	7.5342	9.91182	11.3494	14.7554	10.6023	16.6933	12.2667	12.2141	13.977	10.5074	7.83754	11.2945	9.49271	13.1178	13.9243	17.7232	18.5591	12.8849	13.9995	13.2625	15.0533	16.2271	15.8305	15.413	14.7112	5.94243	3.41799	6.44561	6.02482	29.6468
KIAA1522	0.149825	0.0738016	0.329673	0	0	0.894781	0.297411	0.290342	0.386991	0.813402	0.238524	0.223498	0.0460805	0	0.926339	0	0.232827	0	0.031646	0.786062	0.233306	0.672163	0.784056	0	0.197716	0.159541	0.791326	0.149724	0.348022	0.367684	0.42169	1.26907	0.238106	0.647454	0.297139	0.312592	0.0573338	0.144581	0	0.239859	0.892126	1.22243	0
YARS	24.9458	28.6719	41.1761	14.9936	29.4098	43.9934	35.496	27.8728	44.6394	27.3925	24.3593	21.9028	29.6912	40.0943	10.2824	34.9035	40.8902	20.5587	43.988	26.2917	39.5065	45.0349	35.7458	23.8828	86.0807	21.4317	23.4354	29.0839	37.1974	29.2309	30.432	33.2735	33.3348	38.301	36.3995	34.586	41.1083	32.4585	25.0289	28.903	30.9122	24.1866	28.9304
S100PBP	13.016	7.63847	12.3766	13.5915	6.77704	10.9859	11.0191	5.90362	10.3133	9.52159	7.42407	14.2815	8.47881	9.07629	8.09002	10.2657	9.89513	8.97631	11.4875	9.41206	10.4599	8.97535	12.1885	7.73348	12.4808	6.75391	9.49592	7.71079	9.49327	10.2689	7.91372	9.43872	8.14321	9.48925	9.04623	9.75733	8.54273	9.47008	6.53888	7.91535	9.858	9.69211	11.6944
RNF19B	17.4546	40.923	26.1266	36.0932	45.0098	23.8443	29.6817	8.61348	12.5772	15.3111	27.0725	25.0988	22.4258	46.7914	21.1823	17.0716	13.4166	23.6102	16.3294	31.4011	16.9017	17.753	16.9285	24.3946	8.94666	27.0688	9.06982	12.0528	5.87771	7.45874	18.5544	10.5492	14.6197	9.79274	15.2531	10.0922	10.7787	8.81947	13.9172	12.8325	6.91398	6.37409	10.2405
AK2	44.1983	54.0597	52.0883	40.8875	37.2418	59.9835	49.8461	33.2925	62.8473	57.0578	33.1847	34.6645	48.6917	37.5388	15.8404	50.4923	68.029	40.5827	70.634	52.873	77.3604	57.0943	67.1259	31.9006	52.3948	58.3389	78.0369	50.2324	52.822	62.4013	50.2795	45.9642	51.5737	52.12	55.0202	49.4565	61.2898	53.4228	41.2656	39.4568	50.0483	41.3006	56.8283
AZIN2	0.0374562	0.258306	0.428574	0.0452295	0.511475	0.19884	1.33835	0	0.116097	0.956943	0.178893	0.0446995	0.245763	0.0881193	0.247024	0.266149	1.19324	0.35638	0.727859	0.0413717	0.259229	1.73972	0.0356389	0.227455	0.346003	0.0531804	0.304356	0.973206	1.1214	0.892947	1.5462	1.26907	2.09533	1.05211	2.01394	1.65227	1.14668	0.397599	2.03235	0.479718	0.936733	2.00827	1.13783
TRIM62	3.63325	1.10702	2.76925	4.16112	3.06885	2.22038	3.59868	3.09698	1.35447	1.57896	2.32561	2.90547	4.73093	2.55546	4.07589	1.787	2.24096	3.29651	0.411398	4.0958	1.52945	2.21418	2.24525	3.63929	0.939152	2.65902	1.64352	3.93026	2.35882	3.62432	3.7671	2.7761	1.8096	1.82096	3.26853	1.74158	4.2427	2.81934	1.59054	4.43739	1.15976	2.7068	1.64353
ZNF362	8.24037	7.52777	7.15389	4.70387	9.65409	7.98675	10.2458	8.61348	5.06958	5.40673	6.49979	3.66536	11.428	9.51689	3.95238	7.07196	7.10121	5.65753	7.72163	10.8394	10.3303	8.93581	6.70012	7.27857	8.20522	5.90303	8.21762	10.2374	12.6576	7.72137	12.9318	9.39907	10.7147	8.61923	8.58402	6.60908	11.9254	15.3256	11.3105	10.5538	8.11835	8.38236	10.6619
PHC2	167.036	109.383	147.627	199.507	243.366	70.0166	71.934	88.2639	83.3384	93.5532	158.678	362.826	173.217	296.301	149.727	92.6199	48.9809	186.999	214.291	152.179	105.139	58.2409	170.746	337.089	78.0732	111.918	53.9624	42.7743	34.4252	60.5891	113.744	49.3352	35.5015	24.0367	23.7876	77.1208	42.6993	42.5521	89.4678	51.5098	21.4556	52.6954	51.8767
MIR3605	2.71558	1.72511	3.32969	3.14345	2.55737	1.2179	1.19946	2.12917	2.1865	2.23686	2.02746	11.6666	3.16419	4.49408	2.96428	1.4258	0.843996	2.70626	7.70581	2.66144	1.50793	0.988474	1.72849	4.0942	0.889723	0.691346	0.517406	1.54403	1.57577	2.17984	3.68276	1.78463	0.928612	0.364193	0.478724	2.85798	1.44768	1.38256	2.01026	0.419754	0.133819	0.218291	1.39068
ZSCAN20	0.412018	0.369008	0.36264	0.90459	0	0.463961	0.0892234	0.387123	0.0773981	0.33493	0.178893	0.670493	0.552966	0	0.494047	0.0760426	0.931306	0.53457	0.15823	0.124115	0.259229	0.869858	0.249472	0.454911	0.692007	0	0	0.935775	0.696044	0.892947	0.30924	0.198293	0.0952422	0.404659	0.858402	0.937775	0.860006	0.578326	0.176727	0.11993	0.490669	1.30974	0
CSMD2	0.0374562	0.590413	0.0659345	0.135689	0.255737	0	0.0892234	0.483903	0.154796	2.15312	0	0.0893991	0.583686	0.176239	2.03794	0	0.0873099	0.0890949	1.1709	0.124115	0.0259229	0	0.249472	0.454911	0.346003	0.319083	0.365228	0.299448	0.116007	0	0.281127	0.317268	0.238106	0	0.495232	0.759151	0	0.180727	1.28127	0.359789	3.43469	4.2785	0.252851
GJA4	0.112369	0.258306	0.36264	1.04028	1.08688	0	0.178447	0	0.541787	0.239236	0.715573	0	0.460805	0.528716	0	0.266149	0.203723	0.53457	0	0.455089	0.0259229	0.39539	0	0	0.692007	1.27633	0	0	0.116007	0	0.0281127	0	0.0952422	0.0809318	0	0.357248	0	0	0	0	0.401457	0	0
SMIM12	28.2045	29.6314	36.4288	26.5723	38.936	31.1516	28.4325	34.841	26.8958	29.5217	24.7469	21.8357	29.4301	24.409	34.1201	24.4097	37.3104	41.9192	32.5005	30.7805	34.4515	35.2292	46.6096	30.0241	53.161	41.4807	43.4012	31.9474	26.4497	30.0451	22.9681	29.3076	30.7156	27.1931	20.8327	22.5066	22.9908	27.9404	47.2964	30.1023	38.0492	36.7602	32.5335
DLGAP3	0.112369	0.405909	0.197804	0.180918	0.0639343	0.26512	0.118965	0.774245	0.116097	0.33493	0.178893	0.134099	0.307203	0.176239	0.247024	0.114064	0.552963	0.17819	0.379752	0.455089	0.388843	0.237234	0.605862	0.227455	0.148287	0.265902	0.608713	0.336879	0.502699	0.262632	0.365465	0.872487	0.0476211	0.202329	0.264124	0.491215	0.114668	0.216872	0.883633	0.839507	1.60583	1.48438	0.379277
LOC653160	1.08623	0.627314	0.494509	0.090459	1.02295	0.26512	0.981458	1.83883	0.386991	1.14833	0.715573	0.625794	0.552966	0	0.30878	0.380213	0.989513	0.445475	0.617098	0.165487	0.440689	1.06755	1.4612	1.08041	0.395433	1.38269	1.21743	1.60953	1.97212	1.36568	0.618479	1.38805	1.66674	0.789085	0.594278	1.1164	0.802673	1.08436	3.18108	2.27866	1.47201	2.35754	0.716412
ZMYM6NB	37.812	25.3878	27.9397	22.4338	32.4786	39.1384	32.864	33.9216	27.7859	76.8426	16.6371	19.9807	22.4873	10.2218	19.6075	26.824	40.1771	28.0649	37.6113	37.5241	40.0249	46.5374	41.1273	21.0396	27.4826	40.7894	75.8456	43.0831	43.9281	37.2412	38.7674	35.653	42.2875	47.3855	49.9854	41.2844	35.5756	49.9167	62.1194	66.0812	59.4156	43.2216	47.0514
ZMYM6	8.55875	8.45029	7.51653	10.2219	0.44754	11.0356	6.81072	8.85543	7.77851	5.35888	4.11454	8.98461	13.3326	4.22973	8.18266	9.88553	7.465	9.17678	6.48744	14.1905	9.57851	8.93581	5.9517	4.03733	5.56077	3.24401	5.2958	11.1919	14.2302	16.8084	9.65671	14.5547	14.6197	9.69158	13.7014	14.9151	13.1581	8.89176	4.19725	7.3157	9.03278	4.71508	16.7935
ZMYM1	3.70817	0.590413	3.9231	1.35689	0.191803	4.44077	2.73618	0.193561	1.81886	2.39236	3.10082	1.29629	2.73411	0.616835	1.48214	1.97711	4.13267	1.7819	2.02535	3.30974	1.91829	2.41188	3.06495	0.568638	1.77945	2.55266	1.2783	4.71631	5.87771	3.992	3.45786	2.14156	1.8096	3.72286	4.02788	6.7877	4.47203	7.19292	1.76727	2.87831	2.40874	2.00827	6.36343
SFPQ	38.1679	56.1383	49.0718	33.5151	30.8375	49.7929	38.6486	42.2447	58.4356	55.0879	31.1274	25.7469	41.3265	44.3681	28.4386	32.166	34.3637	37.6426	46.6621	36.4278	48.1906	47.618	35.9686	32.8389	50.3188	28.3983	30.5574	50.8249	56.2249	72.25	56.7033	59.3093	44.1605	48.033	53.9416	64.7958	66.8701	59.3778	31.3986	26.1446	19.3368	27.4173	60.8318
ZMYM4	13.0348	8.33958	9.29677	7.86994	3.06885	18.459	10.1417	15.7752	16.0988	25.2633	7.81167	5.45334	11.2897	5.81587	5.00223	10.4178	9.28396	7.35033	15.5066	11.7909	15.6574	11.9408	7.41289	6.42561	25.3324	8.90772	16.8613	12.4645	14.6169	15.3902	13.2692	14.7926	8.02416	13.0705	16.4087	15.7189	19.2355	15.7955	6.27379	13.1923	16.7274	10.5653	23.0516
KIAA0319L	99.7021	83.1744	88.9786	128.588	92.0015	166.877	66.0848	56.036	73.4055	108.358	116.072	91.023	181.455	98.3121	87.539	78.4124	45.9396	132.261	60.5151	269.909	137.223	61.1205	72.234	134.497	280.007	78.8043	37.7049	25.4748	27.4744	29.6774	42.5485	29.5258	46.7449	36.6823	32.0937	40.2873	44.5386	30.344	40.6913	26.484	24.4443	35.5377	37.8645
NCDN	5.35624	3.69008	5.75279	3.5279	6.29753	7.75477	4.10428	6.67786	5.80486	6.36367	3.10082	1.74328	4.48517	3.87725	1.29687	2.16721	7.56686	1.29188	3.51271	6.08164	5.08089	4.82376	6.23681	5.45893	7.01893	3.61627	6.148	5.61465	6.14839	7.56379	5.0884	5.86946	4.80973	5.98895	6.8342	3.88507	5.27471	5.56638	9.3665	10.4339	7.31544	8.64431	3.9192
TFAP2E	0.824037	1.29153	0.494509	0.497525	0.639343	0.397681	1.1599	0.580684	0.270893	0.574166	0.178893	0.0446995	2.18114	0.440597	0.123512	1.33075	1.2951	0.311832	0.474691	0.910178	1.06284	0.948936	0.534584	0.341183	1.1863	0.319083	0.791326	1.16036	1.6241	0.787895	0.702817	1.22941	0.142863	1.5377	1.12253	1.65227	0.688005	0.343381	0.353453	1.43915	1.11516	1.57169	1.09569
PSMB2	63.507	57.9158	104.374	50.7362	91.0745	63.6123	75.4681	66.6819	110.95	73.9478	63.2984	64.3302	60.1657	51.2634	56.2905	71.385	104.51	47.8217	96.1565	60.2579	78.6241	89.0418	140.132	70.5964	91.3202	87.402	84.4589	51.0185	54.4171	47.7202	39.92	43.8326	49.0616	58.4327	50.7117	49.7021	64.5005	48.5974	64.5494	52.799	69.5412	63.6536	50.8653
C1orf216	6.47993	3.76388	5.30773	1.80918	0.831146	9.8923	3.95557	1.54849	3.67641	6.74645	4.14436	1.47508	5.13029	0.704955	5.49628	4.67662	6.1117	3.51925	4.05069	7.94337	10.2655	5.45638	3.52825	2.27455	0.741436	0.744526	2.92182	6.77501	7.03778	8.61432	6.46592	5.8298	5.95264	7.36479	9.77257	9.69034	6.59338	10.699	2.47417	0.959437	1.96268	2.79412	4.67775
CLSPN	2.06009	2.76756	8.76929	2.98515	3.96393	2.28666	3.83661	1.54849	4.1021	5.64597	3.4586	4.20176	2.18114	2.55546	2.71726	5.28496	2.89578	2.40556	7.53176	1.36527	2.4886	5.89131	5.73787	4.0942	1.33458	3.93535	2.13049	0.973206	1.1214	1.57579	0.927719	1.42771	0.714317	1.41631	1.61776	1.42899	1.77735	1.15665	0.839451	2.0388	3.07784	4.36581	0.210709
AGO4	77.9838	55.056	44.0443	68.2513	38.6483	51.0025	52.2998	51.1486	53.9465	24.115	59.0944	66.0212	72.7559	76.6638	62.991	48.0589	21.1581	72.0778	49.3045	44.909	58.4647	26.3725	27.5489	81.827	15.9162	52.755	39.4446	26.576	21.1133	29.94	47.3277	33.7692	43.1447	37.4309	40.8401	45.951	28.8102	36.7056	20.5003	18.1094	13.8726	13.3594	40.2455
AGO1	12.8288	15.8305	14.5221	11.9858	16.1115	15.4101	12.982	12.8718	12.5385	9.47374	12.0455	11.1302	17.8485	16.0377	6.2991	11.6725	11.263	8.8204	10.728	11.8737	14.439	11.5058	6.62884	20.5278	8.60066	11.3274	7.97413	16.3948	14.3076	15.9155	16.6427	14.2374	14.3816	18.3715	16.3426	16.3441	17.8881	14.4943	13.7847	21.8272	12.4006	21.6544	11.589
AGO3	9.9259	6.16244	5.67037	9.6565	7.28851	7.39023	10.7068	7.93601	9.40387	4.92826	9.54097	5.87799	11.2744	5.19904	6.36086	8.28864	6.51914	8.48629	8.98747	6.99182	5.89746	7.63102	6.05862	10.1786	2.49617	3.72263	4.13925	6.66272	7.8885	6.88095	7.14062	8.09033	11.5719	5.13917	8.02275	4.153	7.22405	8.1327	6.09706	3.11817	4.10378	7.33457	9.69264
TEKT2	0.0374562	0	0.0659345	0.226148	0	0.03314	0.594823	0	0.116097	0.33493	0.238524	0	4.39301	0	1.11161	1.59689	0.291033	0.133642	0.031646	0	0.0259229	0.355851	0.249472	0.796094	0.494291	0	0.243485	0.561465	0.657375	0	1.65865	0.079317	0	0	1.12253	0.044656	0.91734	0.216872	0.0441816	0	1.51661	0	0
ADPRHL2	26.2568	17.2696	31.5497	28.9921	28.0032	62.9827	29.1612	16.3559	27.902	38.4213	27.1918	26.5739	29.215	35.9527	26.8638	23.8393	34.4874	29.8023	26.6776	40.5856	32.2048	25.7003	28.1191	47.7088	45.8949	31.9614	20.6962	26.3514	24.0522	21.1681	25.3014	29.6646	22.2391	30.0257	24.6295	24.8734	22.7042	22.2294	30.7946	22.9066	26.4961	20.7813	30.7847
COL8A2	0.898949	0.590413	0.560443	0.0452295	0.319672	1.657	0.594823	0.193561	0.386991	1.29187	0.357786	0.0446995	0.184322	0.528716	0.617559	0	0.320136	0.490022	0.506337	1.94447	1.42576	1.14663	0.356389	0	1.08744	1.11679	0.48697	1.19779	0.348022	0.105053	1.71487	0.237951	0.952422	0.202329	0.396185	2.32211	1.49068	0.614471	0.176727	0.239859	1.15976	0.69853	1.51711
TRAPPC3	33.748	51.1261	50.7366	55.4062	71.4147	50.8037	55.0657	52.1648	53.6756	45.7897	47.2278	55.6956	50.6271	52.5632	55.395	43.6104	46.4198	50.2941	52.2476	61.2715	54.1788	57.7862	78.2274	60.0198	64.6285	66.3426	67.9019	34.3991	30.0459	32.934	36.7152	26.0358	34.9301	36.743	30.0054	32.0853	40.2162	29.6573	44.8885	47.9718	35.6404	36.4109	34.1981
MAP7D1	21.6497	22.9154	15.6924	18.8155	35.2918	13.5874	20.0753	21.4853	15.2087	13.4451	18.6645	19.2208	23.1938	37.7151	20.1324	9.88553	16.6325	22.6301	17.8167	14.6456	15.0353	14.3922	20.7775	51.1774	7.71093	23.6653	14.9743	15.1221	12.1421	11.477	16.1929	14.2374	13.4768	14.8105	15.7649	13.2182	15.2508	16.8618	21.6711	22.067	16.3705	38.3318	15.2554
THRAP3	93.7904	93.4698	90.7753	111.265	125.855	100.646	110.83	121.218	103.888	80.2876	91.8915	87.3429	107.92	129.051	92.356	108.817	73.6314	147.318	109.021	89.4043	105.752	106.953	138.065	243.32	68.0144	124.495	90.6373	99.0986	99.2056	98.3293	110.876	106.761	100.242	108.509	101.688	95.3851	101.653	105.544	118.164	118.251	81.3619	127.482	104.828
SH3D21	0	0.147603	0.0989018	0	0.511475	0.563381	0.446117	0.0967806	0.386991	0.382777	0.417417	0.178798	0.522245	0.969312	0.586681	0.0760426	0.232827	0	0.601275	0.0827434	0.0518458	0.434929	0.285111	0.113728	0.0988581	1.43587	1.40004	0.149724	0.0386691	0.420211	1.01206	0.555219	0.333348	0.283261	0.231108	0.535871	0.0573338	0.361454	1.54636	0.359789	0.178425	0.611214	0.632128
EVA1B	2.65939	4.09599	2.17584	1.89964	4.66721	3.64541	3.0336	3.09698	2.86373	6.12444	4.59159	3.21837	3.5482	3.87725	1.91443	1.93909	4.83115	4.58839	2.78485	2.27544	2.90336	4.34929	4.88253	5.17461	5.04176	9.09385	5.84364	4.11741	3.36421	1.52326	2.58637	3.21234	3.23824	1.74003	2.24505	2.09883	2.80935	3.14465	5.78779	6.35627	3.25626	5.15166	3.49778
STK40	110.14	141.404	140.671	166.309	130.106	142.999	126.177	109.556	138.31	43.7323	185.751	139.105	157.949	173.243	199.286	105.604	79.9177	152.508	103.055	153.903	113.698	90.1884	68.2663	287.219	80.7671	144.119	60.3538	112.312	70.0878	94.1797	161.803	128.117	138.958	107.74	122.091	109.519	80.2959	92.1164	95.0347	112.134	38.1607	50.4688	98.612
LSM10	49.2175	54.1704	45.9234	58.4591	107.41	52.1624	53.3556	53.81	51.2376	86.101	61.8672	73.3519	40.7198	88.8243	47.1815	41.6333	51.28	52.8333	41.488	51.2182	58.8579	54.5638	95.9756	54.2765	149.992	87.5616	64.767	28.9529	24.8642	35.9805	34.5505	32.3217	36.7159	36.0146	31.3152	33.5143	30.0429	34.2477	63.8424	68.12	69.9427	49.7703	37.9488
OSCP1	0.187281	0.332107	0.494509	0.633213	0.191803	0.23198	0.118965	0.774245	0.154796	0.33493	0.357786	0.581094	0.153602	0	0.494047	0.152085	0.203723	0.267285	0.506337	0.992921	0.725841	0.79078	0.498945	0.966685	0.840294	0	0.97394	0.74862	0.270684	0.157579	0.365465	0.396585	0.285727	0.242795	0.264124	0.357248	0.688005	0.686762	0.397635	3.11817	0.713701	0.785846	0.337135
MRPS15	13.9524	16.1257	15.7254	13.8628	23.1442	11.9967	14.0676	21.2917	27.3602	29.1389	12.8803	19.5337	9.6769	11.9842	6.97842	21.1969	27.1534	9.84499	21.2028	13.694	18.3793	22.5174	44.7981	9.55312	37.1459	18.2675	28.6704	13.7746	13.0315	8.7719	8.11051	8.84385	10.2862	10.7639	9.70654	8.39532	16.7988	11.2412	20.5886	25.1852	22.7046	18.773	8.30195
CSF3R	2809.27	2606.84	2083.19	6059.47	5994.12	2452.67	2983.21	2690.82	1919.02	911.552	2771.14	3344.63	3277.83	3451.05	4546.62	3557.83	1515.53	5731.43	1858.32	3119.58	2417.6	1540.71	2135.76	5182.09	1423.83	2465.67	1344.74	1235.93	598.598	896.773	1862.86	1173.43	1497.52	1202.21	1196.4	1001.92	644.632	963.677	1596.75	1052.88	502.446	838.367	1227.43
LINC01137	4.64457	6.05173	4.38465	5.47277	7.28851	4.87159	5.14522	1.74205	2.08975	4.06701	3.39897	3.03957	4.85381	9.07629	2.16146	3.95421	4.32184	2.76194	3.1646	8.97766	5.75488	7.35425	7.48417	1.02355	8.25465	5.37122	0.365228	1.19779	2.1268	1.20811	0.899606	1.30873	2.00009	2.79215	1.81585	0.44656	1.54801	2.20487	1.89981	7.19577	3.5239	8.46968	0.842838
ZC3H12A	35.1527	86.8645	30.2475	109.908	134.774	32.063	51.0507	27.4373	31.83	26.5552	38.0446	59.9421	45.0513	82.1713	32.3292	30.379	36.0445	42.0974	39.7158	48.8807	41.01	31.6707	49.2469	31.7869	191.068	55.866	18.2918	20.6993	18.6965	15.7316	18.8496	17.3308	20.4295	18.5334	15.7484	14.9151	17.7161	16.2293	41.2215	19.7284	25.4702	23.6627	15.3818
MEAF6	29.8901	20.7752	32.6376	23.4289	12.1475	36.4541	33.2952	20.7111	28.676	18.5169	17.6806	21.4334	32.9322	16.6546	18.465	23.4591	31.7517	17.2176	32.9435	29.1671	31.6	30.445	24.7512	17.4572	35.1935	22.1231	36.8271	33.8376	43.1161	38.318	38.5987	37.6756	30.668	35.3672	39.569	40.1234	31.7629	34.8803	27.2601	21.1076	21.9463	21.3052	37.0427
SNIP1	4.68203	4.6126	4.97806	4.93002	3.58032	4.37449	4.84781	5.32294	4.2182	8.61249	5.72458	3.12897	6.03654	2.20298	4.13765	6.12143	2.79392	5.36797	5.7754	5.9989	6.42887	4.6656	3.17186	7.44916	6.07977	4.20125	2.37398	6.06382	5.72303	6.35568	6.63459	5.59185	5.61929	5.0987	6.66912	5.31406	3.8987	5.96398	5.3018	3.95768	3.56851	5.50093	3.1185
DNALI1	0.224737	0.664215	0.445058	0.158303	0.351639	0.14913	0.342023	0.241952	0.522437	0.311007	0.0894466	0.357596	0.092161	0	0.216146	0.209117	0.305585	0.17819	0.189876	0.268916	0.336997	0.158156	0.392028	0.0284319	0.27186	0.265902	0.273921	0.16844	0.21268	0.183842	0.126507	0.218122	0.452401	0.202329	0.132062	0.22328	0.143334	0.198799	0.0441816	0.659613	0.78061	0.567556	0.105355
GNL2	14.3083	16.0519	22.7309	14.383	11.0287	21.7399	16.2238	11.1782	23.084	20.1197	10.9423	14.438	14.6843	12.8214	13.4937	20.0562	24.5486	10.9587	29.4941	17.6657	22.19	22.1592	21.3121	5.31677	13.6177	11.8592	24.0746	17.1247	16.9564	18.7256	16.3194	13.3054	18.596	15.9031	17.7623	21.3455	15.8528	12.6689	9.71996	11.4533	8.67593	10.9582	20.8813
C1orf109	2.43465	2.87826	4.58245	2.53285	1.34262	4.83845	4.34221	3.09698	5.06958	1.14833	2.86229	3.35247	2.54979	1.76239	0.802827	3.95421	4.30729	0.980044	3.38613	4.0958	3.11075	3.7562	3.06495	3.18437	2.76803	1.75495	0.48697	5.80181	8.73922	10.1376	9.45992	6.22639	5.04784	4.45125	6.10786	5.89459	7.33872	8.24114	5.3018	0.839507	3.47929	2.09559	4.08776
CDCA8	3.74562	3.17347	9.2638	4.47772	3.83606	1.95526	4.22324	3.87123	5.26307	1.19618	5.48606	3.88886	4.14724	2.81982	1.66741	9.20115	5.2968	2.89559	6.04439	0.910178	2.02198	4.70514	8.94537	7.79034	4.15204	4.30761	4.68709	2.05871	3.1322	0.998	2.27713	1.38805	0.761938	1.21398	2.21204	2.85798	1.72001	0.759052	1.41381	0.959437	1.02595	2.09559	1.26426
MANEAL	0.58132	1.03654	1.12649	0.679347	2.15139	0.481856	0.877661	1.25234	1.07816	5.96415	0.941574	1.52515	1.54124	0.821272	11.2705	0.890078	1.12368	0.805418	4.60165	0.747587	0.488387	1.59065	1.44551	1.7207	2.00534	0.877477	1.53274	2.3488	2.02549	0.934443	1.60102	1.46736	1.36863	1.5458	1.0423	1.65629	0.342283	1.63775	2.48875	4.05242	9.86201	9.23282	0.68312
YRDC	5.33751	2.49081	7.48357	4.11589	3.54836	4.77217	5.47237	2.17756	8.74599	4.44979	4.50215	6.34733	5.8215	5.15498	5.28013	4.4675	8.03251	3.60834	8.27544	4.30266	2.56637	4.4679	6.80703	6.14129	2.8916	1.9145	3.16531	6.41942	7.61782	5.06879	5.27113	7.61443	7.33365	5.24033	6.02532	5.93924	6.10604	8.71103	3.46826	3.0582	2.40874	1.92096	4.69882
C1orf122	9.53261	10.4614	11.6869	10.448	28.9303	5.70009	11.2124	11.7588	9.90696	10.5742	8.31853	12.5606	6.80455	24.0566	9.91182	7.35712	10.8555	11.1146	10.3957	8.7708	10.3043	8.59973	21.6685	11.06	10.9485	15.4223	11.3829	7.2429	6.65109	5.54153	6.0864	6.04792	5.23832	4.87614	4.90279	6.20718	6.33538	7.30136	12.658	13.9718	11.2631	11.7877	5.83665
MTF1	44.9287	88.8941	35.5552	68.7638	103.414	53.8691	55.254	38.5022	46.4903	23.6844	44.3357	45.7276	64.6356	89.5513	36.6213	53.3374	32.1737	58.9287	43.2522	44.2057	59.372	33.3314	40.8066	29.8819	130.493	47.756	32.221	23.488	17.1111	18.6468	26.0323	22.2088	19.2232	27.2942	25.5209	23.824	20.6402	19.8438	27.3188	27.7937	19.8552	31.5936	21.1763
INPP5B	8.39019	4.98161	9.3627	8.14131	7.22458	13.0572	10.112	7.45211	7.39152	4.78472	5.60532	4.69345	13.1483	2.7317	8.64583	11.3684	11.2921	8.24128	10.1267	9.26726	9.09893	14.6294	11.7608	10.4061	7.11779	6.43483	13.1482	12.1651	15.3516	12.3437	13.5222	18.2826	11.6672	18.9785	12.6779	16.1655	13.8174	10.6267	12.9894	9.59437	9.54575	8.99358	15.6346
SF3A3	33.4859	30.7384	33.6925	21.5745	20.2992	39.4532	28.953	31.5505	38.0025	37.8471	23.1369	20.6512	32.3639	26.9645	17.6622	37.1278	47.5257	24.4566	31.8992	31.6287	32.0148	36.3759	40.0581	15.2395	30.5472	24.1439	39.5054	40.0886	48.085	41.1281	33.7493	38.8257	35.3349	37.7951	37.9348	36.3499	44.319	38.6032	26.4648	35.9789	27.4329	22.353	37.3799
FHL3	37.9057	22.3619	26.2255	28.1328	41.1098	18.4259	26.3209	22.3563	20.4331	11.1962	21.7057	14.2145	43.1928	71.5529	17.9092	30.4551	16.1232	20.8928	18.6079	29.9324	24.0046	30.8404	27.3172	24.224	19.2773	42.5443	28.2443	14.7478	13.7662	15.5478	25.6107	20.1862	17.1912	20.5162	17.7623	21.6135	25.6855	20.3137	47.4069	18.709	19.8052	36.5855	18.711
UTP11L	14.7997	13.7142	14.4403	14.8688	15.4178	12.5568	16.9319	17.4244	22.2291	37.1921	9.69303	13.3012	11.9106	13.2628	33.2142	17.9822	16.9824	14.2565	27.8865	11.7934	18.0765	17.3446	21.2975	11.2443	23.5307	14.7889	18.0319	9.86419	10.3738	10.7206	10.6747	7.58826	7.93272	8.94094	9.61443	10.1807	12.1215	10.9972	12.8105	16.9065	36.628	33.5984	14.9629
RRAGC	18.2412	20.48	13.6484	17.3681	28.3229	16.4706	15.5249	22.5499	12.2483	32.3925	19.7975	21.1876	17.5106	16.5664	12.1659	12.471	10.8846	13.3642	30.4751	20.0239	14.6205	12.6525	22.0961	17.7984	44.4862	24.4364	15.8265	9.54491	5.41368	6.7759	10.1487	6.80143	8.61942	10.6425	8.31989	5.04612	5.90538	10.4099	14.8008	15.411	13.828	18.5111	11.0833
GJA9-MYCBP	19.2461	16.8113	20.0606	14.0515	10.8688	17.4456	17.0021	12.0976	16.6116	20.2752	21.85	18.688	12.1244	10.31	19.5507	16.3746	14.1611	18.027	20.0531	16.2694	18.9193	16.2924	15.7613	19.4287	15.3092	24.7199	21.5076	13.416	11.5203	14.6769	12.5852	13.5898	15.064	16.5068	16.1611	13.5419	13.3112	11.2351	7.74636	9.80424	10.1515	4.22785	17.7135
MYCBP	18.7405	16.4054	19.7144	13.8253	10.8688	17.3793	16.6155	11.5653	16.5535	18.7044	21.0748	17.8387	11.7711	10.2218	19.4581	15.9754	13.9283	17.0693	19.6259	15.6282	18.1331	16.1145	15.5118	19.3149	15.408	24.2678	20.7467	13.0604	10.5342	14.6506	12.4165	13.1932	14.9211	16.345	15.7649	13.3633	13.1392	11.1086	7.30455	9.44445	9.23708	3.87859	17.2921
GJA9	0.405651	0.252033	0.313189	0.120763	0.0639343	0.105054	0.257856	0.306795	0.142026	1.48326	0.546817	0.543993	0.250985	0.0881193	0.267403	0.386676	0.276481	0.660639	0.48007	0.49646	0.630704	0.252654	0.219892	0.151826	0.126538	0.398853	0.537493	0.174803	0.876629	0.087719	0.243737	0.21138	0.110957	0.249674	0.297139	0.245608	0.153081	0.138437	0.27967	0.419754	0.594602	0.364109	0.224616
AKIRIN1	64.2561	51.5689	52.9784	73.7241	22.9524	51.6322	63.3635	45.7772	45.3553	19.9523	84.1096	72.7262	56.848	48.9062	82.8147	48.8764	40.6864	48.1113	43.8614	82.5779	60.4003	39.4006	20.3498	56.6932	33.7601	33.8759	24.0441	33.3885	37.7024	53.9708	45.6831	41.1259	49.7641	42.2059	53.5841	46.6208	40.9363	41.8202	20.1468	15.351	17.8871	14.9747	54.5316
NDUFS5	24.6836	42.2883	13.8462	19.313	22.7606	17.7631	16.9078	24.1952	32.3524	42.0577	25.3432	34.6198	13.4862	16.7427	15.7478	50.8725	41.2394	18.2645	30.8865	18.1622	39.7916	28.9821	56.7193	10.4061	49.2561	34.5141	51.3753	17.63	24.4969	15.6528	9.36152	11.1837	13.8577	12.8681	11.5884	11.8785	21.9588	17.3136	20.8095	26.7443	28.4142	36.7165	10.1141
MACF1	26.0695	39.5208	26.6705	50.7927	33.2459	30.5717	35.3027	28.889	14.6282	30.1198	18.2769	20.4277	20.7362	19.7387	30.1678	40.7018	20.4887	33.0988	31.3929	22.2993	34.8533	32.6197	31.2197	20.1582	41.6934	16.6455	28.5486	46.5642	66.9103	51.4758	42.5345	54.4115	42.0256	50.6228	56.8031	50.8631	55.4131	53.7301	33.4897	59.605	41.0378	47.0635	28.9093
KIAA0754	0.786581	1.45758	0.576927	2.98515	3.00491	0.364541	1.57628	1.5001	0.464389	4.17084	1.31188	0.268197	1.16737	0.704955	1.95457	0.988553	1.16413	2.24207	1.20255	0.537832	0.547491	1.06755	1.47296	0.398047	2.00188	1.38269	0.121743	0.711189	1.73276	1.85155	0.998	1.52685	1.02385	0.728386	0.544755	0.859627	1.974	1.69883	4.09785	5.33687	3.07784	6.4614	0.463561
BMP8A	0.543115	0.631742	1.11264	1.92225	0.431557	0.646231	1.0112	0.0967806	1.53519	0.705746	0.556358	1.48984	1.47458	0.660895	1.5439	0.880953	2.66062	0.200464	2.02155	0.220511	0.84042	0.316312	0.962251	0.568638	3.00282	0.279197	0.852198	0.931283	2.86151	0.945474	0.913662	1.43762	0.4324	1.477	1.79934	1.00476	1.18968	1.15051	2.45208	1.25926	2.63713	6.04665	0.316064
PPIEL	0.374562	0.225833	1.18946	0.655828	0.0479508	1.29246	1.07068	0.193561	1.32854	0.837326	0.168756	0.685244	0.72715	0	0.401413	0.456255	0.958081	0.311832	1.03229	0.137768	1.48409	1.32456	0.861393	0.568638	1.5323	0.226017	1.21743	0.931283	2.03013	1.20811	0.894827	1.16001	2.28962	1.57817	1.63426	2.52306	1.70568	0.825198	1.36963	0.239859	1.54427	1.76815	2.4653
PABPC4	6.29264	4.09599	10.566	4.83956	4.98688	4.85502	4.99651	6.04879	10.3907	14.0671	5.30716	7.39777	7.634	5.4634	3.76711	6.9579	12.9073	4.54384	9.93686	4.86118	5.74192	8.97535	16.2692	6.16973	11.4923	6.35506	16.0091	11.8843	11.0594	13.3154	11.5684	9.93446	11.4291	11.2697	9.52496	7.07797	10.1481	13.3196	22.9744	17.6296	13.4042	15.2367	10.2616
LOC101929516	0.374562	0.44281	1.53298	0.995049	0.319672	0.679371	0.594823	0.822635	1.45121	1.24403	0.596311	0.737542	0.752648	0.528716	0.864583	0.703394	1.33875	0.579117	1.01267	0.84812	0.686956	0.810549	1.97796	0.938253	1.30987	0.717936	1.58265	1.29137	0.812051	1.497	1.13856	1.16993	1.71436	1.07235	1.17205	0.602855	1.43334	1.28316	3.04853	2.15873	1.44971	1.17877	0.863909
HPCAL4	0.337106	0.0738016	0.0329673	0	0	0.23198	0.594823	0.0967806	0.890078	1.10049	0	0.178798	0.860169	0	0	0	1.36786	0.0890949	0.189876	1.15841	0	1.85833	0.178195	0.0568638	0	0.319083	0.426099	1.96513	1.97212	6.19811	3.48597	4.75902	4.38114	2.06376	2.24505	6.25183	4.7587	1.80727	2.96017	5.63669	2.00728	2.44486	2.23352
PPIE	14.6454	13.6304	21.1182	10.1993	16.4471	20.1326	19.4656	16.5495	17.2211	29.7609	14.5995	17.4476	14.6435	12.4689	9.57217	20.8706	27.8979	11.0923	20.8351	16.7278	21.2373	25.7003	34.4272	17.8837	48.2181	19.0253	30.8009	18.982	29.4755	26.1844	16.8536	17.2812	19.8856	25.6958	22.0543	21.3009	20.4251	23.163	32.0317	38.4974	34.1849	30.9754	19.6803
BMP8B	0.580571	0.493733	1.00814	0.293992	0.111885	0.861641	0.847622	0.193561	1.04487	1.61484	0.477048	1.34099	0.542828	0.704955	0.277902	1.02353	0.991841	0.467748	1.61775	0.165487	0.77976	0.850088	2.88069	0.653934	1.71766	0.305787	1.03481	0.565957	0.744381	0.288895	0.660648	0.624621	0.488116	1.25444	0.693324	0.982431	1.67701	0.686762	1.65681	0.899472	1.28778	1.98645	0.421419
OXCT2	0.112369	0	1.18682	0.90459	0.0639343	0.397681	0.624564	0	1.47056	0.191389	0	0.759892	0.98305	0	0.247024	1.76799	0.494756	0.35638	2.56333	0.124115	0.311075	1.02801	2.99367	0.454911	0.0494291	0	0.365228	0	0	0	0	0	0	0.606988	0	0	0.344003	0.0361454	0	0	0.178425	0.0873163	0
TRIT1	4.49475	2.28785	4.78025	2.17102	1.53442	6.44574	4.66936	5.80684	3.63771	4.78472	2.98155	2.36908	4.17796	2.2911	2.40848	3.68806	3.78343	2.36102	2.87979	4.21991	6.09188	5.21915	3.81336	3.01378	1.73002	3.13765	2.67834	6.55043	5.29767	5.7779	4.80727	6.62297	5.57167	5.2201	6.66912	6.11787	5.90538	6.36158	3.62289	7.07585	2.98862	3.84192	4.50918
MYCL	5.05659	2.76756	3.23079	1.08551	0.959015	11.6653	3.6879	2.80664	3.32812	2.87083	1.25225	0.357596	4.45445	2.20298	0.30878	2.35732	4.45281	2.00464	4.05069	6.37124	7.64725	4.23067	0.498945	0	3.01517	0.691346	3.5914	4.86603	15.8543	6.67084	17.0785	8.72487	11.2862	13.1109	10.4989	8.43998	16.0535	16.1931	5.03671	3.59789	4.41602	4.2785	14.1175
MFSD2A	3.82053	2.50926	2.20881	1.5378	0.831146	2.3198	1.78447	7.64567	3.9473	0.574166	1.25225	1.51978	2.36546	4.05349	0.123512	1.67294	2.41558	1.6928	3.48106	2.7719	4.19951	2.3328	1.60375	0.170591	4.5969	0.904067	1.21743	2.91962	2.32015	2.52126	2.97994	2.22088	1.33339	2.79215	1.84887	2.81333	5.38937	1.73498	3.66707	0.11993	1.24898	1.48438	6.40557
CAP1	967.157	1052.26	756.137	1093.11	1231.09	973.555	865.188	874.897	983.092	552.135	904.693	987.994	1126.51	1292.4	1156.38	802.601	634.889	1316.6	924.998	1004.69	1014.8	677.876	877.198	1239.23	1114.9	1206.64	638.479	426.208	313.8	379.319	464.942	441.967	461.591	537.38	487.539	516.714	387.462	422.901	421.603	512.159	340.859	443.479	575.047
PPT1	731.108	540.818	319.024	705.535	278.274	495.643	702.625	405.269	350.826	626.323	530.12	790.169	763.369	529.861	778.793	833.759	338.588	416.652	487.586	658.017	815.236	586.462	335.986	485.93	363.501	546.11	468.009	310.172	284.953	203.382	356.047	461.704	368.897	458.499	150.649	388.164	387.462	294.404	184.171	199.443	126.994	53.6122	558.738
RLF	22.8857	18.229	11.3902	16.3957	6.07376	23.8277	15.168	10.6459	8.90078	10.0479	17.7701	19.8466	11.165	15.0684	14.9141	15.2465	7.14486	13.1415	10.5065	12.0805	9.09893	9.44982	4.88253	11.8845	11.0721	9.30657	10.1046	12.8014	14.6556	15.7579	15.5182	14.5943	16.4769	12.8277	17.6302	17.1925	17.5441	11.0966	8.21778	7.79542	5.30815	3.84192	14.0333
ZMPSTE24	43.3743	26.1996	40.8299	34.4197	12.5311	29.1964	37.5631	20.3239	35.1515	23.493	33.2145	46.5993	34.9597	20.708	50.7634	41.2531	23.2244	36.0834	27.6903	37.8344	34.6719	26.2143	15.7168	35.9379	11.863	16.1668	23.4963	24.5173	28.0351	24.6874	22.3215	21.4156	25.2392	21.7706	26.7755	25.1413	29.2975	24.6511	7.59924	4.19754	5.53118	5.32629	28.3615
COL9A2	60.6603	108.341	64.2532	156.245	119.142	7.92047	22.2464	119.427	25.2511	5.83736	27.7881	62.2441	130.776	152.05	44.5878	56.8038	19.0336	33.6779	18.9085	106.47	46.8686	12.9292	24.68	37.6723	45.2276	11.2742	21.2441	7.44877	5.52968	5.93547	12.3415	6.66263	6.47647	4.57264	8.05577	5.44803	5.61871	3.07235	11.5756	5.87655	6.40101	6.89799	5.68916
SMAP2	1459.31	844.057	1139.12	2507.52	1263.36	659.802	736.465	767.18	707.341	214.571	1388.3	1321.49	1903.15	2160.39	1889.13	1114.33	374.996	1707.28	781.277	1691.11	1097.72	433.214	773.12	3645.11	324.082	554.885	270.725	312.961	202.704	386.042	482.962	353.417	399.398	282.593	407.51	331.102	386.659	269.283	396.442	298.745	161.363	255.182	306.624
ZFP69B	1.34842	0.332107	0.807698	0.94982	1.21475	0.762221	0.951716	0.387123	0.309592	0.717708	0.238524	2.45847	0.98305	1.93862	0	0.836468	0.0582066	1.55916	0.822797	0.537832	0.777686	0.118617	0.605862	0.398047	1.23573	0.265902	0.913069	0.524034	1.39209	0.735368	0.534141	0.713853	0.42859	0.283261	0.561263	0.937775	0.172001	1.80727	1.28127	0.719577	0.401457	0.873163	0.168568
ZFP69	3.48343	1.91884	3.13189	0.814131	0.0639343	4.40763	1.90343	2.41952	0.928777	0.717708	3.22008	1.11749	3.50212	0.704955	1.04985	2.58545	3.31778	2.00464	4.33551	3.35111	2.82559	4.27021	1.96014	1.08041	3.70718	1.96768	3.53053	2.6576	2.28148	3.09905	2.08034	1.11044	3.33348	3.52053	5.01835	2.54539	3.09602	3.39766	0.397635	0.359789	1.29358	1.0478	6.237
EXO5	12.1358	5.68273	7.68137	6.2869	2.10983	9.04723	5.02625	3.58088	2.05105	6.10051	8.40798	10.2809	5.19173	5.19904	1.85268	6.23549	2.35737	9.93409	5.49059	14.8938	8.58047	4.90283	4.34795	10.5198	2.61974	1.70177	4.74796	4.342	3.59623	3.20411	4.24502	2.5778	3.95255	3.64193	4.72121	1.96486	6.19205	3.28923	1.94399	4.31746	3.61311	3.57997	2.06495
ZNF684	7.37887	4.3543	3.23079	10.1088	1.53442	11.0025	2.85515	0.774245	1.00618	3.06222	4.35307	11.1302	2.85699	2.64358	3.70535	4.86672	2.24096	5.03386	0.443045	17.8312	5.98819	3.43989	1.74631	1.02355	1.77945	1.38269	0.730455	1.90898	1.43076	0.945474	0.702817	1.626	1.42863	1.25444	1.98093	1.29502	3.44003	1.44581	0.971996	1.31923	0.624488	3.31802	0
RIMS3	1.42334	0.516611	2.07694	2.93992	0.767212	0.994201	0.654305	1.06459	0.464389	0.765555	1.01373	0.849291	1.47458	2.11486	1.48214	1.67294	0.785789	1.29188	0.0949381	2.1927	1.34799	2.01649	1.38992	0.284319	1.33458	0.478624	0.852198	1.83412	1.1214	1.36568	1.23696	1.54668	1.09529	0.890249	1.35363	0.714495	0.630671	1.40967	3.53453	2.63845	1.3828	0.174633	0.716412
NFYC-AS1	3.77371	3.00742	2.63738	3.16607	2.12582	4.13422	3.33101	2.17756	3.21202	0.813402	2.95174	3.79946	2.73657	2.84185	2.20777	3.42192	3.59426	3.38561	2.59497	3.09254	3.33109	2.03626	2.07597	3.83831	2.90396	2.4463	1.55222	3.47173	3.19987	3.03339	3.67573	2.21096	2.20248	2.65051	2.90536	2.14349	2.66602	1.89763	1.89981	4.13757	2.8548	1.74633	4.02455
NFYC	60.2764	64.4473	46.0058	74.8096	80.2856	56.5783	63.1404	53.2777	49.6509	21.4834	70.3945	54.6228	72.5639	89.5072	50.5318	54.5986	45.9978	56.7089	52.7381	80.5611	62.2538	44.857	53.0218	91.0674	42.2742	56.9562	46.0491	40.2851	33.0718	37.2543	54.377	50.4952	40.1327	41.5382	43.6464	40.8825	40.6783	35.5851	46.1698	40.7161	26.4515	30.9973	42.458
CITED4	5.20641	0.221405	5.90114	4.47772	15.2164	0.629661	4.04479	1.35493	11.2614	3.58854	2.98155	3.84416	5.99046	14.3194	6.54613	1.29272	2.93943	8.24128	24.7156	2.4823	1.14061	1.73972	8.37515	6.42561	2.57031	12.5506	4.07837	3.10677	3.1322	4.51726	2.69882	3.17268	2.52392	1.45677	0.891417	2.14349	4.30003	2.3133	7.42251	1.43915	0.669095	1.39706	2.44423
CTPS1	6.66721	6.12554	13.4506	3.66359	3.70819	4.80531	7.97062	6.29074	12.1128	6.17229	6.79794	7.73302	8.93961	6.43271	2.0997	12.3949	10.9137	6.45938	15.6331	7.11593	10.6543	9.09397	12.4736	7.27857	4.30033	4.6267	6.93932	4.86603	8.62321	11.1356	7.36552	10.2386	6.57171	4.41078	8.15482	8.26135	5.44671	8.38572	5.65525	8.03528	5.30815	2.00827	2.76029
SLFNL1-AS1	0.0374562	0.498161	0.280222	0.090459	0.0639343	0.397681	0.154654	0.290342	0.503088	0.66986	0.208709	0.0446995	0.092161	1.67427	0.524925	0.114064	0.421998	0.155916	0.712985	0.0620576	0.277375	0.237234	0.730598	0.312751	0.148287	0	0.821762	0.954491	0.83912	0.656579	0.506028	0.760254	0.357158	0.34396	0.561263	0.178624	0.0573338	0.433744	1.00867	0.179894	1.76195	1.48438	0.147497
SCMH1	1.08623	2.21405	2.011	0.452295	0.575409	1.3256	0.951716	0.774245	2.08975	1.53111	2.53432	1.02809	1.09057	0.0881193	1.60565	2.12919	3.84164	1.98236	2.8165	0.393031	1.2443	2.1351	4.24103	0.59707	0.296574	0.744526	4.71752	3.48108	4.83364	4.75363	1.88355	3.53635	5.45262	3.52053	4.80375	3.25988	2.26468	2.47596	5.83197	3.2381	3.99227	2.88144	3.47671
HIVEP3	4.15764	5.86723	6.56048	2.37455	1.66229	6.51202	3.95557	2.70986	1.97365	3.63639	2.02746	0.849291	2.02754	1.14555	1.42039	3.68806	5.03487	1.02459	2.4051	2.27544	2.4886	5.97039	3.35006	2.90006	2.17488	2.39312	5.84364	10.7801	9.86062	9.71737	7.12656	5.75048	5.76215	7.04106	10.5649	6.89934	5.79071	8.29536	5.12507	2.99824	6.91398	16.2408	10.0719
FOXJ3	15.7691	19.9633	17.11	14.971	10.5492	22.1707	17.0863	14.6139	11.0292	21.5231	15.7426	15.6001	11.7044	16.8308	13.6789	15.6267	9.08023	17.0617	12.8483	14.025	15.6056	11.664	13.0082	15.8081	11.863	13.5078	12.9656	19.539	21.732	25.6591	22.6026	23.2002	22.0962	17.5622	26.4784	23.6677	20.3535	25.2656	10.5594	10.5538	12.4452	12.8355	19.1746
RIMKLA	0	0	0.313189	0	0	0.03314	0.26767	0	0.42569	0.0956943	0.119262	0	0.184322	0	0.555803	0	0	0	0.0949381	0.0827434	0	0.948936	0	0.0568638	0	0	0.243485	0.149724	0.116007	0.682842	0.112451	0	0.523832	0.445125	0.330154	0.0893119	0.45867	0	0.751088	0.239859	0.446063	0	0.463561
ZMYND12	0.524387	0.147603	1.17034	0.407066	0.0639343	1.02734	0.2528	0.0967806	0.42569	1.38757	2.71321	0.93869	0.706567	0	0.617559	0.58933	0.596618	1.11369	0.537983	1.42732	0.959147	1.26525	0.962251	0	0	2.12722	0.304356	0.037431	0.0966728	1.83842	0.506028	0.951804	0.0476211	0.445125	0.264124	0.736823	0.802673	0	0.309271	2.15873	0.713701	0.0873163	1.01141
PPCS	41.9135	33.6535	37.3849	34.8267	26.6287	40.3977	45.4296	36.0992	37.3059	47.895	32.8865	41.3918	34.6372	28.5507	51.9985	36.2343	42.9419	41.8523	34.4467	32.663	52.5068	35.0711	41.555	31.8437	25.0605	48.926	44.8621	33.5007	34.8602	28.7844	25.3717	27.6816	31.668	28.1643	32.058	32.8891	29.5842	32.3139	24.1673	23.0265	23.1953	23.1388	49.1374
CCDC30	1.46079	1.94172	1.52309	1.77526	2.28565	2.45236	2.88489	2.22595	0.551462	6.8742	1.7293	1.69858	1.63186	0.837133	4.58723	1.67294	0.960409	2.11556	1.56648	2.5787	2.46915	0.632624	0.378485	1.42899	2.69388	0.398853	0.700019	0.888986	1.25675	1.26063	0.822296	1.07078	1.62721	0.546289	0.970654	0.848463	0.688005	1.59943	1.21323	1.43915	2.33202	1.06788	1.09569
PPIH	5.76826	6.01483	9.69237	7.01057	6.5213	5.83265	6.54305	5.61328	9.36517	8.18187	8.22909	6.61553	6.60487	6.25647	2.16146	8.06051	12.3107	4.54384	10.9495	7.73651	5.28827	10.6755	10.3353	6.08443	12.9504	6.54119	10.0438	10.5555	15.313	11.4507	10.3174	9.37924	10.9529	9.14529	8.551	11.2086	7.51072	11.1328	14.0056	14.7513	19.7606	16.852	10.2826
YBX1	30.4706	57.5837	25.5826	18.2727	71.3507	30.754	24.0606	135.977	45.0844	61.2683	75.7016	59.4727	35.0212	105.038	125.056	168.789	39.0421	31.25	24.9371	35.4556	20.8161	43.8883	43.1944	64.9385	42.855	33.8759	81.1414	73.1589	52.8994	81.8097	35.8718	68.1333	72.2807	74.9023	42.6229	53.989	84.8218	64.917	70.6464	283.873	65.3036	174.545	70.5034
P3H1	12.4729	10.1846	10.088	4.77171	9.01474	14.0845	10.9299	14.3235	10.9518	6.36367	6.20163	4.55935	8.69385	9.16441	5.24925	12.2048	12.2234	7.974	14.4306	9.51549	11.5875	10.9128	11.2975	11.7708	6.57407	5.37122	16.9831	15.0473	12.0841	15.1276	12.6226	13.4442	10.9529	11.816	14.1636	12.8163	11.9254	12.5605	8.70378	4.91711	10.1256	7.85846	9.31336
C1orf50	7.22905	6.56835	7.92863	5.65369	8.5672	9.31235	7.61373	9.19416	7.89461	13.5886	8.05019	8.44821	9.76906	6.78519	8.64583	7.75634	11.2339	7.0385	7.45264	7.26073	7.75094	12.7316	11.155	8.58644	10.5284	9.67884	10.8655	8.12253	9.47393	9.34969	7.95589	8.16965	7.26222	8.01224	8.78211	5.89459	5.56137	5.45795	11.8849	11.3933	11.5976	12.0496	7.33269
SVBP	7.73471	14.1515	6.03861	9.58866	19.3721	7.47308	7.97062	21.195	8.61054	7.6077	14.4307	10.1803	7.15261	52.1666	12.2894	11.7296	8.97837	8.06309	7.45264	10.5498	9.08597	12.1187	12.83	8.95605	9.50274	16.5657	12.9656	8.44069	6.18706	8.64058	5.56631	6.28587	5.80978	7.0613	5.92627	6.76538	4.12803	5.31337	10.4048	12.6526	9.8803	11.0455	6.34236
ERMAP	10.4316	8.91155	4.95069	6.94273	10.4213	9.66032	8.68441	15.6785	11.2227	5.78951	50.0006	8.77228	12.1293	35.6002	9.44865	10.8741	7.66872	6.50393	5.364	8.31571	7.18064	16.1912	3.10059	6.90896	3.00282	4.8926	9.76984	8.74014	6.8251	9.16584	7.44986	5.37373	5.66691	8.86203	5.95929	8.32834	26.7749	5.74711	4.04262	6.89595	4.37142	3.18704	12.1579
ZNF691	4.04527	3.65318	4.02201	4.68125	2.4295	5.16985	4.37195	2.90342	4.0634	4.59333	5.78421	5.18515	4.45445	3.78913	6.66964	3.45994	6.02439	2.80649	5.50641	5.91615	6.40295	4.94237	6.02298	3.69615	7.6615	3.40355	7.79152	5.20291	6.57375	4.83242	6.15668	3.76756	5.00022	4.9773	5.18343	4.37628	4.5867	6.00013	9.94087	6.59613	8.87666	2.79412	4.88846
SLC2A1	16.5744	27.897	11.5056	8.277	33.2459	19.2378	15.2126	30.2923	22.1939	6.31583	90.6094	15.9577	22.9481	186.196	22.0469	27.9647	9.95333	22.9419	12.0255	18.8241	11.8986	43.394	9.65815	12.8512	15.0264	17.3368	18.931	22.9639	20.804	22.0611	13.5503	25.2823	25.382	31.9579	22.9953	20.0505	36.6076	21.1812	13.1219	25.3051	10.8616	5.23898	12.3476
SLC2A1-AS1	0.168553	0.682665	0.0989018	0.135689	0	0.13256	0.223059	0.193561	0.793331	0.0478472	2.83248	0.0446995	0.384004	2.42328	1.69829	0.380213	0.69848	0.623665	0.379752	0.0827434	0.479573	0.474468	0.249472	0.511774	0.939152	0.531804	0.791326	0.411741	0.966728	0.682842	0.196789	0.237951	0.42859	0.971181	0.610786	0.580527	2.52269	0.253017	3.33571	6.2963	1.27128	1.48438	1.09569
EBNA1BP2	14.5705	14.1699	20.11	7.28195	17.9975	13.0075	12.8779	14.8558	19.5043	25.4068	12.1647	20.2489	14.5614	7.62232	4.32291	20.6836	29.0888	9.93409	19.4623	10.1361	14.128	18.8601	36.9932	12.9365	11.5664	12.391	19.2353	12.0528	12.5095	10.0063	10.0643	9.8948	8.26226	9.99507	11.2913	10.7174	9.3454	10.7352	12.7464	12.5926	12.802	24.7542	8.21767
CFAP57	0.468203	0.313657	0	0.0452295	0	0.01657	0.178447	0.0967806	0	0.33493	0	0.715193	0.215042	0	0.432291	0	0	0.267285	0.981027	0.165487	0	0.355851	0	0.852957	0	0.159541	0.182614	0.299448	0	0.0525263	0.365465	0.237951	0.0952422	0.404659	0.231108	0.312592	0	0.46989	0.662724	0.239859	1.07055	3.05607	0.126426
MPL	2.43465	0.774917	2.76925	1.08551	2.30164	0.19884	1.21939	5.61328	3.9473	2.87083	5.24753	1.25159	2.82627	2.55546	3.52009	4.22036	3.4924	3.11832	3.76588	4.34403	0.596226	0.553546	1.99578	1.81964	0.741436	4.25443	0.669584	1.60953	0.42536	2.25863	1.65865	0.713853	1.33339	3.35867	1.40316	2.18814	0.802673	1.69883	1.59054	5.03704	1.56122	5.93751	4.04562
CDC20	4.41983	6.16244	34.2859	12.3929	17.7737	3.97681	12.8184	7.93601	31.5397	9.09096	12.5822	16.6729	13.0561	14.011	7.04017	23.9914	21.0417	16.1707	25.2535	5.00598	5.042	20.4417	45.9742	17.8552	9.09495	9.7852	12.1743	1.01064	0.348022	1.31316	1.06828	1.70532	1.8096	3.76333	1.65077	1.20571	1.54801	0.975924	0.927814	2.99824	1.56122	0.873163	0.969264
ELOVL1	72.6089	67.2702	59.3411	79.1064	97.8195	81.044	90.6361	65.1334	76.7209	50.3113	50.3882	58.8022	74.7733	86.2688	84.3586	72.3165	60.6222	98.6281	71.3618	72.7108	82.8755	75.8951	59.6239	118.58	48.0698	79.2388	71.0976	53.3766	43.6188	51.397	56.9563	49.1765	50.8355	65.0894	54.9047	53.0513	57.3624	45.2901	55.2049	40.896	48.4648	54.1798	64.14
MED8	36.3138	30.1111	38.5222	36.0479	29.7295	30.6048	37.1169	22.5499	36.5126	28.6126	27.5496	34.4857	36.9258	27.1848	42.3337	31.3295	33.9054	32.0965	42.5111	36.9449	48.2295	38.1156	43.0696	29.2849	46.6116	38.6622	26.2355	21.7848	21.9061	15.5478	21.9982	18.1239	22.1914	22.3574	20.6347	20.6757	17.4295	21.0004	14.845	15.2311	16.2813	12.5735	19.5749
SZT2	9.62625	10.0739	9.31325	7.73425	11.732	7.80448	8.00037	10.0652	7.79786	8.58857	8.37816	10.5714	9.30826	8.41539	6.39174	8.70687	10.8555	12.8742	11.0603	8.17091	9.18966	9.25212	13.8382	16.1209	11.3934	14.0396	11.8699	17.3493	14.7909	9.481	12.6085	14.634	14.5006	10.3188	11.1922	11.1863	9.31674	14.5846	19.3295	23.866	19.7606	30.91	6.53199
HYI	1.23606	1.25463	2.02749	1.71872	2.84508	0.778791	1.30861	2.03239	1.64471	1.96173	2.1169	2.43612	1.29025	1.80645	0.339657	1.17866	2.32827	1.55916	2.07282	0.765377	0.946185	1.34433	3.6455	1.73435	1.80416	3.29719	1.64352	1.66568	1.75944	1.86468	0.759042	1.50702	1.88103	1.01165	1.18856	0.870791	1.34734	1.3916	2.31954	4.19754	3.03323	6.24311	1.13783
PTPRF	0.524387	0.590413	0.296705	0.94982	0	0	0.0297411	0.580684	1.66406	0.239236	2.5045	0.134099	0	0.881193	0.494047	0.266149	0.232827	0.133642	0.411398	0	0.103692	0.672163	0.106917	0.113728	0	0.372263	0	1.42238	0.309353	0.315158	0	0.555219	0.333348	0.283261	0.231108	0	0.286669	0.144581	0.441816	0.359789	2.45335	1.92096	0
KDM4A	10.7499	8.8562	12.1484	8.18654	9.01474	9.51119	12.1939	6.38752	8.3203	5.38281	11.8666	6.28029	11.0747	14.7159	7.0093	7.79436	6.53369	6.90486	8.48114	17.0451	9.33224	10.5569	8.73153	12.5669	9.56452	5.7169	3.074	13.8495	11.7554	10.6891	11.3294	12.7304	8.76228	12.0993	12.843	11.7668	9.97607	13.1569	9.32232	6.53616	7.18162	10.1723	5.5838
KDM4A-AS1	1.16114	0.848719	1.08627	1.31934	0.655327	1.06048	0.846433	0.871026	0.948127	0.717708	1.4383	0.648143	0.854946	2.23206	3.0773	1.02657	1.03317	0.812991	1.40129	2.04459	1.06284	1.4234	1.06917	1.64905	0.939152	1.47576	0.426099	1.00877	1.79811	1.26063	1.34941	0.991463	1.42863	0.991414	1.21332	1.45132	1.49068	1.66269	1.22957	0.419754	2.94402	3.41843	0.566808
ST3GAL3	3.70817	0.996322	7.66489	2.26148	0.831146	1.39188	1.18965	5.90362	2.01235	1.81819	7.93093	2.81607	2.51907	4.22973	2.28497	2.05315	4.59832	4.03155	1.9937	5.7093	1.21838	3.7562	3.70645	6.70993	1.38401	9.99792	0.48697	3.51851	5.10432	5.20011	2.6707	4.60039	4.09542	3.76333	4.22598	5.71596	4.5867	3.83141	2.1649	4.79718	3.65772	3.7546	1.47497
IPO13	6.21773	7.60157	6.89016	3.48267	3.77213	7.09197	8.29778	10.8394	9.67477	5.64597	4.47233	5.05105	8.75529	8.81193	5.68154	5.32298	7.45045	5.2566	5.79122	8.02611	6.97326	7.07748	6.82485	3.9236	12.5056	3.45673	4.38273	9.02087	8.15918	7.19611	4.69482	5.94878	3.42872	7.93131	6.8342	5.84993	6.47871	7.91583	9.8525	11.5132	6.60173	13.9706	5.85772
DPH2	5.43115	9.0038	12.8407	5.83461	2.55737	6.89313	9.13053	5.03259	9.59737	4.56941	8.05019	4.17941	8.23305	2.46734	3.33482	13.5356	16.0068	6.01391	8.03809	7.07456	8.96932	11.8617	11.6183	8.07466	3.60832	2.33994	15.0961	10.7427	10.4407	10.1901	9.98	11.4216	8.42894	12.8681	12.0506	7.85945	15.3081	13.9521	10.0734	7.19577	9.05508	4.10387	9.98763
ATP6V0B	462.06	369.783	412.272	592.936	808.892	345.038	504.593	431.4	411.448	350.361	475.707	649.328	476.482	742.053	610.581	388.673	364.944	702.135	476.874	488.972	452.743	349.287	558.195	976.807	491.523	753.912	530.736	208.996	144.874	166.088	259.536	203.805	238.653	222.279	208.129	195.839	133.588	199.793	429.644	311.457	281.154	352.932	215.324
B4GALT2	0	0.258306	1.41759	0.768902	1.15082	0.19884	0.208188	1.54849	1.27707	0.956943	0.417417	0.446995	0.368644	0.704955	0.30878	1.17866	0.756686	0.0890949	2.05699	0.744691	0.18146	0.237234	2.566	0.227455	0.370718	0.372263	0.0608713	0.299448	0.348022	0.157579	0.393578	0.396585	0	0.283261	0.198093	0.312592	0.172001	0.325308	1.36963	0.11993	0.312244	0.523898	0.0842838
CCDC24	0.39329	1.12547	0.642861	0.90459	3.35655	1.39188	2.0224	0.774245	0.464389	1.33972	0.447233	0.648143	1.42849	0.528716	1.35863	1.50184	0.43655	1.18051	1.0285	1.77898	1.55537	2.3328	0.588042	1.67748	0.716721	1.0902	1.91744	0.711189	0.618706	0.630316	1.13856	0.297439	0.380969	0.526056	0.396185	0.736823	1.14668	0.54218	1.9219	1.0194	1.27128	0.69853	0.463561
SLC6A9	0.880221	0.608863	0.873632	0.180918	2.3336	0.497101	0.416376	9.58128	4.1021	0.430625	3.48842	2.30203	2.41155	5.0228	2.84077	1.88205	0.43655	3.40788	1.25002	1.15841	0.0777686	5.45638	0.0178195	2.35985	0.469576	1.24974	4.29142	5.76437	3.98292	3.09905	1.25101	4.73919	5.8574	11.6946	1.7168	1.40666	2.86669	1.87956	0.596452	5.09701	1.36049	3.57997	4.25633
DMAP1	13.3531	9.77872	14.7364	9.95049	23.5918	16.1392	16.6848	15.4849	17.7242	13.8278	9.18318	8.09062	15.7902	12.9095	8.52231	11.6725	18.9899	11.1814	15.4433	9.63961	16.2018	20.7184	22.0605	15.1826	30.4977	13.1887	16.4352	14.4858	17.1304	15.0488	16.6708	14.6736	13.953	16.3482	11.6875	15.4956	13.7888	12.7593	15.7287	17.5097	11.7315	19.9954	15.3818
ERI3	7.82835	4.83401	9.24732	5.29185	3.83606	8.38443	6.8702	11.8072	6.26925	7.82301	4.59159	7.59892	8.78601	3.34853	4.26116	7.69931	12.7327	7.8849	12.1363	7.61239	8.99524	13.3642	16.8928	5.40206	8.22994	7.84411	12.296	10.7427	13.5729	9.92747	11.3575	9.59736	8.30988	10.42	8.73259	8.55162	12.6134	10.0484	16.8774	17.03	15.0323	13.7087	9.81906
RNF220	14.6079	13.7825	14.6375	15.6042	17.2303	17.9288	14.4839	19.4529	15.8666	13.5168	12.1051	9.4763	17.0344	7.44608	10.128	10.9882	21.5656	13.4311	19.3674	16.2177	20.7383	22.3593	21.6328	21.6083	17.399	14.6778	22.5224	20.9801	22.0414	20.3277	22.6448	22.3674	21.0485	18.8571	23.2264	20.9883	27.5775	23.9282	25.7137	18.709	21.0096	31.1719	26.444
TMEM53	3.37106	1.12547	1.38462	0.814131	1.63033	1.25932	1.18965	3.87123	1.89625	1.65073	1.07336	2.10088	1.85858	2.59952	2.34672	2.24326	1.92082	0.801854	2.91144	0.910178	4.27728	2.62934	3.2075	1.4216	7.95808	2.39312	0.913069	1.9277	4.1376	2.83642	1.81327	2.30019	0.952422	1.74003	1.43617	2.05417	1.89201	0.939779	3.57871	0.959437	3.43469	1.83364	2.14924
C1orf228	6.89194	5.64583	3.19782	24.4918	16.0475	7.02569	6.2159	8.41992	9.98436	8.18187	4.35307	5.58744	3.28707	6.25647	8.92373	6.38758	12.4126	18.6431	13.0065	2.64779	6.01411	6.089	8.23259	2.95692	4.69576	18.6663	15.1569	7.26161	9.12591	8.08905	7.33741	8.46709	5.76215	4.32985	5.87675	5.40337	5.1027	6.97605	10.206	10.0741	7.44925	15.2803	5.81558
KIF2C	1.42334	2.32475	6.29675	1.80918	5.69016	0.596521	2.58748	1.16137	6.30795	0.789478	3.69713	6.66023	2.64195	2.20298	0.679315	5.58913	6.31542	2.04918	7.65834	1.11704	1.39984	4.82376	7.19906	2.0471	3.60832	3.08446	2.13049	0.524034	0.696044	0.367684	0.506028	0.198293	0.809559	0.768852	0.561263	1.20571	1.20401	0.506035	0.353453	0.479718	2.18571	3.2307	1.89639
RPS8	38.8421	74.0784	43.0058	47.8528	63.1352	35.7913	38.9014	64.9882	49.5928	78.0148	81.9331	63.9874	30.4746	30.0927	26.9256	69.0847	97.7871	32.3637	54.4154	34.3799	47.2185	65.3975	141.879	30.8202	84.0047	68.4432	161.674	102.28	150.945	91.1857	74.4283	82.3707	96.6232	85.8888	89.7195	75.2006	90.96	111.219	194.156	250.053	190.491	239.814	42.7108
BEST4	0.0374562	0.295207	0.197804	0.090459	0.703278	0.0662801	0.178447	0.193561	0	0.430625	0	0.268197	0.430084	0.176239	1.17336	0.30417	0.902203	0.311832	0.253168	0.0413717	0.0259229	0	0.605862	0.796094	0.346003	0.0531804	0.304356	0.112293	0	0.0525263	0.337352	0.832829	0.190484	0.0809318	0	0.357248	0.516004	0.0722907	0.397635	0.239859	1.11516	0	0.252851
PLK3	23.2603	20.4431	13.5825	33.8543	39.6393	9.08037	20.8634	26.905	19.2528	4.04309	15.0867	17.7234	33.8845	20.3556	25.8035	23.0029	16.1669	43.4338	25.0795	19.9825	26.571	17.0215	21.9892	56.3805	11.3687	35.232	9.37417	13.0073	16.241	16.5721	22.8697	18.8576	17.5246	12.1802	12.0011	13.2851	9.2594	13.2111	19.7271	26.2646	14.0733	9.9104	15.445
TCTEX1D4	0.805309	0.92252	0.774731	2.08056	2.90901	0.745651	1.50193	1.74205	0.948127	0.502395	1.25225	2.10088	2.38082	1.67427	1.93481	2.24326	1.01862	3.22969	1.62977	2.52367	1.85349	1.1664	1.03353	5.2599	0.247145	2.81856	1.40004	1.16036	1.23741	0.866684	3.20485	1.72514	1.5715	0.82955	1.20506	0.781479	0.372669	0.560253	3.15899	0.839507	1.76195	1.78998	0.400348
BTBD19	0.636756	0.516611	0.428574	1.17597	1.79016	0.397681	0.654305	0.774245	0.309592	0	0.655942	0.446995	0.583686	0.352477	0.30878	0.380213	0.494756	0.445475	1.10761	0.579204	0.777686	0.869858	0.605862	2.72946	0.939152	0.744526	0.426099	0.711189	0.0773382	0	0.702817	0.27761	0.285727	0.0809318	0.264124	0	0.286669	0.144581	0.309271	0.599648	0.892126	0.0873163	0.126426
PTCH2	0.224737	0.0369008	0.296705	0.0452295	0.0639343	0.0994201	0.208188	0	0.0386991	0.287083	0.119262	0.0670493	0.0307203	0	0.30878	0.494277	0.465653	0.267285	0.759505	0	0.777686	0.118617	0.142556	0.170591	0.741436	0	0.182614	0.336879	0.464029	0.57779	0.0281127	0.237951	0.238106	0.283261	0.198093	0.044656	0.286669	0.108436	0.574361	0	1.20437	1.65901	0.252851
EIF2B3	8.50256	7.85987	10.5166	6.60351	7.54425	7.02569	8.41674	6.77464	15.4022	15.5025	6.79794	12.7394	10.322	8.54757	7.04017	13.0033	13.9259	8.77585	19.0509	11.3772	10.1618	11.8617	23.6999	5.00402	7.56265	6.70073	3.53053	9.50748	9.04857	9.50726	9.10851	8.05068	8.1194	7.0006	8.91417	5.09078	11.6961	8.71103	10.9129	8.63493	11.107	8.557	6.86913
HECTD3	17.567	15.0186	19.6485	15.0614	18.477	22.0381	19.5497	26.4211	28.1342	14.1628	17.0545	11.0408	16.8347	25.9071	12.1042	16.2351	17.8112	15.9034	16.7091	16.8797	19.8829	25.384	19.4232	22.1485	14.285	16.0605	17.3483	25.9771	22.6988	22.8489	25.3858	23.0812	25.382	27.4359	26.9076	20.0729	17.4868	21.5426	20.3235	23.3863	14.8539	16.9394	19.301
UROD	30.0399	27.1221	32.1101	21.8911	42.0688	29.4284	33.1019	49.4549	42.7818	32.0098	30.9783	30.768	28.3549	49.8755	34.5833	37.8882	47.9914	27.2185	49.4628	25.5263	37.1216	69.1141	63.2769	31.6163	39.2961	35.6043	60.1408	26.9878	26.875	33.4067	24.458	27.9592	27.5964	30.5517	24.1013	21.1669	28.3229	28.9163	35.9418	59.1253	32.4734	44.7059	28.0244
ZSWIM5	0.224737	0.147603	0.0329673	0.542754	0.127869	0.0662801	0.118965	0	0	0.66986	0.477048	0.178798	0.0307203	0	0.30878	0.0760426	0.465653	0	0.537983	0	0.0259229	0.830319	0	0.113728	0.197716	0.159541	0	0.636327	3.20954	1.57579	0.84338	1.1501	1.38101	0.485591	0.330154	0.982431	0.688005	1.48196	1.06036	0.239859	2.8102	0.523898	0.168568
HPDL	0.412018	0.184504	1.08792	0.361836	0	0	0.297411	0.0967806	1.23837	0.0478472	0.298155	0.98339	0.645127	0	0.0617559	1.02657	1.51337	0.0445475	0.727859	0	0.207383	0.514007	1.24736	0.625502	0	0	0.182614	0.149724	0.0386691	0	0	0.198293	0.285727	0.161864	0.132062	0.133968	0	0.253017	0	0	0.446063	0.0873163	0
MUTYH	4.86931	4.48345	4.94509	4.61341	2.87705	3.94367	4.11915	5.90362	4.19885	3.66031	3.04118	2.07853	3.7018	4.22973	2.0997	4.41047	8.04707	1.53689	4.69944	4.11648	5.05496	7.75438	4.88253	5.91384	4.96762	2.33994	4.04794	5.65208	14.2302	5.46274	6.17073	7.27734	8.09559	8.54316	5.332	6.47511	8.8294	8.38572	5.78779	8.09525	7.0701	7.02896	11.3362
TOE1	4.96295	3.76388	11.621	6.55828	5.53032	4.20879	4.9171	6.58108	10.2359	3.13399	6.38052	4.96165	6.09798	4.84656	4.23028	7.24306	8.41086	5.16751	7.38935	4.98529	7.03806	7.07273	8.90973	6.11286	10.0835	4.01512	4.53491	5.59594	7.8885	5.25263	5.04623	9.41889	6.50028	7.68366	6.80118	5.89459	6.45005	6.77725	6.64933	7.13581	4.41602	4.01655	6.3845
TESK2	10.3192	12.1219	10.9616	31.4345	10.5811	8.35129	18.6328	10.4523	12.8094	3.89954	14.7289	11.6889	13.3633	13.9229	15.2846	11.1592	6.15535	18.8213	10.7913	15.6385	14.8797	5.97039	4.4905	10.7757	5.70906	4.65329	9.06982	7.2429	5.8197	10.2426	10.5001	11.9372	8.30988	8.57877	7.21388	7.1003	7.36739	6.70496	5.0588	3.95768	3.5462	2.9251	7.79625
CCDC163P	0.337106	0.479711	1.02198	0.452295	0.831146	0.662801	0.565082	0	1.70276	1.19618	1.07336	1.02809	0.798728	0.969312	2.34672	1.0646	0.69848	0.668212	3.67094	0.661947	0.129614	1.26525	1.63939	0	1.8783	0.265902	0	0.524034	1.16007	0.420211	0.646592	0.674195	1.47625	1.17351	0.72634	0.535871	0.401336	1.77112	0.485998	1.07937	0.981339	0.174633	2.29673
MMACHC	0.955133	0.977872	1.18682	0.542754	0.703278	1.37531	0.921975	1.20976	1.52861	2.60767	0.615989	0.648143	2.05826	0.352477	1.32775	2.05315	2.37192	1.09141	1.34496	1.05498	1.08876	1.50248	2.36393	0.625502	2.76803	1.72836	1.43047	0.430457	1.81745	1.86468	1.36347	0.594878	1.04766	1.13304	1.55173	1.31735	1.51934	1.10243	1.72308	1.31923	2.38644	1.61535	1.49604
PRDX1	67.571	83.9309	73.5499	46.3603	68.0901	63.6455	56.5676	70.1176	97.154	105.12	60.6347	65.0602	55.5731	57.7622	30.7853	74.0845	122.409	52.6328	83.4981	56.6586	97.8848	97.424	135.261	34.4595	222.406	44.4322	99.3723	56.2027	55.7222	55.4415	44.0666	45.0124	43.6686	61.8319	57.9091	51.6	57.7638	55.6638	56.5083	80.8325	81.8749	65.6182	55.3323
AKR1A1	35.2838	30.5539	43.8794	34.578	46.4803	40.2983	37.4441	51.197	57.1972	78.6847	28.9211	31.6473	32.9936	34.1022	23.5908	40.1315	55.9511	22.541	61.9946	48.7359	53.8678	51.5786	85.3196	25.7877	37.9862	39.8853	68.4193	29.8325	27.7644	28.1016	36.3216	32.0837	32.2871	39.5554	27.9476	33.7152	35.0883	38.6032	54.9619	44.9736	68.8721	57.978	36.1367
NASP	22.3052	33.6535	33.9892	80.1015	47.5672	25.3853	31.8081	19.9368	25.1931	26.3159	28.7422	25.3446	25.6207	15.4209	47.2433	32.8124	32.8867	25.6593	26.8991	43.1921	36.2143	22.557	42.4816	27.1809	17.6462	13.4015	15.8265	17.106	20.862	18.0691	19.1447	21.0983	18.5246	20.2329	18.3896	17.5498	17.2001	13.6991	17.275	18.4692	15.7014	23.8373	21.0499
CCDC17	2.65939	3.37642	1.9121	4.38726	7.09671	0.712511	1.85882	2.90342	1.89625	3.37323	3.36916	5.90034	2.92611	4.14161	2.40848	2.71852	1.54248	4.09837	2.76903	4.19923	3.03298	1.81879	2.42345	5.9707	3.60832	3.61627	1.76527	1.31009	0.464029	1.20811	0.759042	0.475902	0.190484	0.364193	0.792371	0.848463	0.114668	0.686762	1.01618	1.31923	1.20437	4.19118	0.927122
GPBP1L1	68.5074	56.735	53.6377	60.0196	26.6606	73.5212	55.8985	36.8734	41.6015	26.3877	53.9959	51.4268	59.1597	58.8637	47.2433	57.4692	29.7145	58.2235	39.9057	67.8289	61.3335	38.9854	24.8938	43.9557	46.9082	29.5151	33.0227	32.4527	37.0643	36.3482	47.9883	41.5225	41.9066	46.293	41.0712	49.6797	44.6057	41.784	12.8127	17.1499	12.2221	12.2243	60.1365
RPS15AP10	2.20992	4.5757	0.989018	2.87207	7.67212	1.4913	1.78447	2.70986	2.28324	6.07659	1.31188	3.53126	1.04449	1.23367	2.34672	2.43336	1.39696	4.09837	1.10761	1.15841	2.17752	1.30479	3.2075	1.36473	6.1292	2.7122	6.20887	1.23522	3.6349	1.94347	2.33335	1.94327	1.47625	1.9019	1.55173	2.09883	1.20401	0.759052	2.82762	1.79894	2.00728	1.13511	2.48637
TMEM69	18.9716	14.1699	19.0221	6.80704	16.3992	15.609	17.8298	13.6945	13.9704	18.8996	17.7701	12.7841	18.9698	10.31	16.5815	13.7827	16.9236	18.1308	14.1932	18.1415	18.496	16.7448	19.4232	16.7464	9.46567	12.0985	19.7527	18.8465	21.9254	15.4165	16.6849	14.396	16.7626	17.1575	14.0646	16.0985	20.5828	14.9822	15.6624	11.6332	14.3855	10.6962	18.9217
IPP	6.16155	3.65318	7.58247	3.27914	6.36147	6.46231	9.94841	5.17776	4.95348	9.71298	5.84384	7.37542	5.42214	10.8387	7.87388	8.78292	4.35095	5.2566	5.68046	5.19215	8.52863	6.06923	6.87831	9.89431	2.74331	5.34463	5.20449	6.1574	10.402	8.11532	4.25907	8.28863	11.0481	4.37031	8.22085	9.66801	5.96271	9.70503	4.04262	1.31923	5.59809	6.94164	7.75411
MAST2	3.20251	4.3174	2.60441	4.07066	3.32459	4.77217	2.6767	2.22595	4.41169	3.97132	2.98155	1.38569	2.45763	5.99211	1.8218	3.34587	2.12454	2.00464	5.03172	3.22699	4.61427	3.16312	6.02298	3.52556	9.88581	4.20125	4.26099	3.40622	5.259	3.41421	3.48597	5.43321	2.42868	4.28938	4.19296	3.70644	4.81604	3.86755	5.56688	2.81835	9.32272	7.94578	3.6242
PIK3R3	2.02264	0.516611	1.51649	0.587984	0	0.762221	0.713787	0	0	1.81819	0.655942	0.0893991	0.552966	0.352477	0.123512	0.87449	0.232827	0	1.26584	1.03429	0.648072	2.68865	1.88886	0.341183	2.86689	0.0531804	0.669584	0.786051	2.78418	0.945474	1.26507	0.951804	0.547643	1.49724	3.10345	2.59005	1.43334	0.253017	0.883633	0	2.1411	4.54045	0.0421419
POMGNT1	6.23646	3.91149	7.78027	7.23672	3.13278	9.61061	5.51698	8.17796	7.50762	5.26319	3.57786	3.75476	6.75847	0.704955	3.82887	7.5092	12.6308	3.40788	8.78177	5.50244	8.90451	10.3394	12.1885	7.3923	3.0646	3.61627	8.43067	11.7346	15.313	10.8729	13.0443	10.5888	8.00035	9.67134	8.9802	10.2262	10.6641	13.3919	9.47696	13.7919	11.3746	13.7087	9.48193
RAD54L	0.486931	0.774917	1.78023	1.49257	1.69426	0.563381	1.08555	0.580684	1.79951	1.65073	1.7293	1.34099	1.36705	0.616835	1.266	1.55887	1.13503	0.267285	3.81335	1.44801	0.492535	1.81879	3.70645	0.852957	0.741436	1.40928	1.03481	0.505319	0.754048	1.28689	0.57631	1.05095	0.714317	0.789085	0.759355	0.826135	1.40468	0.397599	0.927814	1.0194	3.18935	3.27436	0.294993
LRRC41	20.6384	18.2659	16.1869	20.8056	18.3811	25.1202	15.6736	17.6141	22.1746	17.6317	12.5822	10.2362	23.4857	13.3501	9.6648	18.2502	21.0417	17.4181	26.1554	16.6314	25.4563	26.6888	20.3498	11.4296	30.6954	21.4317	18.6875	19.7449	20.92	24.1358	22.2793	21.5544	22.8581	23.2476	23.573	20.4301	21.9588	19.7715	19.5725	14.9312	20.5858	24.5795	19.4696
UQCRH	20.8912	32.6203	21.5441	20.0593	34.9241	16.2055	15.0118	43.5997	44.3491	59.2109	46.7508	47.5827	17.4491	21.4571	22.1086	54.1233	37.1213	20.5921	41.0291	23.5922	28.7355	34.8931	60.2298	12.6806	43.547	56.6239	54.3124	10.7988	15.2743	11.6871	9.33341	8.4076	11.81	15.0533	12.5789	12.5707	13.1294	17.4582	18.1145	37.0582	26.5854	16.4155	9.8612
NSUN4	6.68593	5.63549	5.57147	5.15616	2.74918	4.54019	5.81766	10.1136	4.18376	10.8135	3.75676	4.38055	5.33766	3.08418	3.9919	5.361	8.26854	5.70208	7.91151	5.22194	7.37506	6.72163	6.29027	6.43187	6.07977	3.98853	2.19137	8.23894	8.43644	9.92747	8.15268	10.5888	6.97649	6.25198	7.82466	9.24378	6.13471	13.1931	6.05288	13.6852	11.107	9.47382	5.66808
FAAH	2.69685	1.18083	1.18682	1.2212	1.98196	6.46231	1.1599	5.80684	3.28942	1.33972	0.834835	0.178798	4.39301	1.93862	0.741071	2.62347	2.35737	2.31647	6.20262	1.44801	1.77572	1.14663	0.890973	2.61574	2.66917	3.50991	6.5741	5.20291	2.22347	3.72937	3.5422	2.16139	3.57158	3.60146	2.93837	3.0366	2.63735	5.27722	3.49035	1.55908	2.58717	3.31802	8.42838
FAAHP1	0.486931	0.147603	0.131869	0.090459	0	0.3314	0.0594823	0	0	0.717708	0	0	0	0	0.185268	0.0760426	0.0291033	0	0.0949381	0.620576	0.0777686	0.711702	0.213834	0	0.197716	0	0.608713	0.112293	0.116007	0.157579	0.196789	0.118976	0.85718	0.0809318	0.429201	0.22328	0	1.04822	0.861542	0.239859	0.401457	0.523898	1.05355
MKNK1-AS1	9.20786	5.44287	6.52752	17.1795	6.5213	6.01492	9.30898	6.4843	5.47592	1.07656	6.61905	9.4763	12.2804	9.16441	15.7478	12.3124	4.77294	22.3071	3.95575	8.35708	9.82477	4.17136	8.19695	14.3013	2.27374	5.4244	3.10443	2.13357	2.10747	3.65058	3.2189	3.54944	2.40487	2.85284	3.96185	2.94729	2.12135	2.29523	1.96608	1.25926	1.18207	0.873163	2.12817
MKNK1	97.5109	72.1411	81.6929	175.302	116.424	61.16	100.951	76.1664	50.7828	31.8901	87.8366	105.066	130.078	122.442	189.745	127.099	61.0442	259.453	53.4502	87.8321	107.264	52.8241	106.649	178.116	27.878	83.9363	36.1271	30.3191	21.9447	32.9077	37.4883	35.5538	29.5965	30.5315	42.9366	35.0996	22.5608	25.356	25.8352	21.1076	16.9616	17.114	22.6513
MOB3C	27.0808	35.8307	33.0991	59.4316	29.6016	32.9081	24.1498	16.2591	14.5702	18.0862	25.2836	28.6301	39.3681	35.7764	36.4669	31.1394	27.6045	46.5967	13.9401	62.885	44.1337	22.9721	29.8654	34.5732	15.0759	22.7612	4.50447	11.9031	9.35793	16.1256	13.4097	11.9769	15.6673	19.0999	17.2341	21.3455	10.2054	16.7714	10.9129	17.6296	12.1775	6.63604	21.717
ATPAF1	12.5104	10.2584	19.2034	19.4713	7.99179	19.7515	14.9003	13.1622	17.0276	17.4164	12.1647	15.7789	16.6351	9.95748	9.01636	21.349	21.9148	17.7076	14.9607	17.583	18.3275	14.9062	16.9285	11.9414	10.5284	13.9333	10.3481	14.9724	19.1605	17.0185	15.0403	14.515	17.8579	14.2845	12.3478	15.8975	14.0468	18.8798	11.2663	8.87479	7.67229	1.57169	16.7514
TEX38	0.0749124	0.184504	0.36264	0.542754	0.191803	0	0.237929	0	0.116097	0.0956943	0.357786	0.223498	0.491525	0.793074	0.617559	0.30417	0.0582066	0.71276	0.284814	0.124115	0.336997	0.039539	0.178195	0.511774	0.0988581	0.372263	0.365228	0.411741	0.348022	0.525263	0.42169	0.237951	0	0.161864	0.165077	0.133968	0.0573338	0.0722907	0.618543	0.719577	0.936733	0.349265	0.67427
EFCAB14-AS1	1.76044	1.91884	2.30771	2.17102	1.53442	2.28666	1.96292	1.64527	2.01235	1.91389	2.23616	2.14558	2.30402	2.33516	1.69829	2.54743	1.30965	1.6928	1.81965	2.58573	2.57933	1.64087	0.962251	2.13239	1.16158	1.56882	0.943504	1.98384	2.59083	2.17984	2.12251	1.82429	2.35724	2.69098	2.80631	2.6347	2.49402	2.47596	2.58463	2.99824	1.56122	1.65901	2.3178
EFCAB14	45.7715	47.6759	48.6926	52.7602	32.0311	58.0779	40.9684	32.1312	44.7168	44.9285	44.3953	39.3356	53.438	43.4869	42.8895	49.998	34.8076	41.2732	45.7839	53.3488	59.0912	40.5472	29.9723	39.7762	29.1631	42.4114	30.7095	61.836	66.4915	60.7992	57.2796	58.8929	56.4072	62.3984	72.1553	58.2314	67.7972	63.1279	40.2274	38.1376	44.6955	42.6103	56.723
LINC00853	0.936405	0.516611	1.64836	0.633213	1.53442	0.0994201	0.713787	1.64527	0.657884	0.909096	3.81639	0.536394	1.99682	2.5114	2.84077	0.608341	1.16413	1.02459	0.822797	3.14425	0.285152	0.830319	0.819695	2.0471	1.43344	3.88217	0.97394	1.04807	0.42536	1.41821	0.365465	0.634536	0.714317	1.41631	0.297139	0.982431	0.516004	0.903634	0.309271	2.27866	0.84752	3.05607	1.34854
PDZK1IP1	15.7316	18.1183	11.588	4.50034	15.4721	9.64375	3.00385	112.556	20.7814	9.71298	50.6268	13.6781	10.1838	111.118	113.878	20.8927	15.2792	33.0542	3.38613	30.9254	1.16653	28.1122	5.48839	53.9922	16.9789	52.4359	81.0805	98.0318	58.8931	161.098	27.8878	41.9587	90.4801	110.087	63.7033	38.8953	55.8144	62.9471	77.9364	419.754	26.5854	82.3392	57.5448
TAL1	5.58098	7.71227	5.14289	3.61836	11.8279	3.1483	1.27887	16.9366	5.76616	3.25361	19.9764	7.04018	5.00741	37.5388	6.85491	5.7222	4.32184	8.19673	2.27851	5.7093	1.65906	8.85673	4.4905	4.86186	4.32504	19.1981	9.52635	5.39006	2.97752	4.41221	3.00806	4.75902	7.0003	4.79521	3.6317	3.84041	7.16672	1.98799	3.8438	11.6332	3.23396	5.98117	6.95341
STIL	0.262194	1.58674	3.69233	1.94487	0.127869	1.55758	1.57628	0.483903	5.22437	2.20097	4.4127	0.804592	2.67267	1.85051	1.04985	3.26983	2.41558	0.668212	1.55066	0	0.829532	2.53049	2.60164	1.13728	1.23573	0.850887	1.46091	0.486603	0.812051	0.105053	0.506028	0.356927	0.952422	0.647454	0.990463	0.647511	1.54801	0.325308	0.618543	3.95768	1.91807	1.0478	0.505703
CMPK1	63.6381	22.6571	62.4565	25.7356	6.1377	39.2047	37.7712	32.4215	45.3166	23.7561	51.1635	63.9874	26.3273	18.5051	34.8303	28.4589	45.9978	24.7238	29.4308	44.3091	25.4174	33.1337	18.3184	26.3848	9.39152	31.9083	20.7571	45.7407	70.0684	62.0861	52.5145	49.7714	49.8593	52.5045	59.758	57.6508	62.0351	68.6762	8.70378	8.39507	12.0883	13.7087	85.9695
FOXD2-AS1	0.412018	0.479711	0.95605	0.361836	0.0639343	0.430821	0.327153	0.580684	0.193495	0.478472	0.954097	0.514045	0.96769	0.793074	1.5439	0.266149	0.902203	0.267285	0.284814	0.372345	0.233306	0.909397	0.641501	0.682366	1.77945	0.531804	1.15655	0.860913	0.657375	0.630316	0.281127	0.27761	0.396684	1.01165	0.605173	0.267936	0.172001	0.0722907	0.53018	0	0.892126	0.436581	0.589987
FOXD2	0.39329	0.44281	0.280222	0.158303	0.0639343	0.26512	0.26767	0	0	0.765555	0.238524	0.111749	0.414724	0	1.42039	0.30417	0.538411	0.71276	0.31646	0.0413717	0.336997	0.37562	0.463306	0	0.667292	0.132951	0.304356	0.262017	0.232015	0.420211	0.463859	0.237951	0.301442	0.404659	0.109941	0.602855	0.516004	0.0722907	0.53018	0.239859	0.825217	0.349265	0
SLC5A9	9.96335	20.7014	19.4177	17.8204	15.1524	2.12096	5.14522	2.32274	4.2569	1.7225	10.0776	16.807	17.9714	37.9794	9.57217	15.5507	3.36143	4.72203	5.09501	45.7571	17.7831	1.70018	7.91184	3.35497	0	4.67988	1.76527	0.112293	0.232015	0.630316	1.04017	1.22941	0.904801	0.242795	1.58474	1.07174	0.630671	0.289163	3.09271	0.839507	1.15976	0.873163	0.589987
SPATA6	3.85799	5.75653	7.31873	8.23177	4.1877	1.06048	4.07454	7.74245	2.05105	2.00958	5.30716	3.82181	7.77224	12.6011	5.37276	6.02637	1.42606	2.67285	4.74691	7.69514	6.94733	3.20266	4.41923	1.64905	0.692007	2.28676	2.00875	1.31009	2.74551	3.72937	1.93978	1.78463	1.00004	0.890249	1.7168	2.18814	2.52269	1.9157	3.88798	0.359789	2.94402	5.50093	1.43282
BEND5	0.674212	1.32843	0.72528	1.44734	0.575409	0.3314	1.5168	0.0967806	0	0.430625	1.7293	1.20689	0.491525	0.969312	0.247024	0.532298	1.04772	1.91554	1.55066	0.413717	0.207383	0.909397	2.1027	1.19414	0.840294	1.86131	1.7044	1.72183	1.31475	1.68084	1.57431	1.86395	1.14291	1.13304	0.891417	1.02709	1.08934	1.15665	3.49035	2.39859	5.12973	0.261949	1.26426
FAF1	5.99299	2.87826	11.044	6.87489	7.03278	4.97101	6.66201	3.38732	16.2149	8.61249	3.93565	7.37542	7.68008	2.55546	8.83109	3.49796	11.2921	5.92481	11.709	4.9646	3.65513	7.35425	11.2797	4.7197	4.84405	3.88217	5.47841	15.721	16.125	15.1013	16.5865	19.2344	10.5481	8.94296	8.61703	16.4334	15.3081	18.3257	6.69352	7.07585	9.63496	7.85846	14.4125
CDKN2C	2.62194	1.95574	5.6374	5.92507	3.19672	2.25352	3.12282	2.61308	6.23055	3.63639	3.39897	4.82755	4.05508	5.90399	5.00223	5.66517	3.25957	4.23201	3.89246	1.77898	2.77375	3.99344	6.73576	3.58242	20.2412	5.21168	4.8697	1.72183	3.94425	2.52126	1.26507	2.37951	1.33339	1.86143	1.78283	3.12592	2.12135	0.795198	1.59054	0.959437	2.54256	1.48438	3.37135
RNF11	50.1539	34.6499	58.9949	45.6818	19.3082	37.7797	30.5739	111.782	50.9667	10.0479	116.281	78.3806	39.7982	73.2712	103.534	43.5344	34.662	46.5298	18.1648	69.1321	26.545	61.1273	11.351	28.4035	12.3573	46.7456	46.2926	26.5012	25.9083	41.7059	23.4179	25.5202	40.978	57.9674	39.2884	39.6545	37.7543	25.5548	6.16334	17.2699	4.01457	5.85019	50.9917
TTC39A	0.187281	0.258306	0.510992	0.226148	0.44754	0.927921	0.237929	0.919416	0.619185	0.239236	1.31188	0.804592	0.368644	3.21635	1.5439	0.190106	0.43655	0.289559	0.15823	0.744691	0.155537	0.948936	0.409848	0.113728	0.0988581	0.106361	0.0608713	0.37431	0.0773382	0.367684	0.42169	0.832829	1.07147	0.485591	0.231108	0.44656	1.94935	0.46989	0.905723	2.51852	0.535276	4.88971	0.126426
EPS15	51.2214	49.8161	46.5498	56.7178	25.5098	49.3455	41.5632	24.0984	34.7518	34.0672	35.1227	41.1236	53.9449	36.0408	46.564	37.9452	23.8065	55.8153	30.8232	45.3434	46.3501	34.9327	26.9252	34.0046	17.1519	29.9938	27.5747	33.3885	35.8076	39.1584	36.181	40.7293	28.4298	35.1648	40.576	50.9971	31.9349	37.9165	14.4916	12.7125	18.1994	14.9311	47.7046
OSBPL9	76.317	55.1667	50.6542	78.3828	45.4893	58.2602	54.3222	43.7932	49.2446	45.2156	41.056	65.0155	93.1747	83.5662	65.4613	63.8948	37.325	80.0073	50.5862	54.8796	61.5798	44.7977	55.0621	64.512	36.2562	58.4453	29.4008	30.4688	32.7334	35.6391	32.0766	32.1829	35.573	41.174	28.3438	40.8825	34.0849	30.2717	18.1586	31.0618	21.3441	15.7169	44.249
NRD1	225.308	169.67	151.023	269.116	198.948	194.234	193.072	236.435	182.602	153.219	157.426	267.597	203.668	234.382	228.42	193.928	95.5389	325.25	140.967	191.075	179.872	141.737	153.123	284.035	112.711	189.655	121.803	94.0454	63.63	96.3989	122.831	94.4269	103.933	100.153	81.8866	96.055	86.9466	94.2942	75.7715	90.0671	43.4465	71.3374	147.549
MIR761	0.402654	0.276756	0.395607	0.610598	0.431557	0.447391	0.334588	0.193561	0.328942	0.0358854	0.298155	0.48052	0.576006	0.572776	0.694754	0.532298	0.123689	0.790718	0.189876	0.455089	0.304594	0.484352	0.142556	0.653934	0.259503	0.199427	0.334792	0.243302	0.309353	0.118184	0.386549	0.118976	0.214295	0.141631	0.123808	0.290264	0.172001	0.17169	0.132545	0.239859	0.0669095	0.261949	0.221245
RAB3B	7.28786	11.5703	5.59092	12.7443	19.78	6.90208	7.58161	11.2527	7.05213	33.4514	7.72342	8.46162	11.0261	8.85599	56.1639	8.62969	7.03864	13.8057	19.1829	7.46594	6.19661	5.05269	10.3388	12.7045	12.4878	11.6343	11.7804	9.46406	7.59036	6.19916	7.85778	10.0522	7.4727	5.95415	6.05371	7.97153	5.29821	7.26449	26.5395	17.1247	76.7255	69.8635	4.64235
TXNDC12	106.076	78.9493	89.2753	118.547	93.472	103.148	112.154	73.8436	90.0527	85.5029	109.214	152.023	92.5757	90.2342	143.86	110.243	96.6084	116.158	91.5045	107.897	108.371	86.5113	88.8478	105.141	87.2176	100.777	94.4722	60.3762	49.2838	63.4781	60.5266	51.5957	67.2967	55.8429	63.9179	63.0765	53.3777	53.8566	53.5039	42.2152	49.7137	28.7707	76.6772
KTI12	3.50216	3.08122	4.74728	3.09822	3.00491	4.0928	3.4351	1.35493	3.56031	3.0383	3.66731	2.86077	3.14883	2.11486	2.34672	3.49796	3.78343	3.71971	4.41462	3.33042	3.75882	4.03298	6.46846	3.46869	3.08932	2.39312	3.46966	4.60401	3.73157	3.65058	2.96589	2.69678	3.35729	3.11587	3.40059	2.92496	2.89535	3.21694	1.89981	2.63845	3.59081	1.3534	3.9192
BTF3L4	31.4445	19.9633	19.0551	18.9512	13.5541	25.2527	28.0756	20.9046	16.331	38.6127	18.6943	30.351	17.2648	20.0912	27.6049	24.0295	24.1412	18.0564	17.3737	23.8301	28.3596	23.9606	25.66	13.9885	9.14438	18.1345	32.7487	19.1272	22.4088	23.2692	19.2572	15.6651	25.5249	18.6952	23.2429	24.9627	26.4882	20.133	6.14125	6.95592	16.0583	8.46968	31.1429
ZFYVE9	0.786581	0.627314	0.263738	0.361836	0	0.03314	0	0.483903	0.232194	0	0.119262	0.491695	0.583686	1.23367	1.17336	0.114064	0.771238	1.7819	0.981027	0.0827434	0.129614	0.593085	0.677139	0.170591	0.840294	0.212722	0.0608713	1.0855	1.99146	1.57579	1.01206	1.7648	0.619074	0.445125	1.4857	0.848463	0.516004	0.903634	1.32545	0.11993	2.40874	4.71508	0.88498
CC2D1B	6.10536	8.93	7.2528	7.96039	10.4852	10.2071	11.0191	3.09698	7.89461	4.2584	5.48606	6.72728	7.80296	4.5822	5.99032	4.44849	5.80611	6.90486	5.06337	4.55089	10.5636	6.20762	10.5135	12.8512	2.7186	11.6997	7.66978	10.3497	11.3494	10.3477	10.3174	12.4924	8.85753	8.33597	10.2678	8.30601	8.14139	11.9641	11.8407	12.5926	9.25581	7.33457	8.59695
ORC1	1.1986	0.553512	5.30773	0.316607	1.08688	0.795361	2.40903	3.0002	3.21202	0.526319	2.20635	1.43039	0.645127	4.84656	0.0617559	4.37245	3.17226	0.623665	4.17728	1.53075	0.36292	2.88635	4.16975	3.24124	1.68059	2.76538	1.58265	0.898344	0.270684	0.210105	0.337352	0.158634	0.619074	0.485591	0.858402	0.178624	0.0573338	0.108436	0	0	0.133819	0	0.0421419
PRPF38A	31.3509	26.6055	30.198	28.3589	12.8508	29.5278	34.812	14.9042	30.611	23.3973	26.1184	27.8031	32.2563	20.2234	28.593	32.0519	34.4583	26.9512	24.589	42.2819	30.9001	30.2869	26.3728	24.3946	29.5586	26.7498	27.8182	28.2791	32.8301	25.948	31.2613	22.7814	31.3823	26.3433	30.011	30.9466	30.2722	29.2597	18.9981	25.3051	17.7087	16.9394	41.1516
ZCCHC11	13.5591	13.2843	11.8352	10.7194	10.8049	10.8368	10.8853	18.8722	8.4364	11.2441	9.00429	11.3537	16.6658	11.3674	6.42261	11.9767	10.4481	17.0171	12.785	13.0735	9.79885	11.15	13.222	14.5003	23.6271	13.9865	19.8745	23.1324	23.1241	26.6308	21.0283	24.3503	16.7864	17.3599	17.4652	16.478	16.3401	19.6992	22.0466	34.3598	22.3478	17.9872	19.8067
GPX7	3.07141	2.14025	4.54948	2.71377	1.21475	3.54599	2.1711	1.74205	4.2569	2.48805	8.70614	4.69345	4.66949	0.704955	3.52009	8.66885	5.48597	1.64826	5.82287	1.44801	1.91829	3.51897	10.8699	3.98047	3.0646	5.84985	9.86114	4.15484	5.91637	6.67084	4.83538	5.47287	4.66687	6.7578	4.75422	4.55491	4.2427	6.217	8.70378	6.95592	6.49022	7.15993	4.84632
FAM159A	0.262194	0.516611	0.939567	0.542754	0.44754	0.530241	0.386635	0.871026	0.967477	1.05264	1.13299	0.536394	1.04449	0.176239	0.988094	0.608341	2.69206	0.757307	1.26584	0.537832	0.259229	1.54202	1.60375	1.36473	1.28516	0.425443	0.639148	1.34752	1.66277	1.62832	0.815268	1.22941	1.8096	1.82096	1.18856	1.5183	1.94935	2.06028	5.74361	7.37567	5.06282	5.15166	1.68568
COA7	2.54702	1.51293	1.7143	0.995049	0.383606	2.3198	1.04094	1.64527	1.74146	0.394739	2.20635	2.23498	2.33474	2.46734	0.494047	1.97711	1.45517	1.15823	2.46839	2.64779	3.03298	1.6211	1.60375	1.30787	1.68059	1.27633	4.50447	2.62017	3.05486	2.52126	2.50203	1.50702	3.95255	1.86143	1.68379	2.59005	3.66936	2.24101	2.87181	1.07937	2.8548	2.61949	2.44423
ZYG11B	14.1584	12.6201	13.566	10.2219	10.0377	12.4275	13.6214	16.5495	17.55	16.5073	11.7771	13.544	12.5032	14.011	14.8832	11.5965	9.19665	13.1861	14.6205	8.85355	11.3801	9.37074	14.3268	23.5416	14.5816	20.3149	13.7873	13.5687	13.3408	13.5781	18.4981	15.8634	21.0009	14.2845	19.5121	17.2819	11.6961	11.4219	9.87459	10.6737	14.3186	9.21187	28.1086
ECHDC2	3.74562	1.66054	4.08794	1.17597	1.79016	5.50125	4.13402	3.0002	1.93495	9.3302	1.66967	0.670493	3.59428	0.793074	4.16852	3.00368	4.65653	1.6928	2.94308	3.76483	2.79967	5.21915	4.27667	4.32165	4.05318	4.41398	6.26974	6.38199	8.04318	6.01426	7.50609	5.79014	3.09537	5.13917	5.57961	4.37628	3.09602	3.21694	11.7965	11.2734	9.01048	9.77942	5.56273
SCP2	36.7445	35.9414	39.8904	26.8211	16.6229	45.435	34.8046	40.4543	29.2178	30.637	32.5586	16.7176	35.866	26.9645	18.0018	38.9718	39.8424	22.3406	49.1779	43.523	45.231	45.4501	27.834	23.7264	35.5642	40.2842	58.8625	44.9734	49.1388	38.8695	41.0515	33.8584	36.5254	51.5636	46.1226	45.6161	51.7867	39.3171	24.565	19.7884	22.9723	21.2615	41.2148
PODN	0	0.738016	0.692312	0.316607	0	0.497101	0.624564	0	0.270893	0.526319	0	0	0.184322	0	0.0617559	0.87449	0.0873099	0.311832	0.917735	0	0.311075	1.18617	0.712778	0.511774	0	0	0	1.04807	1.81745	0	0.815268	0.515561	0.571453	0.728386	1.08951	0.937775	0.745339	0.144581	0.706906	0	1.4274	1.30974	0.547845
SLC1A7	0.674212	1.14393	4.58245	0.271377	0	2.58492	1.54654	0	0.193495	0.956943	0.596311	0.268197	0.737288	0.176239	0.494047	0.608341	0.0873099	0.0445475	1.96205	1.77898	0.285152	2.96542	0.677139	1.93337	1.28516	0	0.121743	2.02127	2.01079	2.31116	1.12451	0.713853	1.09529	1.7805	3.53265	1.87555	1.54801	1.26509	0.397635	0.479718	0.84752	0.960479	1.05355
CPT2	15.0574	14.2068	13.4177	12.5512	11.6041	16.0066	16.8335	17.227	22.6196	6.91392	10.8827	16.1365	15.4523	17.3595	20.503	12.7181	12.9219	14.8566	10.7597	20.2308	16.798	20.2044	13.8279	21.0396	11.6158	9.89156	10.6829	15.7585	14.7716	13.9983	15.3074	15.5858	16.8817	12.3826	13.5198	12.4144	14.9641	14.2955	11.9953	10.3139	12.4006	10.1287	14.8129
C1orf123	17.3422	12.6939	14.5715	10.154	12.1156	13.6206	16.0602	18.4851	14.2606	20.0719	11.151	11.0408	14.331	10.0456	15.5625	13.8588	19.0045	11.6046	19.1459	22.4648	22.6048	24.8305	23.6999	17.2297	25.8514	20.8999	24.4398	17.7049	18.4065	17.7276	16.8395	13.6822	16.8817	16.6315	15.3357	15.1384	15.3941	15.8136	17.0762	25.0653	18.8239	23.3134	17.1728
MAGOH	6.55484	8.63479	4.15387	3.93497	8.82294	7.19139	5.50211	5.71006	5.22437	12.7273	7.8713	6.30264	5.00741	5.99211	4.50818	9.92356	6.60645	4.36565	9.19317	7.57102	9.42297	8.10549	7.8762	5.06088	10.7755	9.25339	13.4525	4.80988	3.94425	4.51726	4.69482	3.56927	4.00017	4.16799	4.72121	3.48316	5.04537	4.40973	3.1369	5.87655	5.15203	5.76287	3.28707
LRP8	1.89154	2.02954	2.39013	2.44239	2.0459	0.762221	2.26033	0.387123	3.36682	3.97132	1.37151	2.07853	1.95074	2.42328	1.08073	0.912511	2.92488	2.80649	4.55703	1.30321	0.622149	4.13182	4.16975	0.568638	4.15204	2.68561	1.09568	0.860913	2.91952	2.31116	1.89761	2.7761	2.23819	3.03494	1.74982	2.791	4.47203	3.14465	0.795269	1.91887	2.18571	3.62363	3.66634
NDC1	3.97036	2.32475	10.8133	2.48762	1.47049	4.27507	6.7215	3.67766	7.46892	2.15312	4.05491	5.09575	6.94279	1.76239	5.49628	8.2126	6.95569	3.34106	5.94945	3.43385	2.82559	6.20762	5.84478	1.99023	3.36118	1.38269	0.48697	6.55043	7.65649	6.51326	4.94783	8.20931	6.23836	8.27527	7.52752	4.95681	10.7787	6.43387	0.574361	9.59437	2.18571	7.42188	10.0719
YIPF1	76.6729	59.4472	53.7696	120.763	111.054	50.3066	64.8357	57.1006	53.5982	33.1581	61.6585	73.8883	70.027	73.844	95.6599	81.6127	46.6235	98.8286	53.5451	73.7037	79.7906	46.9328	77.5146	61.2423	61.2426	69.108	30.74	25.3782	20.3013	21.3257	34.3959	26.6505	25.0487	30.3292	26.8085	24.6054	20.0095	22.9162	34.3733	26.5044	20.6527	15.193	24.3159
HSPB11	7.22905	9.29901	5.47256	5.92507	7.09671	6.06463	4.87755	5.03259	8.59119	26.603	8.58687	14.0804	3.34851	4.05349	5.55803	15.988	10.7586	5.52389	6.32921	5.83341	6.27334	9.88474	14.9683	3.9236	8.94666	8.77477	12.1743	5.09062	4.67896	4.09705	3.89361	3.52961	3.33348	5.50336	4.88629	6.3858	5.56137	5.38566	6.53888	7.79542	6.64634	4.19118	4.00348
LRRC42	5.54352	3.21037	8.17588	9.18159	1.91803	2.35294	5.97797	2.22595	5.34047	3.82777	3.16045	8.80581	5.71398	13.8347	7.843	6.9579	9.22575	7.30578	7.78492	2.10996	4.51058	6.02969	7.66237	7.56289	8.8478	6.16893	3.83489	2.69503	4.17626	3.88695	5.00406	5.27458	5.09546	4.9773	4.62216	5.13543	1.83468	3.68683	4.99252	0.719577	4.41602	2.18291	3.58206
TMEM59	333.829	296.701	241.254	523.509	363.467	260.613	306.557	289.229	275.789	467.826	331.996	489.996	223.721	318.639	451.528	392.456	239.477	457.948	256.032	303.213	326.369	270.802	301.951	318.864	363.938	381.41	330.44	169.488	129.329	127.271	151.752	101.103	153.65	160.609	162.023	151.562	131.982	157.774	160.203	124.727	116.289	122.33	197.308
TCEANC2	7.80962	9.44661	6.26378	8.09608	7.60819	10.3894	8.05985	8.5167	8.51379	10.6221	5.3668	9.05166	6.42055	8.90005	6.82403	7.52821	6.81018	8.59766	4.43045	9.30863	9.63035	6.16808	7.07433	5.85697	8.69952	5.79667	11.6264	7.67336	10.5567	12.4487	9.69888	7.01956	13.8101	9.22622	8.38592	9.91362	8.94407	10.7532	9.45487	9.23458	8.36368	8.73163	12.8533
CYB5RL	0.674212	1.47603	1.12089	1.76395	0.127869	0.828501	0.832752	2.41952	0.464389	0.191389	0.596311	0.178798	1.78178	1.58615	0.247024	1.21668	1.94992	0.71276	2.15193	0.579204	0.751764	1.54202	1.67503	0.454911	1.23573	0.691346	1.21743	0.37431	1.81745	2.73137	2.2209	2.26053	2.33343	1.94236	1.58474	2.36677	1.37601	1.5904	2.47417	4.07761	1.73965	2.18291	2.29673
MRPL37	23.5974	15.4245	40.6157	17.0515	33.6295	17.1334	22.6033	36.6799	41.4467	39.4261	23.3157	30.8427	28.4163	17.007	15.8095	36.0062	39.5369	18.9772	38.6715	24.6162	22.1381	44.165	57.3074	27.6358	38.9995	27.3879	32.8705	19.4267	24.1875	21.4045	19.2145	25.0642	18.477	23.4297	16.2436	21.6358	25.5422	22.4824	34.55	31.5415	32.295	38.5938	17.3203
SSBP3	5.09405	5.16611	5.93411	2.66854	4.79508	7.72163	7.10813	16.4527	8.1268	11.5312	8.40798	5.58744	8.47881	6.25647	5.00223	5.24694	7.30493	1.82645	6.64567	6.99182	4.74389	12.3164	6.80703	9.15508	11.2698	4.36079	10.1655	12.7078	11.8908	10.9255	9.98	10.45	7.28603	14.0012	9.52496	11.1193	12.2121	11.44	13.9172	21.5873	10.4825	30.8226	10.6619
SSBP3-AS1	0.580571	0.258306	0.494509	0.0452295	0.383606	1.19304	2.23059	0	0.967477	0.478472	0.0596311	1.16219	1.35169	0	0.0617559	0.228128	0.494756	0.0445475	0.759505	0.206859	0.0259229	0.77101	0.32075	0	0.0988581	0.106361	0.97394	1.51596	1.74011	1.62832	0.759042	1.16993	0.85718	1.57817	2.03045	1.60761	1.60535	1.5904	1.98817	2.99824	2.94402	3.40533	0.379277
ACOT11	0	0.332107	0.115385	0	0.0639343	0.26512	0.148706	0	0.483738	0.0956943	0.178893	0	0.122881	0.0881193	0	0.323181	0.160068	0.0445475	0	0.0413717	0.0259229	0	0	0	0.321289	0.106361	0.0304356	0.37431	2.03013	0.525263	0.674704	0.773341	0.690506	0.526056	1.02348	0.33492	1.34734	0.668689	1.06036	0	0.914429	1.22243	0.589987
MROH7-TTC4	4.62584	4.74176	5.86817	3.59575	3.16475	6.76057	4.01505	1.69366	6.71429	7.22492	4.47233	2.23498	4.75397	2.5114	2.0997	5.83627	5.76246	3.987	5.83869	5.33695	5.43084	8.32296	7.71583	4.43538	7.4801	4.22784	6.96976	6.70015	7.01844	5.01626	5.25707	5.67117	6.61933	4.85591	7.87418	4.68888	4.9307	8.60259	4.97043	6.89595	6.25604	7.24725	2.57066
TTC4	4.70076	4.5757	5.93411	3.59575	3.29262	6.79371	4.16376	1.69366	6.75299	6.81822	4.62141	2.23498	4.75397	2.5114	2.06882	6.08341	5.87887	4.03155	5.91781	5.41969	5.65119	8.52065	7.92966	4.49224	7.4801	4.22784	6.75671	6.70015	7.09578	4.83242	5.32735	5.691	6.40504	4.81544	7.94022	4.75586	4.73003	8.76525	4.79371	6.77602	5.74306	6.37409	2.52851
PARS2	1.64807	1.51293	0.923083	0.090459	1.47049	1.02734	2.31981	1.16137	1.89625	1.14833	0.655942	0.893991	2.21186	1.49803	3.0878	1.82502	4.33639	0.579117	1.77218	3.02013	2.69598	2.09557	1.67503	2.10396	3.46003	1.01043	3.53053	2.35815	1.93346	1.62832	1.82732	2.26053	3.09537	2.95401	2.93837	1.56296	2.00668	4.19286	1.98817	1.1993	2.72099	2.44486	3.24493
TTC22	1.08623	1.18083	2.40661	1.08551	1.91803	2.55178	1.82908	1.35493	1.12227	1.19618	1.61004	0.759892	3.80932	0.793074	2.03794	2.28128	1.83351	2.89559	1.2342	1.9031	1.63314	0.79078	1.06917	4.26479	0.889723	2.4463	1.03481	3.51851	3.67357	2.46874	2.61448	2.53814	2.85727	3.84426	4.65518	2.85798	2.58002	3.75912	5.96452	1.79894	2.1411	1.74633	3.45564
C1orf177	1.23606	0.332107	2.58793	0.0452295	0.159836	1.75642	2.61722	0	0	1.38757	0.178893	0	0.491525	0	0.864583	0.380213	0.407446	0.0445475	1.70889	0.330974	1.27022	0.632624	0.267292	0.341183	1.58173	0	0.121743	1.44109	0.928059	0.892947	0.646592	0.594878	0.619074	1.21398	0.990463	1.5183	0.974674	0.957852	1.23709	1.55908	1.15976	1.22243	0.189639
DHCR24	12.7726	13.1736	6.80774	3.84451	3.61229	11.6322	6.14154	5.32294	17.6855	4.11486	6.67868	6.66023	10.4295	2.55546	3.33482	8.78292	3.5215	5.83572	7.34188	12.4529	20.4791	14.2736	4.54396	5.51579	10.7261	4.49375	1.40004	3.53723	4.1376	4.25463	3.7671	3.76756	4.19066	9.75228	9.14528	3.7511	9.5174	9.5243	3.88798	1.07937	4.19299	4.01655	2.92886
PCSK9	3.07141	0.479711	0.593411	0.633213	0.639343	0.23198	0.565082	0.387123	2.12845	0.119618	0.596311	5.1181	10.3681	0.969312	1.66741	4.79068	0.26193	7.0385	6.88301	0.827434	2.69598	0.39539	1.21172	6.82366	1.73002	0.106361	0.0608713	0.112293	0.0386691	0	0	0.0396585	0	0	0.231108	0	0	0	0.0441816	0	0.802914	2.27022	0.0421419
USP24	10.6563	12.5463	9.60996	8.7293	5.69016	12.4275	8.77364	12.1944	7.62372	12.536	8.10982	7.55422	11.2744	9.60501	8.70758	9.84751	11.4958	8.59766	14.9369	8.23297	10.6802	15.9342	11.6539	10.5198	16.1139	10.4765	11.9308	18.0417	19.0639	18.4893	13.4941	19.6706	14.1435	17.6027	21.361	21.8814	24.0515	22.3017	19.5283	26.8043	20.8758	23.4881	16.0139
LOC100507634	0.29965	0.184504	0.263738	0.180918	0.319672	0.497101	0.297411	0.580684	0.309592	0.143542	0.417417	0.625794	0.92161	0.616835	0.432291	0.988553	0.26193	0.53457	0.601275	0.703319	0.466612	0.909397	0.0712778	0.852957	0.593149	0.212722	0.0608713	0.262017	0.193346	0.472737	0.42169	0.515561	0.285727	0.242795	0.132062	0.22328	0.630671	0.867488	0.618543	0.11993	0.312244	2.00827	0.632128
PPAP2B	7.22905	2.50926	2.04397	0.452295	2.36557	2.68434	2.49826	2.80664	1.70276	1.57896	3.10082	9.20811	5.31462	7.71044	3.02604	3.574	1.25144	4.54384	11.7407	5.25421	6.73995	3.32127	2.42345	3.63929	3.65775	2.12722	1.21743	0.112293	0.541368	0.105053	1.12451	0.0396585	2.40487	1.29491	0.693324	0.0893119	0	0.253017	0.0883633	0.839507	1.11516	0.69853	0.0421419
OMA1	15.0949	12.4356	14.5386	15.5137	8.69507	13.1897	16.5063	8.5167	11.2227	8.99527	14.3711	11.5772	10.8136	7.7545	6.2991	14.6762	12.2816	11.226	13.2913	12.9493	11.0172	13.3642	8.71372	6.82366	10.7755	12.072	16.2526	10.1812	10.5953	12.2912	11.4419	9.75599	16.6674	12.9288	9.85511	13.5754	16.1108	15.2533	9.01305	9.23458	6.02185	3.2307	16.3089
TACSTD2	0.112369	0	0.0329673	0.452295	0.127869	0.463961	2.26033	0.967806	5.70811	0	2.26598	0.670493	0.307203	9.42877	1.35863	4.29641	0.0291033	1.29188	9.08241	0.703319	0.725841	1.66064	1.85322	2.95692	0.346003	4.83942	7.00019	0	0	0.0525263	0.281127	0.158634	0	0.0404659	0.231108	0.0893119	0.630671	1.30123	0	0	0.401457	0	0.210709
MYSM1	12.6227	9.70492	6.95609	8.68407	3.26065	6.46231	7.94088	7.45211	5.06958	7.41631	8.16946	16.0918	9.18538	13.8347	9.3869	8.06051	6.25721	9.39952	4.74691	6.12301	6.42887	5.81223	4.52614	5.3452	8.35351	7.31231	7.91326	11.9218	11.0207	9.61232	10.8234	8.80419	13.3815	11.816	11.2913	15.0044	12.7854	16.2293	8.1736	5.03704	7.31544	4.45313	7.96482
JUN	2.24737	6.56835	3.13189	1.49257	1.59836	1.95526	5.50211	3.19376	6.69494	2.05743	5.00901	4.11236	3.50212	7.40202	0.988094	2.54743	2.93943	1.42552	6.89884	2.85465	2.69598	4.19113	3.81336	3.46869	10.8744	1.54223	1.58265	1.38495	1.27608	2.31116	2.13656	4.36244	1.28577	3.96566	2.27807	2.36677	1.43334	1.73498	2.42999	3.59789	1.29358	2.27022	1.89639
FGGY	5.80571	6.8451	5.20883	6.7392	6.07376	7.35709	5.74004	2.61308	3.71511	3.73208	5.1879	7.57657	7.4036	8.81193	2.84077	6.04538	3.75433	2.67285	3.19625	4.30266	6.16965	3.9539	4.84689	4.0942	0.988581	3.56309	4.8697	2.32072	2.04946	2.44247	4.27313	3.56927	2.14295	3.1968	1.9149	2.94729	1.37601	3.07235	2.12072	3.11817	2.45335	1.22243	1.39068
HOOK1	0.786581	0.516611	0.560443	0.0452295	0.511475	0.463961	2.26033	0.0967806	0.0386991	2.44021	1.25225	1.65388	0.184322	0.0881193	1.23512	0.30417	1.83351	0	0.791151	0.579204	0.18146	0.711702	0.534584	0.909821	0	0.0531804	1.76527	2.62017	5.64569	2.994	1.96789	3.48995	5.8574	2.50888	4.58915	3.12592	1.94935	3.65068	2.07654	1.07937	3.96996	6.37409	3.45564
CYP2J2	0.149825	0.0369008	0.593411	0	0	0.364541	0.713787	0	0	1.24403	0.447233	0.491695	0.0307203	0	0	0.0380213	0.116413	0	0.727859	0.0413717	0.0518458	0.276773	0.463306	0	0.296574	0	0.182614	0.224586	0.232015	0.682842	0.196789	0	0.238106	0	0.132062	0.22328	0.114668	0.289163	1.32545	0	0.84752	0.0873163	0.294993
NFIA	11.7613	5.23992	3.85717	3.57313	1.21475	1.78956	3.5392	14.7107	4.0247	8.08617	2.74303	5.85564	5.37606	7.40202	4.38467	3.84015	2.18275	4.49929	6.64567	5.95753	10.6543	3.87482	3.27878	2.55887	1.68059	4.14807	8.52198	4.04255	3.44155	5.04253	2.58637	2.37951	6.00026	5.70569	5.5466	3.66179	7.96939	3.61454	6.40634	7.79542	8.56441	7.42188	4.12991
TM2D1	15.2072	11.2178	12.0001	11.8049	13.9377	14.6148	14.7219	10.3555	11.1066	15.4068	11.3895	15.3319	11.6123	4.49408	13.2775	14.258	13.2129	18.5317	11.4875	13.8181	15.9037	14.9853	9.8007	7.44916	17.2507	15.3691	19.1744	14.7478	17.2851	12.8689	11.2451	11.7786	12.0481	12.7872	12.0176	12.3697	11.2947	12.0725	9.49905	9.47444	11.6869	4.01655	14.0333
INADL	2.56575	2.02954	1.74726	1.80918	0.319672	1.29246	3.1823	2.12917	1.81886	5.16749	2.32561	2.45847	1.29025	1.49803	5.92857	0.722404	7.36314	1.73735	2.8165	1.28252	0.933224	2.80727	1.31864	2.21769	2.07602	3.82899	1.33917	12.9511	17.5171	21.7984	10.9358	15.0504	13.7149	8.98342	10.4329	18.6215	13.4734	15.2533	6.75979	7.79542	9.1889	10.9145	8.80766
L1TD1	0.858496	1.56459	0.737807	1.3786	1.98452	1.30969	2.08158	0.669722	1.20238	5.14596	0.859284	0.546675	1.62326	1.09709	8.97746	1.02924	1.06605	1.70572	2.92251	1.11	1.32829	0.678884	1.4195	2.29104	1.84568	0.973202	1.59057	2.09277	1.30895	1.00588	1.45455	2.08167	2.13485	1.09501	1.04395	2.77046	1.28657	1.34497	2.77372	4.10399	8.63801	9.09836	0.291622
USP1	32.2873	21.7715	25.7969	25.4642	17.1344	25.3687	32.284	27.6793	22.639	23.0623	26.5955	46.3087	19.5535	21.0605	24.2701	27.5274	20.285	37.6426	21.1079	21.596	18.1979	17.1599	15.2535	14.1591	13.1976	23.878	23.3137	18.9027	18.6385	18.6468	18.0765	16.2005	14.7149	18.0073	21.1959	19.604	24.9402	20.6028	7.20161	10.6737	7.31544	5.67556	40.4141
DOCK7	1.42334	1.32843	0.72528	0.814131	0.255737	0.861641	0.862493	1.64527	0.42569	6.45937	0.775204	0.357596	0.737288	0	1.29687	0.950532	1.10593	1.15823	2.02535	2.4823	1.06284	1.54202	0.677139	0.284319	1.48287	2.55266	1.03481	1.83412	1.72078	2.46874	2.95183	2.81575	2.4763	2.91354	2.37711	1.78624	4.87337	3.46995	2.42999	2.39859	4.19299	2.61949	1.76996
ATG4C	11.6489	4.3174	10.055	4.47772	2.17377	6.69429	8.92234	6.4843	14.3574	12.201	6.49979	11.9348	6.17478	2.11486	7.78124	8.63083	11.9324	5.16751	7.2153	7.67445	10.1877	9.64751	5.28632	3.9236	4.99234	4.22784	5.41754	6.77501	9.16458	8.71937	5.67876	6.14707	7.11936	8.90249	9.04623	8.2167	6.59338	8.56645	5.3018	4.91711	3.83614	1.39706	18.3739
ALG6	27.2307	9.81562	18.7254	16.3731	4.4754	18.0613	26.1276	10.162	20.3364	12.2967	12.1647	26.2833	16.8501	13.1298	14.5744	20.6075	16.7926	14.7898	22.0573	13.1976	19.5199	18.1879	13.9705	6.70993	12.5056	16.8582	14.4874	11.641	13.8435	11.6608	10.4017	12.4528	10.81	11.1686	9.47543	13.4861	12.2121	10.8798	5.96452	3.83775	5.53118	4.36581	23.8734
ITGB3BP	5.01913	2.65686	3.87365	3.23391	3.74016	1.64043	2.08188	0.967806	4.41169	10.4785	3.22008	10.9849	3.19491	1.36585	3.18043	6.65373	3.85619	3.02923	2.53168	3.64071	3.48663	2.84681	3.67081	0.852957	19.6233	4.12148	4.04794	2.56402	3.73157	1.73337	2.19279	1.18976	2.42868	3.23727	2.22854	1.78624	1.97801	2.7109	0.55227	2.51852	2.29723	3.97289	2.40209
EFCAB7	2.97777	1.45758	1.51649	2.17102	1.27869	1.42502	2.64696	0	2.16715	0.191389	0.775204	3.59831	3.76324	0.264358	2.43936	2.24326	1.46972	2.18283	1.50319	0.330974	4.25135	1.22571	0.32075	0.682366	7.1425	1.11679	0.97394	1.42238	1.75944	1.62832	0.407634	2.53814	1.00004	1.9019	1.12253	1.07174	1.31868	2.06028	0.618543	0.11993	0.78061	0	2.73922
DLEU2L	0.337106	0.940971	0.527476	0.791517	0.511475	0.28169	0.609693	1.35493	0.561136	0.0956943	0.805019	1.02809	0.721928	0.528716	1.5439	0.741415	0.756686	1.13596	0.348106	0.744691	0.505496	0.711702	0.427667	0.227455	2.76803	0.478624	1.40004	0.505319	0.348022	0.630316	0.534141	1.05095	0.85718	0.789085	0.759355	0.814971	0.573338	0.451817	0.728997	1.13933	1.84001	2.4012	0.210709
PGM1	45.8651	46.2552	33.5056	58.2556	60.0663	44.126	42.3811	34.2603	56.9263	21.4355	30.1137	32.9771	48.9989	76.796	32.9777	39.6182	23.6755	69.5831	59.637	36.9036	53.0512	33.4895	42.1252	63.6875	46.4386	56.4776	19.8136	24.929	17.1111	19.0671	24.191	23.7951	27.5726	31.8871	25.4219	21.4795	26.6315	20.7113	20.4782	18.3492	11.4192	8.81894	24.358
ROR1	0.112369	0.110702	0.0659345	0.271377	0.44754	0	0.0892234	0	0	2.63159	0.119262	0.0893991	0.215042	0	0.617559	0.0760426	0.145517	0	0.284814	0.0413717	0.259229	0	0.0712778	0.852957	0	0.638165	0	0	0.348022	0.157579	0.42169	0.118976	0	0.404659	0.0990463	0.357248	1.08934	0.578326	0.883633	0.239859	1.82886	6.54872	0
CACHD1	0.599299	0.295207	0.428574	0.407066	0	0.397681	0.118965	0	0.657884	1.00479	0.53668	0.536394	1.07521	0.969312	1.42039	0.228128	0.785789	1.02459	0.854443	0	0	0.237234	1.06917	0.73923	0.346003	0.159541	0.426099	0.149724	0.0386691	0.420211	0.562254	0.396585	0.238106	0	0.396185	0.580527	0.45867	0.506035	1.6789	1.67901	1.73965	1.39706	0.0421419
RAVER2	0.224737	0.258306	0.72528	0.655828	0.191803	0.31483	0.118965	3.72605	0.735282	0.693784	0.775204	0.335247	0.629767	1.05743	0.432291	0.342192	0.291033	0.556843	1.09179	1.6135	0.27219	0.079078	0	0.59707	0.148287	0.292492	1.82614	0.187155	0.908724	1.02426	0.604423	1.24924	1.16672	0.627221	0.742848	0.491215	1.14668	0.939779	0.773178	0	1.31589	3.84192	0.421419
JAK1	169.321	170.998	122.935	183.134	132.856	189.76	164.29	178.802	134.653	102.895	141.505	138.166	187.901	190.602	99.9828	172.027	78.317	172.154	124.717	166.045	147.864	115.612	88.0459	286.878	127.28	143.295	104.638	178.284	145.944	178.931	251.44	216.337	189.603	207.064	256.018	250.23	214.084	199.649	152.935	151.171	120.905	161.011	207.394
LINC01359	0.749124	1.62364	0.527476	1.80918	1.8541	0.530241	1.9183	1.64527	0.967477	0.622013	0.596311	0.670493	1.87394	0.793074	0.617559	0.684383	0.34924	0.445475	0.917735	1.55144	0.699918	1.02801	0.605862	3.01378	0.54372	1.30292	0.669584	0.524034	0.734713	0.367684	0.674704	0.951804	1.19053	0.283261	0.693324	0.44656	0.344003	0.578326	1.14872	1.07937	0.579882	0.261949	0.547845
MIR3671	1.57316	1.07012	1.18682	1.56042	1.66229	2.02154	1.10042	1.45171	0.967477	1.33972	0.775204	3.48656	1.04449	1.67427	0.926339	1.787	1.07682	1.7819	1.67724	1.11704	0.803609	0.751241	0.588042	0.966685	0.54372	1.64859	1.21743	1.38495	0.580037	0.420211	1.01206	1.03112	0.809559	1.13304	0.858402	0.714495	0.745339	0.903634	0.574361	0.719577	0.446063	0.174633	0.88498
AK4	3.13696	1.10702	3.57695	2.71377	3.96393	3.91053	2.46851	2.90342	2.84438	5.20338	1.31188	0.893991	2.03522	2.55546	4.36923	1.32124	2.4374	2.78422	1.5823	3.42351	3.24684	2.76773	1.29191	0.113728	9.63867	2.9781	1.33917	1.12293	0.309353	2.23237	0.534141	0.912146	1.90484	1.61864	1.94791	1.02709	1.89201	0.975924	4.35189	2.39859	8.4975	6.91982	1.85424
DNAJC6	0.674212	1.36533	1.02198	0.361836	1.15082	0.530241	0.26767	2.32274	2.32194	0.574166	6.67868	0.804592	0.0614406	2.11486	4.38467	0.760426	0.34924	0.579117	1.86712	1.36527	0.129614	4.34929	0	0	0	1.32951	0.913069	0.262017	0.696044	1.47074	0.702817	0.912146	2.00009	1.45677	1.68379	0.759151	1.34734	0.759052	0.971996	2.0388	1.65043	1.48438	2.82351
LEPROT	83.0966	48.5799	63.8081	53.1447	27.9393	52.8832	56.6717	48.5839	46.1146	22.6317	109.9	71.2064	57.5269	44.0156	58.8009	61.0052	47.3752	70.3405	37.286	52.5628	57.2636	41.0316	42.1608	43.5577	20.3648	71.6782	36.5428	39.1738	33.4325	33.0653	38.1582	32.1829	51.6641	47.6518	43.7455	44.8493	32.7376	42.0732	25.9346	24.3457	37.9127	18.5084	46.7775
LEPR	7.3388	6.32148	6.48895	6.88077	6.84353	4.58758	7.12955	10.1939	3.8552	15.0006	14.7128	10.1526	6.67092	9.58474	15.8947	6.24386	6.70744	6.57164	7.95708	9.64788	5.94282	6.45632	7.06078	3.66772	6.3719	14.9235	7.31672	3.87523	3.87078	6.09883	4.36646	4.96921	5.11927	7.23611	5.75129	6.01337	6.50279	3.79562	6.09044	7.21736	18.6816	16.9926	2.69497
PDE4B	29.6841	27.3066	42.4124	155.77	15.4082	39.6024	51.006	18.3883	21.9424	13.6364	50.5075	35.335	27.1875	17.6239	69.1049	35.664	30.0346	47.2203	17.8167	42.9852	17.6794	14.7876	9.65815	32.7536	13.9884	28.8238	21.9137	37.431	34.0675	38.2654	42.3658	50.7232	45.1924	33.9509	38.7271	37.7789	24.9402	31.8802	25.3603	28.3034	21.9017	17.8125	41.9312
SGIP1	0.112369	0.44281	0.0329673	0.180918	6.07376	0.364541	0.0297411	2.80664	0.541787	2.58375	0.417417	0.0446995	0.337924	0.440597	1.42039	0.494277	0.61117	0.579117	0.348106	0.206859	0	2.41188	0	0.170591	0	0.0531804	0.304356	0.299448	0.42536	0.0525263	0.0562254	0.198293	0.380969	0.202329	0.0330154	0	0	0.0722907	1.63472	0.359789	1.96268	3.92923	0.294993
TCTEX1D1	1.36715	0.996322	0.923083	1.08551	0.831146	0.364541	0.862493	0.677464	1.54796	0.0478472	0.596311	0	1.32097	0.528716	0.185268	1.02657	0.26193	1.22506	0.854443	0	0	1.34433	1.283	0.284319	0.939152	2.65902	2.31311	0.149724	0.154676	0.420211	0.084338	0	0.0952422	0.485591	0.0660309	0.044656	0.229335	0	0.0883633	0	0.713701	0	1.05355
WDR78	0.224737	0.682665	0.346156	0.135689	3.58032	0.795361	0.743528	0.0967806	0.464389	0.574166	0.357786	1.34099	0.890889	1.58615	0.0617559	0.608341	0.43655	0.17819	0.664567	0.330974	0.998031	0.237234	0.285111	0.0568638	0.148287	0.478624	0.578277	0.336879	0.966728	0.630316	0.196789	0.376756	1.09529	0.161864	0.198093	0.357248	0.516004	0.54218	0.331362	0.11993	0.490669	0.69853	0.294993
MIER1	99.053	88.8756	64.9949	119.609	36.954	98.5751	89.8628	44.3255	51.9535	67.5602	103.609	114.051	86.2627	59.2162	121.165	72.0503	47.4384	71.0309	42.8171	109.366	69.2011	50.3331	35.4964	54.5893	34.8969	51.2127	37.7706	34.998	41.898	44.4635	37.3336	37.1204	46.2401	43.1771	49.8203	46.7101	32.9669	43.9708	15.8391	19.1887	21.2326	16.852	63.5289
SLC35D1	4.08273	3.57938	4.87915	3.70882	1.53442	3.87739	5.53185	1.25815	3.09592	8.13402	2.5045	3.30777	2.97987	2.33516	3.39657	3.61202	4.4237	4.05382	4.65197	4.05443	4.17358	4.94237	2.88675	4.20792	9.19381	5.79667	3.5001	5.65208	7.15379	8.29916	9.55831	8.30846	7.80986	8.57877	7.95672	11.164	10.7214	6.83147	9.54323	8.99472	8.78744	9.16821	4.53025
IL23R	0.0374562	0.0369008	0.0329673	0.316607	0.0639343	1.06048	0.0297411	0.0967806	0	0.956943	0	0.223498	0.215042	0	0.988094	0.152085	0.378343	0.267285	0.443045	0.827434	0	0.079078	0.784056	0.113728	0.494291	0.0531804	4.0175	0.112293	0.464029	0	0.281127	0.396585	1.19053	0.68792	1.15554	0.491215	3.61203	2.7109	1.1929	1.07937	1.60583	2.18291	4.84632
IL12RB2	0.486931	0.516611	0.494509	3.2113	0.511475	0.894781	0.951716	1.06459	0.270893	1.88996	2.02746	0	1.53602	0.264358	0.432291	1.02657	2.35737	0.311832	2.07282	2.35819	0.570303	0.751241	0.356389	0.682366	5.28891	0.319083	0	0.561465	1.58543	1.26063	4.30124	2.30019	2.19057	2.38749	2.07997	1.56296	2.35068	1.12051	2.51835	0.959437	4.05917	1.92096	6.02629
SERBP1	60.136	52.7313	73.3521	40.5709	46.9917	46.7606	65.371	66.6819	70.8773	101.436	56.7091	51.8962	49.0757	45.4696	43.4144	52.1842	60.3312	46.2625	53.7033	49.0255	51.8198	69.47	71.7768	38.838	46.8093	50.2821	53.9319	60.2452	64.4614	65.6579	53.8077	65.4762	65.1933	65.8582	65.7668	58.8565	69.6032	66.1821	43.6956	69.1994	53.1038	69.853	83.6306
GADD45A	21.6497	15.6459	13.088	56.8987	36.3147	10.7871	11.837	12.0976	22.4068	3.87562	36.5538	17.0305	42.2712	58.4231	67.3757	24.4477	9.45858	52.1651	19.6522	27.9259	34.5293	13.5619	27.6914	16.8886	11.0968	20.6872	8.76546	3.93026	3.6349	5.56779	3.03617	3.41063	3.95255	4.9773	4.75422	3.0366	5.27471	4.04828	2.96017	2.99824	1.65043	2.18291	4.29847
GNG12-AS1	1.62935	0.470485	1.30221	1.10812	2.68524	3.01574	1.71755	0.290342	1.993	1.12441	1.31188	1.16219	1.14433	0.969312	1.266	0.722404	0.778514	1.70394	0.514248	1.15841	1.4452	1.10709	1.0068	8.77579	0.308932	3.13765	0.897851	1.40366	0.338355	0.643447	1.29318	0.654365	1.15481	0.971181	0.916179	0.736823	0.817006	1.08436	1.01618	0.539683	0.557579	0.349265	0.737483
WLS	25.8261	14.8065	20.5881	17.7526	27.9393	54.7142	31.3546	9.29094	30.1659	17.9666	17.8893	31.9602	31.8186	26.7002	25.5669	18.8966	9.64047	37.8765	18.505	20.1894	31.3732	21.1534	15.8622	116.874	18.4247	44.2461	16.6331	13.3067	6.15806	12.0154	21.8998	16.6764	17.8936	20.0711	14.1719	23.422	10.3057	17.2775	8.35033	11.2134	1.67274	5.93751	16.0771
DEPDC1	0.262194	0.110702	2.67035	1.62826	0.575409	0.1657	0.505599	0	4.56649	1.91389	1.07336	2.99487	0.614406	0	1.29687	1.97711	1.11553	1.11369	0.189876	0.24823	0.311075	1.50248	0.302931	0.227455	0.790865	0.265902	1.52178	0	0	0.157579	0.0281127	0.158634	0.380969	0.566522	0.0330154	0.178624	0	0	0.927814	0.239859	1.67274	1.30974	0
LRRC40	9.88844	3.24727	4.71432	2.57808	1.34262	5.56753	3.1823	1.93561	5.72746	2.29666	4.35307	5.90034	2.76483	0.837133	5.77418	5.1709	5.47142	1.24733	1.1709	0.992921	4.99015	4.6656	3.10059	0.796094	0.444862	4.20125	4.13925	1.6844	3.67357	6.46074	3.5422	2.97439	6.80982	4.73451	4.82026	6.25183	6.36405	3.57839	1.76727	6.35627	2.69868	1.74633	5.09917
SRSF11	58.3381	49.0043	52.8135	48.0564	58.8196	54.4325	57.103	51.4873	60.8349	95.8379	33.7512	62.8923	45.8501	39.4334	39.6782	47.2414	56.7515	49.3586	52.4058	38.5998	59.0653	58.9526	57.9845	27.2378	64.8509	49.9364	78.3717	56.1091	70.7258	57.779	50.9823	46.0435	51.5975	60.4965	56.3574	52.2028	55.6711	50.8746	56.685	64.0424	60.2408	69.6784	87.5287
ANKRD13C	8.09054	5.05541	7.74731	4.40988	0.511475	8.51699	6.12667	2.03239	3.59901	6.7943	3.39897	2.86077	3.7786	1.32179	3.9215	5.01881	5.09308	4.72203	5.2216	5.83341	4.97719	5.33776	3.35006	3.46869	1.73002	1.43587	8.49154	9.47004	12.1228	9.21837	7.5342	6.70229	9.76233	9.42855	12.4468	11.8338	7.13805	10.0123	3.09271	5.51676	7.40465	4.71508	8.38624
HHLA3	1.5357	1.07012	1.94507	1.60565	1.34262	1.9884	1.42757	2.61308	2.05105	3.11007	0.894466	0.491695	0.768008	0	1.8218	1.63492	1.62979	1.20278	2.18358	1.57212	0.829532	4.34929	2.49472	1.30787	3.26232	1.01043	2.98269	3.03191	3.86691	2.12732	1.01206	2.26053	0.85718	3.11587	2.17902	1.83089	2.86669	2.67476	5.25761	2.63845	4.10378	1.57169	1.09569
CTH	0.149825	0.0738016	0.824181	0.407066	0.319672	0.795361	0	0	1.16097	1.77035	0.596311	0.893991	0.829449	1.49803	1.42039	0.380213	0.465653	0.222737	0.664567	0	0.103692	0	0.748417	0.284319	0.148287	0.0531804	0.0608713	0.149724	2.28148	0.525263	0.112451	0.317268	0.380969	0.283261	0.594278	0.491215	0.45867	0.831343	0.353453	0	0.535276	2.09559	1.34854
ZRANB2-AS1	1.27351	1.59596	1.12913	1.05159	0.895081	1.57415	1.2863	1.0162	0.735282	0.215312	1.40133	1.55331	0.829449	0.881193	1.01897	1.99612	1.62979	0.801854	0.806974	0.972235	1.32207	1.14663	1.47902	0.568638	1.08744	0.558394	1.68918	1.71247	2.0398	1.90408	1.61648	1.30873	1.33339	1.57817	1.55998	1.96486	2.88102	2.20487	0.850496	1.73898	1.49431	2.35754	0.589987
ZRANB2	35.3587	27.8878	31.2282	19.5278	25.0623	31.8642	34.9681	31.9376	27.1667	32.3208	24.5382	50.6558	22.303	17.712	18.8356	31.6717	33.9345	31.0496	19.13	24.3472	27.8801	32.3824	29.9367	10.1786	27.6803	21.086	36.9641	33.6037	37.0547	38.4887	26.3135	29.0895	35.192	31.4622	32.0167	39.5205	42.298	40.5189	17.4628	26.9242	25.3587	28.989	32.1332
FPGT	18.6907	13.4872	6.85719	8.20147	5.59425	16.0232	13.7205	11.9689	3.77316	10.1914	15.3252	11.5101	6.00582	9.25253	13.401	12.5976	7.04795	10.7805	5.16875	11.6254	13.7954	6.5437	4.68652	2.50201	3.58361	8.77477	6.71593	7.44877	8.8038	6.91614	8.6961	2.39934	6.68267	6.44743	8.59491	8.73024	8.4854	8.38572	1.65681	4.49736	4.99591	0.276793	9.58728
FPGT-TNNI3K	1.1986	1.45758	0.478025	1.03259	0.671311	1.34217	1.31842	1.61333	0.328942	1.33972	1.25225	0.849291	0.583686	0.440597	0.957217	1.15319	0.703427	0.690486	0.928178	1.19978	1.31351	0.850088	0.570223	0.170591	0.321289	0.930657	0.567929	0.561465	1.37933	0.875614	0.698038	0.118976	0.563358	0.53941	0.885805	0.736823	0.716672	0.921706	0.684815	0.299824	1.4051	0.5824	0.632128
ERICH3	0.0749124	0.701116	0.0989018	0	0	1.4913	0.163576	1.25815	0	1.67465	0	0	0	0	0.679315	0.190106	0.145517	0	0.0632921	1.32389	0.207383	0.079078	0	0	0	0	1.09568	0.037431	0.464029	0	0	0.079317	0	0.0606988	0.0660309	0	0.45867	0.0361454	0.0441816	0.11993	1.56122	0.960479	0
CRYZ	5.28133	5.75653	5.50553	6.78443	1.40656	8.59984	3.88122	1.984	5.59201	7.32062	3.93565	4.33586	2.44227	1.23367	2.68638	8.25062	7.56686	2.04918	4.3776	2.10996	4.36801	5.69361	3.10059	2.5873	21.3039	1.11679	4.0175	5.74566	4.93031	5.41021	4.89161	5.53236	4.54782	10.2379	8.99671	9.80198	7.76872	10.8798	2.09863	4.01764	3.03323	3.40533	4.69882
TYW3	4.83185	4.15134	4.18684	2.08056	3.32459	4.95444	3.37562	3.33893	3.69576	8.32541	2.20635	3.48656	2.25794	1.85051	2.74814	4.29641	5.38411	1.73735	4.34595	1.86173	3.64217	3.28174	3.63517	3.3834	7.01893	1.27633	4.4436	4.84732	5.47168	4.72737	3.26107	5.17543	5.88121	4.20845	6.02532	6.76538	4.44337	5.8194	4.88207	5.4568	5.48658	4.01655	5.83665
ACADM	14.0835	12.1773	16.566	16.5088	5.43442	19.7183	11.3611	7.74245	19.1173	15.5264	17.8893	15.6895	12.6261	7.13766	12.4129	20.8167	26.7023	8.06309	20.9971	14.1078	14.8538	20.5998	17.0176	4.57754	7.56265	13.0824	19.3571	11.4165	11.7747	13.5781	11.4419	12.314	12.8577	13.2323	13.2227	15.8975	10.7214	18.3438	3.71126	8.515	5.35276	7.64017	10.9569
DLSTP1	0.0936405	0.295207	0.280222	1.15335	0.0639343	0.0828501	0.178447	0.387123	0.270893	0.0478472	0.477048	0.134099	0.537606	0.198268	0	0.0665373	0.203723	0	0.458868	0	0.045365	0.257003	0.0178195	1.29365	0	0.159541	0	0.205871	1.74011	0.57779	0.955831	1.03112	0.761938	0.34396	0.412693	0.22328	0.200668	0.054218	1.76727	0.179894	0.758307	0	0.337135
RABGGTB	6.87322	3.11812	4.30223	5.42754	2.55737	5.73323	5.6062	2.03239	4.79868	4.97611	6.05255	5.81094	4.02436	1.14555	3.6436	6.40659	6.28632	4.96704	3.75006	6.70222	5.57342	4.6656	2.99367	1.251	3.46003	3.77581	3.53053	4.49172	7.15379	6.90721	4.04823	2.99422	7.42889	5.54383	5.59612	6.96633	5.13137	5.06035	2.1649	0.719577	1.65043	1.65901	6.72163
ST6GALNAC3	19.2338	9.61266	9.92314	15.559	8.95081	4.17565	3.95557	7.5005	6.42404	8.85173	4.47233	7.19663	13.3941	8.72381	16.8594	10.8361	7.61052	14.2997	10.3483	9.22589	11.432	3.32127	6.75357	5.40206	4.74519	2.87174	2.55659	2.80733	2.08813	2.62632	6.10045	1.94327	1.85722	2.22562	1.68379	2.14349	0.286669	2.45788	1.59054	2.0388	2.8102	1.48438	4.4249
PIGK	15.844	12.9891	17.7364	17.3229	2.17377	9.01409	12.9077	4.83903	12.9642	8.75603	12.4033	23.6014	7.64936	3.52477	6.36086	21.6721	13.8241	17.1655	16.2977	6.49536	12.5467	15.4993	14.2199	7.10798	6.07977	9.83838	16.4352	12.3897	15.8543	10.2426	9.86755	8.16965	10.5243	12.6658	9.90463	13.2182	11.5241	10.6748	4.06471	2.0388	3.5239	1.39706	24.6951
AK5	1.64807	0.369008	0.824181	0.90459	0.191803	2.78376	1.24913	1.06459	0.464389	0.909096	0.894466	0.178798	0.460805	0.176239	0.30878	0.836468	3.37598	0.133642	1.42407	0.537832	0.829532	0.316312	0.99789	3.07065	1.23573	2.49948	1.2783	3.06934	5.95504	11.1881	5.38358	6.54365	9.04801	2.95401	4.88629	5.71596	5.21737	3.81333	4.99252	5.39683	4.9513	5.85019	6.61628
ZZZ3	8.09054	5.71963	1.68133	4.38726	0.575409	6.36289	5.38315	1.54849	4.56649	5.50243	5.06864	3.62066	2.02754	1.93862	3.95238	4.03026	6.46094	3.65289	3.73423	5.08872	4.14766	5.77269	2.45909	2.27455	1.33458	4.25443	5.17406	7.78565	14.0756	11.6608	8.18079	11.6993	11.81	11.1686	13.5198	11.3873	13.4161	9.97612	2.60672	5.63669	6.11106	3.2307	11.5469
USP33	48.099	31.0081	36.621	36.0054	18.0007	39.9218	40.0146	31.3869	24.1614	21.813	40.539	45.8456	34.1426	17.3586	43.6176	37.9928	22.9666	43.8539	16.5192	41.8119	32.4425	26.5307	17.2314	19.2871	15.6161	23.8403	25.9701	29.4316	32.5594	35.1926	23.8635	27.8772	27.5793	32.3189	29.1857	35.6037	35.8296	31.6633	16.1577	11.0539	14.7616	14.7573	50.7869
FAM73A	4.12018	2.87826	3.00002	1.85441	2.0459	3.08202	4.55039	3.4841	1.70276	7.75124	4.83012	3.79946	2.82627	1.40991	2.40848	2.73753	3.02674	3.20742	2.94308	2.44093	4.04397	4.19113	3.63517	3.01378	3.36118	2.55266	5.35667	7.78565	9.86062	7.40621	7.28118	7.89204	8.85753	5.86755	10.2018	6.83236	6.76538	7.35558	6.62724	3.89771	9.71659	12.0496	4.10883
NEXN-AS1	1.16114	1.16238	2.95057	1.17597	1.31065	6.9097	0.78814	1.06459	0.960898	1.91389	4.94938	1.20689	5.46822	1.14555	2.16146	1.787	1.30965	37.7763	0.474691	4.75775	0.842494	0.652393	0.784056	1.02355	0.593149	2.52607	0.97394	0.243302	0.657375	0.472737	0.506028	0.396585	0.190484	0.263028	0.627294	0.602855	0.114668	0.361454	0.618543	0.539683	0.959036	0.829505	0.484632
NEXN	14.1959	12.1219	25.665	9.45297	13.0106	8.08617	6.37947	5.90362	10.21	26.9858	36.0768	10.3703	8.34057	6.60895	9.20163	14.1439	9.34216	6.12528	3.1646	43.5644	11.2635	5.71338	7.05651	7.73348	6.07977	19.3311	2.98269	2.20843	2.04946	2.04853	1.3213	1.54668	0.904801	2.44819	2.87234	2.38909	5.16004	1.44581	2.1649	3.89771	4.57215	4.06021	7.81732
FUBP1	13.1846	19.6681	19.6815	11.1943	15.4082	15.5427	14.3947	15.872	22.8711	16.0288	12.8207	7.73302	19.3384	11.808	8.27529	15.2465	16.5598	14.6561	19.7471	10.798	15.8518	19.3939	18.2471	9.60999	28.1251	15.5287	13.3308	25.1911	22.4474	22.9015	19.3978	24.0727	17.0722	26.5051	20.255	23.7123	25.3415	30.7235	25.9346	21.4674	23.1507	21.0432	20.2703
DNAJB4	3.37106	2.91516	1.25276	1.49257	1.72623	4.34135	0.684046	1.35493	0.851379	3.25361	2.32561	1.02809	1.01377	0.264358	2.40848	2.24326	1.33875	1.38097	1.80382	3.39248	3.16259	0.909397	1.17608	0.682366	30.6954	0.159541	2.37398	2.171	2.28148	1.52326	1.46186	2.22088	2.66678	1.01165	2.72377	2.09883	4.81604	1.69883	0	1.07937	0.401457	0	2.73922
PTGFR	1.64807	0.0369008	0.36264	0.135689	0.895081	0.994201	0.654305	2.41952	0.657884	0.66986	0	0.446995	0	0.528716	0.370535	0	0.116413	0.668212	0.506337	0.165487	0.259229	1.14663	0	0	1.82888	3.08446	0.0608713	0.224586	0.193346	0	0.224901	0	0.380969	0.242795	0	0.133968	0	0	0.662724	0	2.45335	0	0
IFI44L	381.978	499.951	238.666	618.152	501.309	721.641	212.292	16.5495	29.1404	906.504	164.79	242.808	144.059	180.204	132.991	174.347	116.762	312.901	27.1207	715.11	338.307	248.107	242.06	12.8512	492.822	37.1199	18.3222	11.9031	9.89929	8.40421	19.5383	36.3668	12.2862	6.15081	6.37198	17.9517	120.86	9.54237	20.8537	22.7866	317.014	11.7877	7.88053
IFI44	177.917	209.744	68.8356	206.111	159.09	265.568	93.64	25.3565	20.1622	310.672	63.8649	145.184	49.3061	59.0399	85.6554	100.585	53.8993	178.814	13.8926	237.887	142.628	94.2609	93.1245	4.03733	113.588	22.6017	10.8351	7.03703	4.7563	7.82642	7.14062	14.9513	7.19079	4.32985	5.81072	9.60103	35.9196	5.24108	4.77162	2.75838	32.4288	1.48438	4.9306
LOC101927412	0.824037	0.996322	0.560443	0.452295	0.895081	0.530241	0.77327	0.483903	0.657884	0.478472	2.56414	1.07279	0.798728	1.23367	1.29687	3.26983	0.989513	0.668212	2.87979	0.537832	0.0777686	1.58156	1.49683	0.909821	0.197716	0.319083	14.183	1.31009	0.116007	0.787895	1.23696	0.27761	0.476211	1.49724	0.429201	0.357248	0.745339	1.9157	1.23709	4.43739	2.23032	1.22243	0.800696
TTLL7	1.34842	0.88562	2.20881	0	0.255737	0.13256	0.475858	0.387123	0.386991	0	3.63749	0.0893991	0.552966	2.2911	0.30878	0.608341	0.52386	0.53457	0.189876	1.19978	0.285152	0.355851	0.748417	1.08041	0	0.850887	0.365228	0.598896	0.116007	0.210105	0.084338	0	1.00004	0.809318	0.429201	0.401904	1.66268	0.253017	0.353453	0	0.936733	2.00827	3.9192
PRKACB	17.9415	14.6865	15.7254	11.3978	1.72623	15.0787	15.0193	8.5167	8.90078	22.1532	16.6371	11.0855	9.6769	3.70101	5.43452	15.3606	17.9567	4.69976	6.3925	13.1148	8.52863	14.2736	6.30809	6.88052	57.4366	8.40251	11.809	39.4897	44.9722	36.821	24.3175	26.1944	31.8109	28.7712	42.0122	42.1775	39.503	40.3021	6.31797	18.709	14.274	9.34284	33.0392
RPF1	60.5978	39.2134	38.4454	37.6613	103.808	35.9957	42.8174	34.0668	58.8547	128.709	29.8853	56.068	33.0449	47.0117	48.5914	30.7972	37.3055	75.4376	44.1146	45.5916	42.2154	42.0102	70.4107	30.0906	60.9955	64.2951	52.8868	22.6832	20.7974	19.1458	20.3162	15.7313	15.5959	25.4801	20.464	18.2866	17.8595	20.892	24.2557	31.1817	33.7817	19.3406	41.9944
GNG5	365.36	318.645	255.106	327.786	791.802	236.046	294.665	212.772	319.667	708.952	235.016	316.16	240.653	433.723	356.753	173.358	184.078	529.799	272.757	305.406	266.189	220.667	465.272	260.816	399.181	470.753	254.188	104.189	79.9032	78.238	113.215	90.5868	83.0036	118.815	92.6744	89.7808	78.1172	85.3572	171.182	134.501	167.221	126.478	216.04
SPATA1	11.8174	11.4762	6.18136	17.4812	23.1123	8.55013	9.1454	16.3559	7.60437	20.7418	7.06628	14.5573	12.6414	12.4248	15.0376	8.82094	8.24119	16.1039	5.83869	9.16383	10.2136	4.52721	13.2042	16.6327	9.61395	12.4974	14.3961	4.5853	4.00225	7.43247	4.42775	6.14707	8.28607	4.37031	4.99095	5.24707	4.01336	3.39766	11.8849	11.873	8.31908	5.89385	7.71197
CTBS	179.596	171.656	142.067	285.646	131.875	134.239	176.593	106.894	98.0181	66.6033	176.16	287.53	186.319	159.981	229.721	180.487	87.9648	211.474	117.201	211.141	135.784	92.3433	100.015	209.752	31.9065	161.757	98.1141	65.6353	34.1576	58.2517	94.0462	75.9726	114.386	66.1484	71.6105	89.8031	66.5645	54.1277	31.0376	34.3598	28.4735	18.7293	101.119
SSX2IP	8.54002	6.34694	9.5605	5.69892	4.79508	7.02569	2.97411	3.58088	3.59901	9.42589	21.2287	10.1691	2.97987	5.99211	5.06398	6.15945	6.86838	3.96472	4.46209	13.6527	4.06989	9.41028	1.78195	4.37851	5.63491	8.82795	1.46091	5.65208	6.53508	7.14358	4.35747	3.56927	3.57158	4.41078	5.5466	5.35871	4.0707	5.53024	1.14872	2.39859	2.23032	3.84192	6.99555
MCOLN2	2.62194	1.91884	3.39563	1.67349	1.40656	4.20879	1.72499	0.677464	0.81268	5.35888	2.86229	0.98339	2.85699	0.352477	3.14955	1.52085	3.17226	0.623665	3.41777	3.06151	1.89237	4.94237	1.14045	1.81964	2.7186	0.106361	2.92182	5.87667	7.30846	3.83442	4.38558	7.17819	3.3811	7.08153	3.76376	7.18961	2.35068	5.96398	3.09271	6.35627	5.26354	1.74633	0.716412
MCOLN3	0.0749124	0	0.131869	0	0	0.3314	0.53534	0	0	2.5359	0.298155	0	0.0614406	0.0881193	0.432291	0	0.0291033	0	0	0.206859	0.0777686	0	0	0	0.247145	0	0.913069	0.149724	1.74011	0.0525263	0	0.356927	0.714317	1.01165	0.462216	0.044656	0	0.397599	0.397635	0.599648	1.91807	1.0478	0.168568
SYDE2	0.149825	0.590413	0.164836	0	0	0.13256	0	0.483903	0.0386991	0.33493	0.119262	0	0.122881	0	0.555803	0	0.931306	0	0.0632921	0.165487	0.0518458	0	0.0356389	0.0284319	0.346003	0.212722	0.913069	0.336879	2.66817	1.70711	0.618479	0.475902	0.666695	0.404659	0.924433	0.401904	1.72001	0.614471	2.25326	0.719577	0.802914	1.13511	1.43282
C1orf52	16.8928	11.144	12.6924	14.4282	5.30655	16.6529	12.1939	6.77464	12.0354	11.0288	17.1737	15.6448	9.3697	10.5743	13.4628	13.1173	11.845	8.86495	7.81657	13.4458	11.5616	11.3081	10.264	7.33543	17.6956	9.67884	13.1482	6.51299	9.16458	7.35368	6.85949	7.29716	7.57176	9.34762	11.5554	10.4495	8.88673	9.61466	4.19725	5.15697	4.05917	7.07262	8.89194
BCL10	36.2014	28.838	34.7145	32.0903	17.9975	33.4052	33.5777	23.8564	12.5772	10.6221	37.0011	33.3235	27.9042	21.4571	32.4836	27.1472	23.8211	33.0542	17.1838	38.3102	30.926	21.015	16.8216	41.4253	29.262	23.6653	13.7873	24.1617	23.7428	22.455	29.7994	27.8403	24.6677	26.1612	28.3438	29.272	19.4935	24.4343	10.3606	11.6931	12.0883	9.47382	27.2026
LOC646626	1.91027	1.62364	1.54946	2.19363	1.69426	1.52444	1.79934	1.5001	0.928777	1.53111	1.7293	1.45274	1.77656	1.54209	1.69829	1.52085	1.52792	2.38329	1.77218	1.94447	1.34799	1.24548	1.4612	2.24612	1.50759	1.94109	0.882633	1.59082	1.27608	1.33942	1.68676	1.38805	0.904801	1.13304	1.37014	1.85322	1.03201	1.15665	1.4359	1.49912	1.87347	1.26609	1.36961
DDAH1	0	0.110702	0.0989018	0	0	0.13256	0	0	0	2.00958	0.238524	0	1.25953	0	0.864583	0.494277	0	0.311832	0.379752	0	0.103692	0	0.641501	0.398047	1.48287	0.531804	0.365228	0.336879	0.0386691	0.630316	0.815268	0.118976	0.380969	0.445125	0.36317	0.803807	0.344003	0.361454	2.91599	0.719577	3.88075	2.27022	0.0421419
ZNHIT6	3.55834	1.62364	4.21981	2.78162	1.79016	5.79951	3.92583	2.61308	2.97983	7.75124	3.10082	2.86077	3.16419	2.64358	2.50111	3.2128	6.37363	3.20742	3.86082	3.43385	3.00705	3.91436	2.99367	2.50201	1.43344	2.9781	4.74796	6.70015	11.6007	9.03453	6.69082	7.9317	10.6671	8.57877	7.29641	8.84188	12.3268	10.7713	8.83633	3.71782	6.28949	5.15166	14.7075
COL24A1	0.0749124	0.110702	0.560443	0.271377	0.0639343	0.397681	0.118965	0.290342	0.386991	1.00479	0.894466	0.357596	0.245763	1.23367	0.370535	1.0646	0.203723	0.35638	0.791151	0.0413717	0.36292	1.70018	0.392028	0.0568638	0	0	0.243485	0.037431	0.232015	0	0.084338	0.158634	0.0952422	0	0.0330154	0.133968	0.229335	0.325308	1.36963	0.959437	1.51661	3.2307	0.168568
ODF2L	15.6567	16.9345	8.68127	18.2953	15.2624	10.0414	8.5827	13.6945	5.79441	29.1667	8.01024	23.3108	10.8513	11.2793	17.2299	13.0033	12.272	17.7263	9.86597	14.8868	8.66602	9.3312	8.91579	13.3675	14.4333	8.01801	17.7641	13.8933	16.0991	9.79616	9.40369	12.4262	10.9457	10.4066	11.9047	11.5471	8.4854	15.8859	17.4628	14.0737	34.9968	27.0349	17.6714
SH3GLB1	306.579	356.204	155.078	531.673	395.945	219.752	246.212	175.463	180.821	201.389	291.536	435.075	228.542	355.738	406.354	232.956	122.176	364.554	176.173	303.813	333.07	212.779	257.776	352.954	155.479	224.076	126.338	65.8224	47.563	65.2114	85.4063	72.119	85.0513	88.2156	80.9539	94.1571	59.2258	70.628	54.1225	58.5256	48.041	38.2445	101.154
SEP15	122.501	101.477	87.7918	111.446	75.1868	85.0374	108.748	74.5211	101.295	167.345	101.224	169.992	65.3114	64.5915	216.763	85.5859	97.3069	112.928	98.9255	88.2665	123.289	102.999	105.242	77.4201	62.1323	104.765	129.778	66.2529	65.7762	69.7024	60.9342	55.4822	72.146	81.4578	71.561	71.9854	69.7752	70.8991	64.1959	61.8837	57.6314	45.3171	128.575
HS2ST1	6.59229	10.4429	7.58247	14.6544	3.38852	4.77217	5.1006	3.24215	5.95966	3.82777	8.22909	10.5267	5.52966	8.98817	17.5387	9.88553	7.07211	5.03386	5.26906	3.53728	6.48072	5.81223	3.95592	5.17461	1.97716	4.36079	9.61766	3.59338	6.3804	4.88495	4.52614	5.71082	9.23849	5.42243	6.2069	6.34115	4.30003	7.69896	0.927814	4.55732	3.96996	2.79412	11.4626
LMO4	16.5931	21.587	15.099	30.2133	26.7246	12.5269	13.8594	12.1944	19.2334	18.4212	16.3389	13.7675	18.0943	30.4012	13.2775	12.1668	11.685	18.2199	11.9306	21.5547	18.7941	12.9688	18.2115	8.30212	12.6538	9.83838	19.2353	11.1919	8.08185	8.08905	10.3736	8.24897	9.6909	10.3997	9.87162	9.10981	9.71807	9.47008	10.4269	5.87655	10.8393	11.5257	12.5161
PKN2	58.6752	39.447	29.1101	39.5306	24.4869	39.5361	47.4371	43.5513	22.1746	42.3926	41.7119	75.6066	30.6896	30.0487	42.0866	41.6713	18.9172	45.5721	17.0889	44.3091	27.6079	24.6921	16.2513	38.7527	22.4902	36.9072	32.2009	34.6237	24.2455	24.95	36.6168	35.6133	37.8112	28.8117	44.7359	36.216	27.9215	30.6332	17.275	13.7919	15.7237	11.0019	38.5177
GTF2B	41.8573	45.8308	22.8298	47.1744	38.936	30.9197	32.0609	25.4533	26.238	49.3783	49.0764	46.7781	26.6652	28.9031	32.4836	36.4244	29.1324	45.1043	26.551	43.6058	29.7076	29.7729	34.5876	27.6927	29.3609	34.0887	28.3051	16.5071	17.3238	15.8629	12.3977	10.8664	15.0483	17.1778	22.5661	20.3185	20.3535	15.8317	17.8052	24.4656	13.9618	14.9311	14.2018
CCBL2	20.4885	10.7134	10.3847	11.1866	9.36638	13.8194	11.0637	8.80704	9.69411	23.5887	7.75204	12.3818	10.3527	8.41539	23.529	13.2124	16.4725	18.8213	10.1426	11.7703	12.9485	9.66728	12.4914	14.8415	2.22431	21.2722	15.0656	11.2667	13.1862	12.5801	12.8475	12.6511	16.0245	14.8712	12.744	10.2932	15.5374	11.9641	5.98661	9.83423	5.91034	3.53631	33.9592
RBMXL1	16.6025	13.3426	9.29677	9.85235	8.50327	17.7962	11.7254	11.1056	11.1163	24.2705	11.7622	13.1417	12.1192	9.86936	12.0733	10.3038	8.06889	12.6292	8.01436	9.15349	9.97383	7.95722	7.33271	13.2777	13.6548	12.7766	7.92848	10.0596	12.8285	13.3154	12.2923	12.0562	12.3934	10.9561	13.4208	12.5818	11.7391	10.9972	9.17873	7.91535	10.4825	8.60065	10.876
GBP3	45.7599	41.7245	47.7063	128.714	61.9428	63.2431	53.3684	14.7107	14.6089	41.9739	53.6984	45.0607	17.1266	19.522	73.5704	39.6387	27.493	41.0478	4.96843	84.6527	47.0438	24.5209	23.578	10.1809	84.932	29.2492	11.9308	19.7868	16.5214	12.8164	11.8537	13.4145	9.9171	10.5211	16.9039	14.022	16.9135	11.187	12.7243	11.8179	10.5717	9.77942	18.8585
GBP1	491.992	561.666	444.006	1550.24	752.867	357.204	466.885	35.4537	241.905	359.524	590.239	402.642	113.21	278.057	739.673	336.948	313.554	586.065	111.768	695.753	259.738	149.638	101.03	125.103	414.918	208.74	41.6512	84.7236	66.456	67.2862	54.5102	128.827	50.8117	52.1605	63.0156	98.2243	93.8984	51.471	46.8436	35.9633	73.0763	31.8923	38.4861
GBP2	475.945	401.09	395.972	1370.23	749.458	288.966	494.686	199.868	265.962	222.477	517.944	454.323	241.226	488.93	712.595	433.972	267.583	655.048	180.691	511.281	359.246	191.547	219.708	382.746	226.571	429.585	126.582	149.936	98.1681	104.685	126.124	165.607	116.719	130.442	137.132	175.092	106.168	95.984	122.206	142.126	84.4398	75.9652	99.3074
GBP7	0.149825	0.147603	0.667587	0.73498	0	0.1657	0.198968	0	0.0193495	0.0956943	0.894466	0.0670493	0.0460805	0.0881193	0.494047	0.28516	0	0.400927	0.126584	0.475775	0.0129614	0	0	0.52599	0	0	0.182614	0.187155	0	0.105053	0.463859	0.376756	0	0.0404659	0.0660309	0.357248	0.114668	0.74098	0.220908	0	1.02595	1.39706	0.0421419
GBP4	31.9427	67.1709	89.691	222.467	119.436	50.9435	77.4569	11.4066	27.5011	68.4913	89.5348	36.6308	13.32	37.6375	87.8138	32.1489	48.0068	101.962	15.1297	98.6934	25.1418	27.5073	14.1191	44.5807	47.9146	40.6756	12.3459	41.2632	52.1287	37.4345	28.9631	65.5527	37.4478	30.4453	44.6739	37.8218	54.9441	36.5017	29.7956	47.5593	75.3418	73.2968	24.2164
GBP5	150.143	182.733	406.865	1736.04	331.595	97.5974	268.89	22.8402	112.014	84.2507	487.573	127.081	38.6154	123.896	1007.76	163.339	255.833	361.547	41.7569	292.27	78.7776	61.9576	35.2023	84.9546	48.4692	130.345	19.575	92.9225	93.9466	63.2417	66.1491	144.496	62.3836	64.0575	100.251	98.9576	78.4899	66.5797	37.2747	53.2487	62.4711	45.3171	49.2639
GBP6	1.72299	4.24359	20.2254	22.2755	10.6131	1.09362	3.92583	1.16137	1.54796	1.81819	7.4837	0.737542	0.583686	0.176239	16.0565	4.6386	4.19088	4.20974	1.01267	7.61239	1.97014	0.593085	0.285111	1.251	0.148287	2.1804	0.0608713	0.580181	0.0773382	0.420211	0.702817	0.872487	0.666695	0.445125	0.759355	0.133968	0.91734	0.108436	0.220908	0	1.80656	2.53217	0.0421419
GBP1P1	2.56575	3.01664	7.03027	67.9763	17.8191	0.944491	7.00404	0.435513	1.00618	4.2584	9.92857	1.06161	0.414724	1.18961	8.72302	3.09721	16.6034	4.50419	0.482602	14.9352	1.2767	1.19605	0.873153	0.0568638	0.432504	3.8024	0.0760891	0.963848	0.908724	0.341421	0.182732	0.733682	0.321442	0.161864	0.057777	0.681003	0.315336	0	0.430771	0	1.39395	1.89913	0.0105355
LRRC8B	9.25169	3.32107	9.85721	12.3929	6.26557	3.24772	20.224	2.5163	8.47509	12.2967	17.1737	3.68771	5.22245	3.96537	16.8594	7.79436	8.7601	5.43479	6.43997	14.0664	2.79967	5.81223	7.89402	4.49224	4.39919	10.6893	4.93057	16.3199	13.0702	11.5558	6.60648	5.71082	9.4766	13.2323	9.07925	9.0205	11.5241	7.08449	6.62724	11.0335	9.81339	13.0974	18.2053
FLJ27354	0.374562	0.405909	0.296705	0.407066	0.191803	0.530241	0.565082	0	0.193495	0.717708	0.477048	0.268197	0.430084	0.0881193	1.04985	0.114064	1.2951	0.0445475	0.31646	0.165487	0.336997	1.22571	1.62157	0.73923	1.03801	0.478624	0.791326	0.486603	0.42536	1.20811	0.590366	1.38805	0.476211	0.728386	0.36317	0.401904	0.573338	0.524108	0.618543	0.11993	1.69504	0.349265	0.463561
LRRC8C	17.979	11.0702	8.83522	9.72435	6.58524	18.8898	12.6102	9.4845	10.1392	14.4498	7.39425	3.68771	9.24682	2.7317	10.622	10.1897	11.1175	6.50393	8.25962	18.4104	12.8577	14.3131	8.98101	3.46869	6.22806	7.3389	17.7744	19.9882	16.473	23.952	17.5423	17.648	12.572	23.7535	19.5451	18.041	20.7548	21.9402	11.0012	7.67549	9.45654	8.0331	34.2192
LRRC8D	31.5381	10.775	21.3793	11.9858	4.53934	22.8832	13.7701	17.4205	12.5385	9.44982	16.8756	6.21324	23.5625	9.86936	10.9308	13.4976	15.8031	15.1907	17.6585	27.5122	22.9418	12.178	5.7735	10.0649	5.93149	4.8926	9.7394	18.3412	14.7716	21.1681	16.3335	19.8293	23.3343	20.1115	16.4417	16.8353	18.2895	19.7715	6.9807	6.11641	6.64634	2.79412	14.4968
ZNF326	4.60711	8.08128	5.4396	5.13355	5.62622	5.07043	4.1935	5.03259	7.15933	14.2585	4.94938	5.18515	3.25635	7.40202	3.58184	5.28496	4.83115	4.05382	6.64567	4.34403	6.29926	6.44485	6.73576	3.2981	12.901	3.77581	3.16531	3.55595	6.57375	4.35968	2.50203	4.32278	3.09537	7.0006	6.37198	5.04612	5.38937	4.33744	4.55071	5.87655	5.53118	4.8024	4.67775
ZNF644	24.384	19.4467	12.6265	9.40774	5.30655	19.1218	17.9934	11.904	11.5323	31.1964	12.7014	17.4328	12.3496	10.3981	14.5744	13.6496	18.7425	14.5447	13.766	13.9009	21.2179	12.3955	9.83634	6.25502	10.5778	14.146	16.5265	23.4131	28.4991	23.2692	19.8476	20.7414	22.1914	18.6345	25.0422	28.7808	23.2775	27.3259	12.0616	8.87479	14.2294	5.85019	36.0735
CDC7	5.84317	2.43545	3.46156	1.5378	1.40656	3.51285	5.29392	1.25815	2.78633	2.91868	2.56414	3.39717	2.82627	1.23367	3.95238	5.85528	4.27819	1.98236	4.3988	4.59226	2.43675	3.08404	2.60164	5.45893	3.75661	3.77581	0.791326	2.32072	3.7509	4.67484	3.00806	4.79868	3.71445	7.48619	3.79678	6.34115	6.47871	2.56632	1.28127	1.91887	1.78425	0	3.32921
TGFBR3	5.44988	6.75285	12.2309	6.82966	0.959015	17.7299	7.19736	1.54849	2.86373	22.7274	4.35307	1.87738	5.83686	4.67032	2.84077	11.1783	7.53776	1.02459	6.17098	5.95753	8.21755	16.211	10.0145	8.13153	11.0721	1.9145	4.74796	20.2127	23.0081	11.2406	11.6105	13.6425	7.04792	17.7241	26.0657	21.2116	16.5087	19.6269	18.6005	17.5097	17.0396	31.1719	22.9673
EPHX4	0.0374562	0.110702	0.527476	0	0	1.35874	0.0892234	0.0967806	0	0.239236	0.119262	0.0446995	0.153602	0.528716	0.617559	0	0.116413	0.17819	1.32913	0.165487	0.103692	0.118617	0.427667	0	0.692007	0.265902	0	0.037431	0.0386691	0.262632	0.30924	0.991463	0	0.890249	1.05649	0.044656	0	0.253017	0.574361	0.11993	0.579882	0.523898	0.294993
BTBD8	0.786581	1.01477	0.593411	1.10812	0.319672	0.364541	1.84395	0.193561	0.290243	0.765555	0.178893	0.871641	1.52066	0.176239	0.648437	1.29272	0.0582066	0.267285	0.0632921	0.786062	0.855455	0.39539	0.712778	0	0.247145	0.478624	0.426099	0.673758	0.696044	0.525263	0.674704	0.555219	0.476211	0.748619	1.03999	0.267936	1.17534	0.849416	0.883633	0.719577	0.579882	1.0478	0.463561
KIAA1107	1.7979	1.97419	0.824181	1.96748	0.767212	1.9884	3.33101	0.871026	0.638535	3.92347	1.55041	2.97252	1.02913	0.881193	4.10677	2.35732	0.43655	0.490022	0.474691	1.03429	1.73683	0.79078	1.38992	0.170591	0.790865	1.70177	1.40004	0.411741	1.35342	0.210105	1.3213	0.951804	1.19053	0.34396	0.676817	1.25037	0.716672	1.64461	1.14872	2.75838	2.27492	1.92096	0
GLMN	2.34101	2.98897	3.93959	2.44239	0.383606	2.35294	3.56894	2.66147	6.52079	10.4307	2.26598	1.81033	1.04449	2.46734	0.494047	2.90863	4.20543	2.33874	1.59812	0.951549	3.21444	1.56179	3.68863	2.84319	2.29845	2.87174	2.06962	3.59338	3.24821	3.83442	3.4438	2.73644	3.23824	3.33843	3.82979	3.57248	4.4147	3.65068	3.02644	0.599648	3.92536	3.66728	5.4363
RPAP2	5.89935	5.64583	5.78575	5.60846	2.49344	6.42917	4.60988	4.30674	5.90161	13.6364	4.83012	8.55996	3.71716	2.11486	0.555803	5.7222	8.309	3.54152	2.76903	4.79912	5.72896	6.30647	7.53763	3.07065	4.91819	2.92492	4.32186	6.86859	8.04318	7.06479	6.33941	8.56624	5.33356	5.84732	8.1218	7.54686	8.02673	11.3858	4.44025	5.75662	5.57579	5.54458	16.2668
GFI1	3.25869	2.17715	4.54948	4.65864	0.959015	4.70589	2.37929	0.0967806	6.65624	1.05264	3.22008	2.23498	5.99046	2.90794	2.16146	5.98835	3.66702	2.31647	9.1457	2.27544	3.49959	4.11205	1.99578	4.20792	3.31175	1.86131	2.37398	3.89282	7.23112	1.73337	1.60242	4.56073	3.66683	5.42243	6.17389	4.8675	3.15336	6.90376	3.04853	2.0388	1.78425	2.96875	1.89639
EVI5	11.162	9.29901	8.20885	5.08832	7.22458	9.84259	9.96328	16.7431	7.27542	11.8183	7.69241	20.8747	15.483	5.15498	9.41778	10.2657	6.78107	16.1039	9.06659	9.88784	13.4929	8.65904	5.98734	13.2493	8.5018	9.94474	13.3308	13.7933	5.259	13.1841	8.4338	6.94024	4.88116	10.0962	8.38592	9.75733	8.8294	6.86762	9.67578	7.3157	9.32272	9.08089	12.7901
RPL5	81.8606	102.603	96.0831	90.6399	73.1409	60.348	81.7286	114.201	114.24	198.925	110.467	128.332	56.3871	60.0533	52.8939	136.668	197.117	66.4425	122.771	45.8605	82.3656	110.215	190.383	57.404	118.63	103.702	222.637	168.44	234.393	145.655	113.519	114.554	162.174	145.495	153.208	133.32	181.06	187.881	194.841	294.787	199.903	199.168	121.369
FAM69A	9.36405	6.01483	20.8188	6.60351	3.19672	11.1682	12.0452	3.87123	19.0786	6.33975	11.9858	20.2489	10.5985	6.60895	5.61979	17.832	14.8136	1.87099	19.4307	8.85355	6.53257	14.748	14.5407	3.80988	2.52088	0.372263	5.78277	11.117	7.28913	15.4427	8.70088	12.1157	8.61942	11.6137	9.8221	10.0029	12.4414	11.2412	4.77162	5.75662	5.44197	5.67556	19.9331
MTF2	29.3657	25.1664	30.4123	22.0042	18.0934	30.754	21.1906	20.9046	22.7163	35.072	26.4762	25.2999	25.0217	21.1927	27.4196	25.5883	26.8915	25.0357	22.8801	26.5606	27.2968	31.0183	22.203	13.5336	22.3172	17.975	20.818	23.6564	24.2455	21.4833	22.1247	23.0416	21.6914	24.2795	23.3749	25.186	27.1762	29.2416	15.6845	18.1094	24.5335	9.21187	20.4388
TMED5	80.0252	47.2884	52.8135	51.2903	23.2721	51.4002	47.2289	35.083	42.8012	43.1342	39.2969	69.6419	42.3326	29.0794	82.1662	54.3704	43.7277	51.6751	45.0007	36.5312	52.4809	32.3824	27.6736	16.8601	37.8379	24.7821	42.7621	27.6989	27.3391	37.5826	34.7613	31.7268	44.9543	38.8068	38.364	40.369	40.8503	56.6578	13.2324	9.47444	13.1589	15.324	41.9451
CCDC18	6.72339	7.38016	6.3462	3.91235	9.39835	7.47308	7.36093	5.22615	6.61754	11.8422	7.81167	7.91182	4.56197	7.93074	7.0093	6.0644	7.55231	8.66448	6.34503	4.42677	5.7808	4.54698	6.77139	4.22669	12.0854	5.2872	9.80027	5.40878	6.39974	7.35368	4.30124	7.17819	3.80969	5.44266	3.82979	5.33639	4.51503	5.67482	6.2517	7.01588	9.52345	7.24725	5.57664
LOC100131564	28.2045	19.0408	23.9837	18.9286	30.5606	23.778	46.0541	13.3073	13.4866	38.5648	13.2083	18.7738	24.9142	9.51689	8.3988	19.2768	28.5067	30.7378	22.4054	18.638	24.9378	22.4977	19.8331	14.0454	19.2032	25.6106	21.3049	34.6611	37.7604	39.815	26.0183	46.5987	22.0486	27.9417	22.2359	21.8144	29.0252	27.9584	39.1228	29.9224	41.9522	30.91	31.4589
DR1	39.6287	24.539	32.7859	37.8119	10.8688	35.957	32.8193	14.9042	26.9926	18.3733	43.1729	41.1906	31.5498	24.6734	42.1793	33.0025	19.3537	19.7345	19.3041	34.2351	35.6958	20.2835	10.4778	12.5385	8.57594	8.56205	7.06107	19.4641	20.3786	27.7339	30.8818	30.4181	30.0251	24.3605	34.7983	33.9832	34.2856	25.4825	6.80397	7.19577	9.05508	4.54045	27.0551
FNBP1L	0.786581	2.28785	1.68133	0.361836	1.53442	1.95526	0.77327	1.45171	2.36064	3.11007	4.17417	1.38569	0.737288	1.85051	1.60565	1.67294	1.94992	2.00464	1.45572	1.77898	0.414766	1.15968	1.05135	1.19414	0.296574	3.88217	1.09568	0.486603	0.154676	1.996	1.48997	0.991463	0.238106	2.46842	2.44314	2.00952	0.286669	0.831343	0.353453	0.719577	2.40874	1.65901	4.88846
BCAR3	0.0936405	0.479711	0.741763	0.791517	0.703278	0.513671	0.698917	0.193561	1.64471	0.0956943	0.387602	0.156448	1.18273	0.264358	0.123512	0.665373	0.654825	0.133642	2.99055	0.268916	0.0518458	0.0130479	1.33646	0.312751	0.296574	0.0531804	1.61309	0.598896	1.74011	0.157579	1.996	0.832829	0.952422	1.07235	0.957448	0.826135	1.40468	0.397599	1.10454	1.79894	1.44971	0.873163	1.53818
DNTTIP2	35.958	28.5981	23.143	36.9525	15.7278	35.6421	36.7452	32.8086	28.5986	33.0624	23.9717	39.8273	15.2987	18.7694	31.866	33.5538	32.7121	34.1456	19.6522	23.9128	26.5969	31.5916	23.9494	12.112	71.2273	27.1752	21.2441	19.2021	28.0351	20.5115	19.454	16.0617	16.4293	16.6315	20.4035	19.0234	19.3215	23.115	11.0012	8.63493	12.8912	7.42188	35.947
GCLM	22.0617	25.5723	19.154	41.9278	17.0065	15.1947	18.5882	10.162	25.6962	15.9092	26.0588	19.556	18.4476	19.0629	35.6023	22.2234	17.9567	41.6964	21.3136	20.4376	20.6865	21.5092	16.1801	12.0551	14.8781	21.6976	12.7525	13.8869	11.6781	15.3377	10.8796	10.9854	10.9052	12.423	12.6449	12.5483	17.5441	13.2653	7.37833	6.4762	8.54211	7.07262	17.1307
ARHGAP29	2.43465	0.701116	0.626378	0.180918	0.511475	0.861641	0.386635	0.967806	0.580486	1.67465	0.715573	2.10088	0.860169	0.176239	0.370535	1.67294	0.0582066	2.89559	0.696213	1.53075	1.78868	0.316312	1.21172	0.170591	0.54372	0.744526	0.0608713	0.37431	0	0	0.112451	0.555219	0.380969	0.0404659	0.0330154	0.625183	0.630671	0.253017	1.6789	0	1.07055	3.40533	0.0842838
ABCD3	16.5931	5.79343	10.6155	6.2869	3.70819	11.9636	11.3611	7.83923	9.86826	6.74645	5.84384	7.59892	3.74788	5.37528	1.11161	8.4027	7.4941	5.39024	9.81027	7.81925	10.421	8.06595	1.74631	3.86674	3.65775	4.8926	8.06544	10.7427	10.7887	9.50726	11.1888	9.47838	13.572	8.13364	13.0741	14.022	13.5308	12.6509	3.79962	3.35803	5.04051	2.44486	12.0104
LINC01057	8.07181	13.8194	3.24727	11.1717	20.1074	2.48815	4.04479	8.12957	9.26843	5.4785	3.97858	13.8345	10.6074	12.8214	16.4271	4.22036	5.51508	8.10764	9.1457	2.52367	5.10681	4.15436	7.19906	12.1092	6.84593	12.9228	2.80677	0.842198	0.966728	1.10305	3.03617	1.60617	1.8096	2.30656	2.24505	2.05685	1.03201	2.13258	1.94488	2.31824	4.77555	5.06434	1.93853
CNN3	0.486931	1.58674	0.0989018	0.316607	0	0.13256	0.26767	0.483903	0.503088	1.29187	0.298155	0.446995	0	0	0.247024	0.570319	1.89172	0.35638	0.696213	0	0.725841	0.118617	0	0.909821	0.0494291	0	3.10443	1.64696	0.773382	1.62832	0.618479	2.5778	1.09529	0.485591	1.68379	0.893119	0.573338	2.78319	2.73926	0	2.8548	4.01655	1.13783
ALG14	3.67071	1.91884	8.86819	3.16607	1.66229	3.04888	3.83661	5.71006	7.43022	6.31583	4.05491	12.0689	4.79237	2.11486	3.89062	8.51677	5.90797	2.49466	12.8483	4.05443	3.91436	6.95886	11.155	3.2981	5.53606	4.20125	5.17406	2.91962	1.66277	2.31116	2.08034	1.58634	2.19057	2.46842	1.32062	1.65227	2.58002	3.75912	1.76727	2.63845	3.16705	0.960479	1.55925
TMEM56	1.01132	1.80814	0.626378	1.60565	2.1418	0.922288	0.669176	3.41926	3.15397	3.51677	9.71986	2.33913	1.15201	8.48853	4.96085	3.574	0.722635	2.55391	6.75643	0.475775	0.661034	7.30166	0.142556	0.938253	1.73002	3.89972	2.49572	0.661406	2.52007	3.33542	0.042169	1.48719	1.69055	4.32985	0.775863	1.08648	2.29335	0.74098	0.905723	7.61553	1.2637	0.960479	1.78387
TMEM56-RWDD3	2.11628	2.1587	0.659345	0.859361	2.2377	1.73422	1.04094	2.64501	1.25772	1.26795	4.83012	3.59071	1.18273	3.28949	1.84218	2.5094	1.52298	1.32885	2.02535	1.57212	1.4776	3.1303	2.35217	0.369615	0.716721	1.5066	2.2218	1.37259	1.9787	1.60205	0.506028	1.30873	1.76198	2.26609	1.02348	1.55537	1.89201	1.75305	0.110454	2.15873	0.973756	0.48024	2.07886
LOC101928118	0.449475	0.553512	0.395607	0.316607	0.703278	0.3314	0.475858	0.290342	0.116097	0.0478472	1.49078	0.692843	0.476165	0.352477	1.76004	0.342192	0.305585	0.801854	0.15823	0.393031	0.18146	0.316312	0.819695	0.852957	0.0988581	0.797706	0.730455	0.692474	0.348022	0.57779	0.73093	0.575048	0.380969	0.364193	0.825386	0.578295	1.26134	0.632544	1.03827	3.29806	1.24898	2.27022	0.67427
RWDD3	4.064	3.56093	2.34068	1.65088	2.3336	4.23629	3.50945	2.93536	2.43804	2.75121	2.35543	7.16668	2.15042	1.48305	2.34672	5.58913	4.44786	2.48709	2.42092	3.59934	2.96817	2.89307	6.70012	0.170591	0.716721	2.62339	5.38711	2.27094	3.73814	1.94347	1.39158	2.32002	2.78583	2.75168	2.92187	2.67177	2.80935	4.01213	1.01618	1.49912	2.31195	1.09145	4.56523
PTBP2	9.28914	5.49822	5.24179	3.30175	1.8541	2.8169	4.66936	1.64527	2.43804	6.50722	5.06864	7.37542	3.22563	5.55152	6.66964	6.53966	5.96618	7.92945	3.41777	6.70222	7.18064	3.12358	4.09848	3.9236	2.66917	5.21168	4.56534	2.20843	5.02699	3.67684	1.60242	3.96585	6.52409	4.9773	4.95232	3.52782	4.12803	2.27716	1.85563	0.959437	2.31953	1.92096	2.82351
DPYD	170.313	132.991	96.0597	205.741	111.022	103.165	98.3837	131.525	78.5978	59.3544	108.529	95.8582	126.015	130.769	158.342	118.74	57.61	204.777	76.7891	136.754	160.294	82.2114	63.7758	56.2383	42.4843	96.7352	89.6634	79.5596	65.4281	85.6967	88.5831	78.6559	90.742	82.1053	84.6681	85.9627	94.228	82.4295	52.6866	48.8113	40.9932	34.1843	87.2759
DPYD-AS1	6.04918	6.75285	3.95607	7.71163	6.71311	4.55676	3.62842	5.41972	3.56031	1.41149	3.81639	2.57022	5.14565	6.91737	6.79315	4.29641	2.54654	8.65691	4.12981	4.61295	7.31025	4.25044	3.74209	3.15594	3.9049	4.78624	4.10881	4.06126	2.66817	3.25663	3.73899	3.252	3.42872	3.6217	3.28504	2.90264	3.75536	3.59646	3.77753	3.47796	3.25626	2.83778	2.82351
DPYD-AS2	0.599299	0.405909	0.527476	0.633213	3.96393	0.13256	0.565082	0.483903	0.657884	3.77993	0.596311	0.93869	0.353284	0.793074	0.30878	0.494277	0.61117	2.53921	0.0949381	0.703319	0.440689	0.355851	4.52614	1.13728	2.17488	2.33994	0.182614	0.598896	0.270684	0.0525263	0.140563	0.198293	0.619074	0.404659	0.528247	0.178624	0.0573338	0.253017	3.00435	1.31923	2.40874	0.0873163	0.758554
SNX7	1.04877	0.332107	0	1.13074	0	0.29826	0.565082	0.0967806	0	0.0478472	0.238524	0	0	0	0.123512	0.0380213	0.0291033	0	0.854443	0	0.285152	0.276773	0.356389	0.0568638	0.346003	0	0	0.037431	0.928059	0	0	0.079317	0	0	0	0.178624	1.31868	0.650616	1.45799	0	0.312244	0.436581	0.126426
FRRS1	1.42334	0.590413	0.197804	0.0452295	0.127869	0	0.26767	0	0	1.10049	0	0.223498	0.0307203	0	0.0617559	0.323181	0.0291033	0	0.0632921	0.0827434	0.933224	0	0	0.511774	0	0.372263	0.243485	0.449172	0.116007	0.262632	0.196789	0.198293	0.0476211	0.849783	0.0990463	0.625183	0.344003	0.650616	0.132545	0.239859	1.56122	1.0478	1.64353
AGL	3.78308	6.31004	4.08794	4.77171	2.17377	3.74483	4.20837	3.38732	3.13462	5.40673	3.57786	4.60405	3.74788	1.40991	2.22321	4.22036	4.4237	2.67285	4.20892	3.02013	3.44774	5.25868	2.28089	2.55887	1.28516	7.17936	6.33061	6.77501	10.3633	9.92747	6.57837	10.4302	7.71462	7.32432	9.87162	9.735	10.7214	10.7171	4.37398	2.51852	6.60173	5.32629	15.3396
SLC35A3	4.68203	4.7233	6.97257	4.07066	0.127869	5.46811	4.34221	1.74205	2.94113	6.7943	3.99528	4.38055	1.5053	1.14555	4.56994	4.90475	4.51101	2.00464	5.00007	2.68916	3.52551	4.34929	2.53036	1.4216	3.01517	2.81856	5.96538	7.67336	9.74462	6.986	4.55425	4.40209	4.9526	4.89637	8.48497	7.5022	5.44671	6.12664	3.00435	4.55732	4.9513	9.51747	8.00696
HIAT1	93.0038	53.8198	58.3026	101.857	17.0705	84.4408	73.877	42.0028	65.7304	13.78	67.0849	79.744	78.26	60.8023	71.7604	85.0156	50.6834	75.6193	41.5671	85.3498	60.2707	44.3232	14.5763	53.2245	11.6158	29.3024	26.6007	46.6016	40.7379	50.6354	57.0828	48.542	50.1926	51.3917	50.2825	58.9012	41.9683	43.8624	4.46234	9.11465	15.0323	7.15993	61.8854
SASS6	3.4647	3.35797	2.19232	0.768902	1.8541	2.33637	4.28272	3.19376	4.75998	8.66034	4.88975	3.84416	2.70339	2.7317	4.60081	3.13676	4.93301	2.67285	3.10131	3.5166	2.7219	2.76773	2.06706	3.63929	4.47333	4.04171	3.89576	3.03191	3.26754	4.67484	1.78516	2.37951	2.54773	3.60146	2.97139	2.90264	2.06402	4.95191	2.78344	1.55908	2.98862	3.49265	3.16064
TRMT13	4.62584	3.21037	3.23079	2.32932	2.0459	3.62884	3.27153	1.25815	3.07658	6.50722	1.7293	4.33586	1.5821	2.02674	2.28497	2.98467	4.97667	3.22969	2.21522	4.50952	3.90139	3.83528	2.566	1.251	5.06648	0.797706	2.6479	5.4275	8.8939	9.90121	4.2169	6.6428	4.76211	5.78662	7.51101	7.59151	8.51406	9.1267	4.44025	5.4568	5.14445	5.108	4.74096
LRRC39	0.449475	0.369008	0.72528	0.316607	0.319672	0.497101	0.446117	0.580684	0.135447	0.478472	0.178893	0.491695	0.168962	0	0.277902	0.266149	0.916754	0.200464	0.537983	0.49646	0.505496	0.494237	0.178195	0.398047	0.296574	0.0531804	0.152178	0.598896	1.43076	1.62832	0.435747	0.575048	0.547643	0.768852	0.94094	0.669839	2.06402	0.957852	0.242999	0.179894	0.639208	0.567556	0.147497
DBT	4.98168	6.27314	3.9231	2.759	3.70819	5.10357	4.25298	2.22595	4.1408	8.61249	4.29344	5.76624	6.54343	1.76239	3.02604	3.15577	3.60881	3.85336	5.79755	4.26129	4.57539	2.41188	4.7578	2.6726	4.84405	3.66945	5.60016	5.3152	7.61782	8.66684	6.77516	6.92041	5.52405	3.92519	6.70214	7.1003	6.73672	8.24114	8.26196	5.87655	11.3746	12.0208	4.4249
RTCA-AS1	0.805309	0.756467	0.626378	0.47491	0.767212	0.563381	0.594823	1.06459	1.54796	0	2.89211	2.19028	0.768008	0.352477	0.926339	2.54743	0.61117	0.17819	1.48736	0.537832	0.479573	0.652393	0.178195	0.284319	0.81558	1.54223	0.48697	0.655043	0.618706	1.62832	0.702817	1.26907	0.761938	1.5377	0.627294	0.848463	2.35068	1.01207	0.706906	2.87831	1.00364	0.611214	0.294993
RTCA	16.3309	17.8231	15.7913	10.7872	10.3574	15.2444	14.0527	13.2589	16.2536	11.1484	17.7104	22.3051	13.9777	6.16835	16.2418	20.2273	10.6809	13.587	15.285	11.0049	17.809	15.7563	16.8216	8.35898	13.2717	6.96664	15.3396	10.9486	9.93796	12.3437	11.4278	10.8664	10.9529	10.5211	12.1167	14.1559	14.1614	11.0243	4.68325	6.23634	8.4529	6.85433	8.47052
CDC14A	11.7613	9.48351	6.56048	6.7392	6.96884	10.9694	8.58032	10.0168	11.4162	13.9714	5.3668	11.1749	12.3496	8.67975	13.5863	9.08709	10.8846	9.08768	4.90514	8.64669	8.2694	9.44982	8.48206	6.02757	7.76036	12.4442	13.5134	19.3144	24.0135	15.8629	17.8516	22.883	16.9055	18.8976	20.2715	20.8097	17.5441	24.1089	22.8861	23.1464	24.8011	17.3759	27.4344
EXTL2	1.7979	0.44281	1.84617	0.407066	0.0639343	2.08782	2.11162	1.35493	0	2.82298	0.53668	0.446995	2.39618	0.440597	4.29204	0.532298	0.52386	0.133642	0.791151	0.0413717	0.492535	0.988474	0.0712778	1.08041	2.02659	0.372263	1.76527	2.02127	3.17087	1.68084	1.37752	0.475902	2.09533	1.86143	1.15554	1.47365	2.98136	2.16872	0.927814	0.359789	1.78425	1.0478	0
SLC30A7	37.3438	25.5723	31.0552	42.8776	15.7918	33.836	32.1948	24.0984	21.9811	30.0002	26.7743	37.4135	26.1891	10.7506	35.0156	40.8919	26.1784	33.1879	26.5194	29.2246	34.4774	28.4681	21.1695	13.1924	12.1595	20.4745	19.7223	26.314	33.8741	34.9825	23.9239	25.6987	32.7633	31.2801	34.9634	32.8891	35.6903	31.591	14.2707	19.3087	24.7119	8.90626	38.602
DPH5	6.01172	3.13657	2.96705	2.66854	5.43442	2.50207	3.74738	5.32294	5.14698	14.4498	3.33934	6.88373	4.28548	3.34853	4.38467	4.96178	4.49646	7.41715	7.152	2.37887	5.45677	6.20762	8.73153	2.95692	9.91053	2.92492	7.36542	3.96769	6.57375	5.20011	3.58437	3.60892	4.33352	5.62476	4.24249	4.59956	6.30671	5.13264	6.27379	3.59789	4.2376	9.86674	8.09124
LOC102606465	8.22164	3.17347	2.02749	4.43249	2.74918	2.1541	3.09308	1.74205	1.97365	3.49284	3.10082	3.93356	4.33157	3.96537	4.32291	5.24694	3.82709	9.95636	1.42407	2.37887	8.64528	3.2422	9.1592	0.170591	1.3593	2.60584	2.13049	3.21907	2.51349	4.56979	2.90966	3.01405	2.33343	5.05823	2.88885	2.85798	2.40802	4.37359	3.3578	2.51852	4.63906	2.79412	5.35202
LOC101928370	0.599299	0.996322	0.824181	1.76395	0.511475	0.463961	1.27887	1.54849	0.193495	1.29187	0.477048	1.25159	0.890889	0	0.494047	0.646362	3.02674	1.24733	1.5823	0.165487	0.933224	1.81879	1.74631	0.682366	1.73002	1.86131	0.547841	2.6576	5.72303	3.20411	2.2209	3.13302	4.23828	3.561	1.68379	3.0366	1.20401	3.03621	3.62289	3.95768	2.89941	2.00827	2.35995
S1PR1	41.464	22.5833	32.8354	44.5058	9.17458	43.4135	24.5067	14.8074	22.3294	13.5886	18.0682	14.1251	38.9073	13.9229	21.9851	39.1619	34.2837	28.4213	14.2091	21.1409	53.1289	21.5883	19.3876	10.8041	12.8516	6.96664	12.1743	67.6753	84.1053	81.5996	67.358	84.0364	76.17	74.5786	91.981	80.0681	94.658	85.1584	24.5208	25.0653	14.9431	9.31403	101.393
RNPC3	24.6994	23.7394	19.3023	22.3963	29.4418	25.0704	19.5822	23.5177	10.1005	20.8374	15.2954	25.8511	24.8067	18.5491	14.7084	21.482	15.4393	35.4152	13.8135	22.3544	20.5898	14.0759	18.8173	21.0965	21.8229	24.7821	20.1484	17.9482	18.0778	16.8084	14.2765	16.835	14.6911	13.1716	12.7879	14.6695	14.1614	19.4823	19.5504	19.2487	22.7269	19.6025	12.53
AMY2B	8.60182	7.44474	5.23883	10.0776	2.81695	6.75129	8.39652	9.28804	5.70192	2.86461	3.37273	8.41022	8.01186	5.0228	8.70264	6.90314	7.02845	8.55712	4.35987	7.92268	8.19111	4.87199	2.74135	2.28877	3.97311	3.46843	4.39795	7.30803	7.67853	5.79943	6.80889	6.12724	4.30685	5.2723	7.59586	6.71358	4.73347	6.72737	4.33245	4.49016	4.83443	2.31912	4.26265
PRMT6	8.128	4.02219	5.17586	4.2968	2.17377	4.50705	8.387	6.67786	5.06958	3.25361	4.05491	1.47508	5.60124	0.0881193	1.60565	4.48651	6.51914	3.02923	4.30386	6.45399	6.37703	5.575	4.20539	0.796094	1.68059	3.08446	2.86095	4.71631	7.65649	7.45874	9.16473	7.25751	5.57167	9.18575	6.43801	8.2167	6.02004	7.84354	4.19725	4.79718	6.3787	6.63604	14.7075
NTNG1	0	0.516611	0	0.0452295	0	0	0	0	0.0386991	0.717708	0.0596311	0.134099	0.122881	0	0.30878	0	0.203723	0	0.253168	0	0	0	0.0356389	0.284319	0.197716	0.212722	1.40004	0.187155	0.0773382	0.105053	0.337352	0.27761	0	0.0404659	0.165077	0.312592	0	0.361454	0.927814	2.63845	2.8548	3.7546	0.379277
VAV3	31.0699	35.0927	24.6101	25.6451	31.5836	20.7788	29.0273	14.4687	19.2141	27.1054	20.2746	35.1338	30.7818	46.527	16.0874	18.4783	16.1669	40.6718	20.8231	24.7817	21.2697	13.7991	24.1988	20.4141	80.0751	30.5256	12.4177	19.7261	17.2078	15.4953	20.3536	17.8265	14.0006	16.2673	15.7484	21.6135	22.6468	21.3077	12.9231	16.2505	13.538	8.64431	22.2088
VAV3-AS1	0.430746	0.701116	0.296705	0.271377	0.383606	0.0662801	0.386635	0.193561	0.0193495	0.119618	0.417417	0.268197	1.19809	1.14555	0.185268	0	0.378343	0.623665	0.411398	0.455089	0.27219	0.434929	0.855334	0.227455	0.76615	0.106361	0.913069	0.524034	0.42536	0.840421	0.26707	0.25778	0.190484	0.323727	0.0660309	0.22328	0.974674	0.234945	0.331362	1.13933	0.825217	0.174633	0.168568
SLC25A24	29.1784	14.2806	12.4946	11.4883	4.0918	27.208	16.655	7.35533	11.5323	3.92347	14.6692	11.8901	27.7097	10.4862	21.6763	16.1971	10.71	16.1262	12.6901	14.025	25.4044	15.7365	3.02931	6.19816	5.04176	6.99323	9.37417	9.84435	13.2248	14.6023	15.715	18.6395	20.8104	15.0128	15.9134	19.1574	16.3975	18.2715	4.02053	4.67725	4.86209	4.62776	16.2668
FAM102B	5.16896	7.45397	3.36266	3.16607	2.62131	2.85004	2.95924	3.58088	1.16097	4.35409	2.62377	4.87225	4.33157	5.11092	3.52009	2.20523	0.960409	0.846402	3.73423	3.64071	5.08089	2.84681	3.3857	1.64905	4.54747	3.35037	4.4436	2.50788	5.14299	6.56579	3.5422	3.52961	2.7144	3.11587	4.25899	6.07321	10.2054	7.8074	2.34163	1.31923	2.67638	4.10387	5.68916
HENMT1	18.2037	14.7972	9.72534	19.6296	6.80901	15.1616	14.7962	7.16177	10.8744	4.97611	10.346	12.5606	13.6245	11.808	18.218	21.6721	15.0755	14.567	13.1648	17.9139	19.157	18.3461	18.6213	12.51	24.7145	10.5829	12.8438	11.5287	13.8435	7.61632	9.24907	6.46434	10.7624	11.7756	13.4868	13.6201	14.6774	10.3737	5.08089	7.43563	10.2595	4.10387	11.2519
PRPF38B	42.363	52.9896	30.8574	52.0139	59.0753	35.261	38.3363	46.5515	36.8028	45.5266	30.3522	49.6165	33.2087	50.1399	30.2604	38.2114	31.3006	57.3994	20.9813	33.5938	39.7657	34.5373	42.9271	42.7047	126.316	41.2148	46.1404	35.0167	32.7655	33.827	32.0766	28.098	29.3822	35.873	37.5386	33.8939	34.2283	38.1333	36.0964	40.4163	30.31	45.6664	42.2683
STXBP3	99.3339	56.0708	52.5828	75.1262	42.0049	61.9056	81.9963	52.1164	43.1882	35.8615	63.6263	98.0261	61.3178	68.0281	103.781	60.8341	40.1044	85.2639	28.608	73.1038	57.3025	39.9541	33.0373	56.1815	28.4217	50.9734	38.5315	30.1694	26.063	35.7704	34.0445	32.9166	36.4778	36.4598	37.2579	44.1871	28.8962	27.5608	13.0336	16.5503	10.817	8.38236	83.7359
GPSM2	1.5357	1.69744	4.46706	3.05299	1.18279	2.58492	2.14136	4.16157	5.59201	1.2201	2.65358	4.35821	3.02595	0.925253	6.85491	4.52453	2.95399	4.45475	3.93993	1.82036	1.77572	2.68865	1.88886	2.6726	0.420147	4.99896	4.07837	2.58274	4.31161	2.83642	2.41769	4.26329	3.19061	4.77497	4.25899	3.41618	2.80935	2.54825	1.25918	2.69842	2.49795	4.32216	3.83491
CLCC1	4.83185	4.3174	8.1594	4.72648	1.56639	5.16985	4.01505	7.64567	13.4479	2.36844	3.96547	5.52039	4.62341	2.42328	3.76711	7.33811	5.83521	3.78653	12.2312	3.22699	4.78277	6.56347	9.37304	4.20792	0.469576	2.02086	5.53928	5.24034	7.9465	7.93147	5.00406	5.88929	7.11936	7.60758	8.41894	7.39056	4.0707	7.7351	6.42843	3.77778	3.65772	7.11628	6.11057
WDR47	10.8998	6.42074	12.5605	10.041	9.14261	13.3886	14.0527	5.32294	8.86209	8.32541	10.4951	11.7113	9.64618	7.7545	17.0446	8.63083	2.76481	7.26124	6.83554	10.7153	12.6504	5.575	1.21172	7.27857	3.46003	4.30761	5.96538	7.9728	4.87231	10.2952	8.23702	7.17819	5.76215	7.68852	8.35291	10.4941	7.28139	5.74711	3.18108	3.59789	1.11516	0.960479	11.0201
TAF13	0.412018	0.590413	0.230771	0	0.0639343	0.19884	0.178447	0.871026	0.232194	0.0956943	0.477048	2.14558	0.092161	0.0881193	0.0617559	0.30417	0.116413	0.17819	0.31646	0.144801	0.207383	0.197695	0.213834	0.113728	0.0494291	0	0.121743	0.187155	0.464029	0.682842	0.449803	0	0.190484	0.728386	0.36317	0.267936	0.0573338	0.795198	0	0.719577	0.0892126	0.174633	0.126426
TMEM167B	58.6002	51.0338	59.9015	102.581	38.8081	82.2536	80.3903	32.8086	39.3376	26.9619	76.1489	83.2082	63.7293	51.682	104.46	62.6211	42.6946	63.302	40.8392	95.61	66.2589	44.9163	36.9932	45.8891	33.241	47.4901	26.8442	36.0461	33.8935	33.6694	38.4863	35.8116	38.1921	33.9913	41.7976	46.7101	32.1929	42.2178	15.4194	16.1905	14.8093	9.25553	55.1216
KIAA1324	11.0571	7.21854	15.9604	12.9899	12.0996	34.7009	43.9999	40.8734	11.9901	7.74263	17.3664	32.8707	2.80169	12.1975	27.461	40.4558	6.20715	29.9591	29.722	42.4267	26.1362	1.54281	17.035	141	2.52434	13.26	23.6698	50.8496	8.26243	8.12267	62.7357	5.87223	10.9086	21.1212	33.6011	72.1368	13.3301	29.5781	28.5762	8.5078	8.49081	36.479	56.0327
SARS	58.8063	58.1188	74.8851	57.8033	92.4491	87.4566	74.2041	90.1028	82.9321	69.3784	50.9249	39.872	71.3787	66.9707	54.901	61.2903	69.7024	56.3525	77.5011	68.1392	77.9112	90.485	83.11	99.1137	94.2365	57.5412	77.7935	85.193	73.5873	76.9511	72.8962	81.4586	74.1937	85.2211	76.2657	78.3265	83.6213	78.327	95.4765	106.857	66.9095	105.478	65.6149
CELSR2	0.112369	0.147603	0.263738	0.180918	0.0639343	0.1657	0.356894	0.677464	0.0386991	0.861249	0.238524	0	0.184322	0	0.741071	0.0380213	0.0291033	0.17819	0.126584	0	0.129614	0.237234	0	0	0.346003	0	0.182614	0.636327	0.618706	0.105053	0.140563	0.0396585	0	0.283261	0.924433	0.22328	0.344003	0.903634	0.176727	0	2.27492	5.58824	0
PSRC1	5.20641	1.21773	2.60441	2.66854	4.02786	3.11516	3.15256	2.70986	3.01853	3.92347	4.59159	5.72154	2.70339	2.37922	0.988094	2.69951	3.4924	1.91554	4.08234	5.87478	4.56243	1.97695	3.27878	5.23147	8.40294	4.04171	4.32186	1.83412	1.08274	1.41821	1.91166	2.33985	1.95247	2.87308	1.51871	2.18814	0.802673	2.24101	3.09271	3.35803	1.20437	0.873163	2.44423
SORT1	77.1036	58.8199	49.0553	171.578	74.5474	40.464	38.0389	30.7762	36.4545	18.1102	55.5761	38.3075	95.9088	59.833	223.958	69.8261	30.7622	153.132	52.7698	60.051	66.6477	33.015	38.4188	76.0269	25.3324	37.8113	23.4354	21.5228	11.3687	18.962	24.1488	28.7524	23.2867	20.5364	23.408	27.4634	34.6009	19.6631	13.9172	7.3157	11.1516	14.6691	17.1939
PSMA5	54.2741	63.8569	81.8577	66.3291	78.9269	53.952	58.9915	49.1646	73.7991	112.919	54.8009	56.3661	44.483	38.9487	37.9799	66.9555	88.4013	43.3001	72.0897	56.1414	61.0225	78.129	118.571	57.5462	75.4288	65.6246	80.9892	53.3953	57.8103	39.6574	38.6268	47.035	40.716	52.1605	47.0635	49.6128	49.1924	49.9709	68.9233	59.4851	72.1284	63.217	46.1875
ATXN7L2	1.42334	1.40223	2.1099	1.80918	0.511475	1.19304	2.0224	0.774245	2.97983	0.717708	1.49078	1.83268	1.53602	0.352477	1.72917	1.82502	2.09544	0.757307	3.00637	2.10996	1.11468	1.73972	2.566	2.44514	1.33458	1.27633	2.19137	1.98384	2.70684	2.20611	3.14862	1.66566	2.09533	1.6591	2.17902	1.92021	2.17868	2.67476	3.44617	2.0388	2.36413	3.2307	1.01141
CYB561D1	12.6227	14.2806	17.4397	14.2925	12.5311	15.3438	20.2835	6.58108	17.4146	9.83259	12.284	23.3332	9.73834	9.60501	13.8951	14.5241	15.9437	19.2445	10.9654	10.9635	14.1539	11.6245	10.7273	23.371	13.7413	14.6778	15.2178	21.6351	18.8125	23.0065	21.197	16.1014	18.9532	20.152	21.1959	21.1892	19.1495	16.6269	25.9788	25.7249	19.0023	20.1701	13.9068
AMIGO1	1.1986	0.848719	1.21979	0.995049	0	0.563381	0.26767	1.83883	0.309592	1.24403	0.417417	0.268197	0.95233	0	1.42039	0.152085	4.3946	0	0.569629	0.0413717	0.699918	1.06755	0.99789	0.227455	0.593149	0.372263	1.03481	3.1442	8.66188	5.09505	5.62254	8.42743	8.28607	2.34702	6.60309	5.22475	6.76538	6.72304	4.28562	3.2381	3.30087	6.54872	0.716412
GNAI3	197.301	154.209	133.237	207.151	81.0048	161.226	160.558	90.006	115.478	117.632	138.523	215.943	134.002	106.624	266.909	151.952	99.7662	166.83	117.201	169.583	175.2	115.81	86.6204	119.499	75.8736	136.142	81.9936	67.3009	59.0284	78.1592	91.7036	86.0788	99.7186	82.0243	109.347	96.3006	78.9199	79.0499	34.1082	33.5203	30.2431	22.9642	193.663
GNAT2	1.61062	0.92252	0.36264	1.49257	1.8541	1.09362	1.04094	1.45171	0.541787	1.57896	0.834835	1.07279	1.99682	3.26041	2.16146	1.74898	0.843996	1.73735	2.18358	1.69624	0.777686	0.593085	1.17608	4.26479	0.148287	2.23358	0	1.5721	1.58543	1.20811	1.82732	0.594878	2.57154	0.890249	1.2876	0.848463	2.12135	1.1928	1.63472	0.599648	0.401457	0	1.93853
AMPD2	25.3204	49.8161	43.8794	59.0019	64.3179	35.5593	78.0407	75.3921	38.7765	17.6078	42.994	38.0617	41.4724	53.6647	98.5315	40.1885	29.016	58.4017	39.7474	39.7996	44.1207	34.5966	32.9125	246.419	9.39152	64.9865	56.0016	91.4065	61.6772	96.8848	147.086	94.3872	130.315	83.8655	124.732	109.988	74.1899	75.1643	142.442	117.171	40.681	101.811	98.317
GSTM4	2.83094	2.91516	11.1126	5.57092	2.84508	0.778791	0.902049	3.16957	4.58274	1.33589	2.8128	3.85176	1.50284	1.96065	9.52091	4.26143	3.07535	2.38685	2.57915	3.71311	0.928817	12.1681	5.034	12.3014	1.6104	10.0734	3.30714	4.20462	8.16576	3.13425	4.39036	3.36423	1.90484	6.33979	4.26163	7.42762	1.37601	9.45201	5.8872	3.2381	2.6911	24.0993	4.97611
GSTM2	4.02018	3.46868	6.78565	13.8932	9.78195	2.00497	1.77198	5.4923	4.97941	7.42445	3.66254	2.33198	3.3691	3.26041	5.13624	13.3675	5.33085	2.58732	5.58553	1.98584	1.93333	5.68373	9.86307	15.8553	2.33948	5.20743	2.19623	5.3837	8.52345	6.35148	4.53795	5.29758	2.28581	10.8853	5.06226	7.97466	5.59004	3.89466	9.49905	6.50618	5.61281	32.6196	3.17455
GSTM1	0.705301	5.47977	10.7088	11.7561	13.9057	0.463961	0.389014	0.79844	0.828934	14.458	0.621356	0.588693	0.412267	0.594805	4.90465	9.10914	0.878047	0.616091	0.722479	0.506803	0.287226	9.86498	1.91559	9.21649	0.597103	0.979583	0.826632	1.30372	11.965	1.25643	0.791934	1.37139	0.523832	20.4284	0.960089	9.78323	0.716672	0.867488	2.99331	1.16931	1.35291	36.4039	0.730319
GSTM5	0.00936405	0.0184504	1.03023	0.486217	0	0	0	0.0241952	0.599835	0.0119618	0.0596311	0.0223498	0.0307203	0	3.10323	0.294665	0	0.0222737	0.0686719	0	0	0.672163	0.00890973	0.952469	0	0.0664755	0	0.0187155	0.348022	0.0787895	0.00702817	0	0	0.708153	0.346662	0.133968	0.0573338	0.0632544	0	0.359789	0.602185	0.174633	0.0105355
GSTM3	3.12759	1.90039	2.06045	0.746287	3.58032	1.4913	2.58748	2.66147	3.86991	2.15312	1.96783	1.67623	1.04449	6.30053	6.05208	1.93909	7.27583	3.80881	2.70574	2.3375	1.29614	0.919281	1.49683	3.39761	4.74519	5.05214	1.85657	5.29649	8.52654	10.5315	3.45083	5.65134	4.42876	3.36878	5.00184	2.791	7.13805	5.71097	4.37398	3.83775	7.18162	5.41361	4.95167
CSF1	26.7437	36.2366	12.2309	54.4563	61.5688	18.5253	37.9199	12.0976	24.1095	9.3302	10.3162	11.5325	14.5614	59.833	6.42261	27.3183	11.9906	41.8746	31.3612	18.2449	6.99918	16.4878	4.16975	21.3239	52.3454	16.22	5.47841	10.4058	5.80037	6.986	8.60248	10.3905	8.42894	6.8792	8.56751	25.4092	3.8987	8.45801	6.89233	11.873	13.025	7.24725	11.1676
AHCYL1	20.6384	28.1553	23.1595	31.2988	21.9295	28.0033	28.1054	30.3891	24.5739	28.1341	21.3479	18.4386	23.071	30.4893	24.5171	20.5695	20.4887	31.1164	29.7789	22.651	24.1731	27.6971	16.9285	37.5586	16.361	33.5037	45.2273	31.2175	32.4047	29.6248	36.2935	32.5398	30.9061	35.8528	33.2631	30.8126	27.4055	38.2418	33.9757	38.6173	29.9754	25.4964	31.4985
STRIP1	15.432	19.1884	15.4616	20.8056	15.4082	15.7415	19.8671	11.4201	15.9827	4.64118	14.6692	12.7841	19.9068	7.79856	14.6979	18.0221	12.6599	18.1754	15.3958	16.921	14.9964	18.0298	10.7986	25.1907	6.37635	17.7091	8.76546	14.5232	19.8373	17.9115	23.446	26.4126	19.5485	19.7878	23.7216	21.4795	19.2068	16.8799	20.7212	10.5538	9.76878	8.46968	18.1632
KCNC4	0.187281	0	0.263738	0.180918	0.0639343	0.19884	0.148706	0.193561	0.42569	0.382777	0	0.0446995	0.0614406	0.881193	0.185268	0	0.291033	0.400927	0.696213	0	0.155537	0.197695	1.99578	0.625502	0.0494291	0.638165	0.121743	0.486603	0.966728	1.10305	0.449803	0.555219	0.285727	0.849783	0.627294	0.535871	1.49068	0.46989	0.795269	0.479718	0.981339	0.436581	0
LOC440600	0.112369	0.0369008	0.296705	0.0452295	0.0639343	0.1657	0.0892234	0.290342	0.116097	0	0.178893	0.268197	0.430084	0.616835	0.185268	0.190106	0.203723	0.222737	0.443045	0.0413717	0.440689	0	0.106917	0.284319	0.0988581	0.478624	0.121743	0.224586	0	0	0.42169	1.03112	0	0.0809318	0.0660309	0.0893119	0.114668	0.0361454	0.839451	0	0.579882	1.65901	0.210709
RBM15	4.83185	2.95207	4.28574	6.24167	2.49344	3.314	2.76593	3.29054	2.08975	7.65555	5.30716	5.94504	3.56356	9.51689	2.47024	5.32298	3.63791	2.27192	4.33551	5.87478	4.6402	4.6656	2.28089	8.52957	3.85547	1.80813	4.32186	4.37943	4.33094	3.992	5.42575	3.76756	4.57163	4.65358	6.07484	6.43046	6.42138	3.57839	5.16925	2.15873	2.36413	2.79412	4.21419
SLC16A4	0.842765	0.44281	0.412091	0.859361	0.959015	0.994201	0.684046	2.80664	0.638535	0.813402	0.894466	1.16219	0.583686	2.64358	0.494047	0.684383	0.640273	0.801854	0.727859	0.786062	1.0758	1.06755	0.962251	0.511774	3.43532	1.59541	0.730455	0.973206	1.77878	1.05053	0.449803	1.22941	1.33339	1.01165	0.594278	0.982431	0.286669	1.26509	1.81145	4.55732	1.07055	1.57169	0.800696
LAMTOR5	119.972	107.843	80.9841	152.423	166.837	86.9926	100.049	113.04	137.923	169.044	128.952	137.585	88.7664	129.844	131.972	112.239	87.2517	227.927	115.999	90.8936	152.478	123.381	180.44	103.236	140.626	229.766	160.578	52.3473	50.9272	50.8455	40.7634	48.0661	52.8594	64.3407	55.565	61.3126	42.1976	53.3686	64.3726	61.1641	71.2809	62.7804	92.8597
KCNA2	0.262194	0.590413	0.263738	0.226148	0	0	0.148706	0	1.04487	0.0478472	0.0596311	0.446995	0.460805	0.0881193	0.185268	0.456255	0.0291033	0	0.411398	0.786062	0.259229	0.118617	0.534584	0	0.593149	0.478624	0.365228	0.149724	0.193346	0.157579	0.0562254	0.237951	0.666695	0.323727	0.36317	0.133968	0.114668	0.216872	0.132545	0.839507	0.624488	0.436581	0.337135
KCNA3	13.9337	8.52409	20.5716	9.99572	6.26557	16.0729	13.9783	16.7431	22.1359	33.3256	25.1643	17.3881	12.5646	9.78124	5.1875	21.7862	18.9172	9.48861	20.4275	12.5356	6.97326	17.3972	16.5365	11.7708	52.6914	13.1356	18.2005	37.4497	57.8103	44.6474	27.199	37.0212	41.8828	41.6192	41.1207	43.0483	40.4776	43.9166	20.7212	34.06	33.1425	18.2491	41.278
CD53	1091.58	873	875.281	1387.6	868.516	829.495	865.779	649.882	729.69	523.879	1017.87	989.178	872.181	867.535	1497.18	874.141	571.206	1212.34	603.722	1043.77	963.45	589.763	665.022	1352.93	838.91	715.968	442.777	465.848	331.994	390.98	420.355	453.217	438.519	456.961	436.266	439.459	387.777	357.712	350.515	311.337	306.512	225.189	406.682
LRIF1	23.2229	25.5723	18.0001	31.932	14.4492	21.2925	24.1647	11.1298	13.7769	19.8327	13.9537	26.9538	19.6303	29.9606	23.4672	19.2768	10.9137	29.134	19.5573	24.4093	15.9944	16.5668	7.44853	17.4288	102.269	8.61523	15.2178	14.6355	15.9703	18.2792	16.8395	17.8463	15.2864	18.8369	20.0074	15.8975	10.0334	16.1208	9.76414	6.4762	9.50114	10.216	34.5142
DRAM2	52.4762	39.5761	26.7282	62.2132	34.1569	45.5759	33.8826	25.0904	19.7365	46.9438	35.7935	38.8998	33.754	24.9378	32.3601	33.7249	31.7808	24.0779	25.3959	47.8464	55.2222	34.8338	35.6478	11.6855	32.5614	26.3775	49.0166	22.4586	23.5785	24.1621	16.8254	15.8832	24.6915	26.7985	20.0982	26.7378	31.0606	21.8499	15.563	15.4709	23.6079	14.6255	30.4791
CEPT1	32.0063	25.1479	17.5798	21.6649	16.0955	41.5825	18.8336	15.751	14.2606	28.7184	20.4385	26.518	21.2815	15.7293	21.9851	20.8547	21.2018	14.6338	15.9338	21.6167	25.7868	23.0117	12.8389	9.4394	31.2515	12.6569	18.1549	23.8061	23.6365	26.8935	22.3777	24.0331	20.4056	22.5496	22.2111	25.0632	30.9459	23.7475	13.1772	22.067	18.099	10.347	22.7461
DENND2D	78.1337	51.7966	70.9455	42.5157	41.2057	78.7408	54.0248	32.9054	44.562	61.675	41.0858	43.1127	86.1091	32.472	48.1696	61.1953	98.3838	48.8018	71.251	59.6166	72.2471	88.2708	65.5043	61.9531	123.845	30.5256	40.175	84.9871	118.386	92.0524	72.7416	95.2597	85.5275	72.09	99.2444	106.17	95.2887	91.8996	88.8713	99.3017	80.8266	67.4082	91.2372
CHI3L2	3.63325	1.84504	4.97806	2.93992	1.40656	1.9884	2.82541	2.41952	3.56031	7.22492	3.63749	5.27455	4.42373	2.20298	0.679315	4.75266	9.74961	7.92945	2.15193	1.44801	5.05496	5.25868	11.0481	3.01378	77.7519	3.61627	4.50447	4.86603	5.83904	12.974	3.71087	5.63151	5.57167	5.0987	2.37711	7.81479	6.19205	7.26522	8.26196	8.87479	23.0169	10.3906	8.51266
OVGP1	0.224737	0.0184504	0.0329673	0.180918	0	0.28169	0.208188	0	0	0.0478472	0.0596311	0	0.368644	0	0.123512	0.266149	1.07682	0.445475	0	0.537832	0.0518458	0.474468	0.356389	0	0	0.106361	2.86095	0.711189	0.193346	1.31316	0.927719	0.27761	0.190484	0.526056	0.660309	0.535871	0.344003	0.361454	1.50218	0.359789	1.47201	0.261949	1.09569
WDR77	15.8627	11.0702	17.6704	9.79219	7.89589	14.1674	11.6585	9.92002	18.1886	10.1675	9.77949	12.0912	15.3909	8.45945	5.92857	14.3911	20.838	10.2236	20.3168	11.3565	18.6904	16.2901	18.2828	11.9414	4.57219	12.6569	13.0873	23.9933	17.2271	17.9115	19.4259	25.1038	21.4057	14.7296	17.6468	14.8704	17.7448	18.0546	16.4356	24.0459	16.5266	15.4113	19.0271
ATP5F1	100.645	105.813	94.1545	85.2576	96.0294	87.5229	92.5395	87.6349	111.299	123.039	91.2653	111.369	67.8765	71.0242	88.8667	110.642	144.769	110.678	108.593	88.8044	130.587	122.255	145.175	94.6783	89.2442	118.539	136.169	77.7816	88.3009	71.0944	66.3178	55.6409	69.6935	86.6374	75.1101	77.612	68.9438	85.2669	50.588	74.1764	73.1097	67.5391	77.3725
C1orf162	339.99	197.788	172.106	318.755	370.915	176.487	156.899	205.127	133.86	188.661	202.447	165.589	391.421	375.741	351.36	166.4	167.999	321.521	245.273	373.111	406.367	149.813	452.579	173.577	324.56	242.928	147.795	138.083	117.979	109.833	105.38	119.927	109.957	85.727	107.168	86.8782	115.069	106.159	156.536	149.312	175.905	133.856	106.345
TMIGD3	22.8108	1.36533	14.4561	15.7851	5.65819	3.04888	1.38296	2.27434	1.18032	1.86604	12.7014	12.0018	30.0598	9.51689	6.0212	17.3788	3.18681	14.9902	12.6109	13.2183	30.3298	3.12358	9.01665	30.9624	31.1403	1.19656	1.33917	1.3288	0.309353	1.47074	1.95383	1.30873	0.738127	1.5984	1.73331	0.848463	1.80601	1.21087	0.508089	0.359789	0.892126	2.05193	1.85424
ADORA3	11.2556	2.17715	4.41761	1.5378	3.70819	3.04888	1.59115	1.11298	1.06422	2.15312	5.1879	8.96226	11.3819	2.42328	1.76004	5.02185	1.3533	4.20974	4.20892	9.57755	15.476	2.43165	7.73365	9.69528	18.5359	1.46246	2.86095	2.48916	1.46943	1.62832	4.70887	3.37097	2.64297	4.18822	5.23295	3.61713	2.09268	3.88563	2.18699	0.719577	2.1411	2.31388	4.71989
RAP1A	81.0927	84.3184	62.0609	86.6598	46.6721	62.4524	63.9434	50.9066	39.9181	33.7562	127.551	82.5601	56.3871	62.036	114.001	57.5832	48.1514	59.0699	41.5196	89.2181	65.87	50.6297	46.8474	81.9976	47.1553	58.1794	48.8187	40.2945	38.5531	52.8152	54.3418	40.9672	54.9786	54.6896	59.8075	53.989	45.179	53.2421	27.0392	26.8642	24.6227	16.5028	40.8355
FAM212B	85.9995	69.6318	82.734	104.695	77.0728	61.5245	95.4616	91.1674	55.1171	23.0623	146.618	162.84	123.572	109.378	109.123	97.1919	46.2452	129.711	41.8677	71.9971	76.2068	51.3809	62.201	333.236	5.98092	91.9755	61.8148	63.3145	36.784	50.6616	83.6633	62.8885	75.0747	52.0998	56.638	65.6777	30.9889	41.7298	118.915	75.7055	38.0492	72.7345	48.8003
FAM212B-AS1	0.99259	0.387459	1.38462	1.19858	0.255737	0.778791	0.654305	1.79044	2.01235	1.05264	1.99764	0.782242	0.460805	2.55546	0.401413	0.551309	1.14958	1.3587	0.0949381	1.22047	0.596226	0.276773	0.427667	3.15594	1.55702	1.48905	0.882633	0.449172	0.290018	0.709105	0.899606	0.0198293	0.547643	0.505823	0.429201	0.22328	0.831339	0.560253	0.419725	0.11993	0.669095	0.261949	0.568916
LOC101928718	1.03005	0.239855	1.46144	0.995049	0.127869	0.927921	0.53534	2.46791	1.43187	0.909096	1.87838	0.96104	0.491525	2.37922	1.08073	0.646362	0.974961	1.22506	0.411398	2.0479	0.259229	0.158156	0.356389	3.55399	1.45816	1.48905	1.49135	0.486603	0.290018	0.866684	0.815268	0.218122	0.642885	0.546289	1.08951	0.669839	1.29001	0.451817	0.728997	0.11993	1.11516	1.0478	0.400348
DDX20	14.3832	12.9891	15.2005	9.31728	10.1975	11.0688	13.495	13.3557	11.2518	20.8374	10.2118	14.248	11.643	6.30053	6.88578	10.3133	13.6495	10.3016	15.7123	11.0152	13.94	12.9095	8.98101	10.6193	8.3288	6.46142	9.80027	12.5955	16.8597	17.0711	13.2973	19.8887	13.6792	9.16552	13.7674	13.8992	14.9641	16.7172	7.31206	6.05644	6.24488	7.33457	26.9497
LOC643355	0.599299	0	0.692312	0	0	0.29826	0.0297411	0.774245	0.0386991	1.77035	0.0596311	0.134099	0	0.440597	0.0617559	0.0760426	0.552963	0.222737	0	1.40664	0.311075	0.39539	0.32075	0.113728	0	0.0531804	0.182614	0.149724	0.116007	0.0525263	0.0562254	0	0.0952422	0.121398	0.462216	0.357248	0.573338	0.289163	0.309271	1.91887	1.33819	0.349265	0
CTTNBP2NL	1.42334	1.14393	0.230771	0.859361	1.08688	1.88898	0.53534	0.774245	0.0773981	1.24403	0	0	1.22881	0.440597	2.84077	0.30417	1.19324	0.0890949	1.51901	1.98584	1.65906	2.88635	0.32075	0.0568638	0.939152	0.0531804	0.97394	1.0855	1.16007	2.04853	1.29318	0.436244	1.52388	1.09258	1.38665	0.803807	1.49068	1.48196	0.220908	0.839507	1.47201	1.13511	1.26426
ST7L	3.83926	5.49822	3.7253	3.88974	8.3754	10.0249	2.94437	4.06479	3.81186	2.29666	5.00901	4.6264	4.48517	7.84262	11.3013	6.15945	5.63149	3.54152	3.54436	5.72998	9.82477	4.70514	5.07855	2.44514	7.04364	1.01043	1.40004	1.75926	3.30621	3.30916	3.19079	2.71661	4.09542	3.01471	3.26853	4.44327	2.75202	3.81333	2.38581	3.95768	3.65772	4.01655	3.6242
CAPZA1	666.683	509.36	402.679	676.995	203.535	523.584	612.667	353.153	399.742	377.203	578.69	823.537	352.162	370.806	942.827	504.542	450.592	615.49	375.259	564.579	538.509	359.449	337.821	274.851	270.649	507.411	407.046	228.891	205.35	230.118	228.823	190.16	278.107	260.236	293.59	319.513	236.846	270.385	71.3533	79.993	98.0893	59.2004	328.388
MOV10	35.9954	78.2297	46.3355	116.511	145.802	90.9197	44.9017	11.3233	15.9827	99.6178	31.843	27.6467	21.1509	39.8299	34.2745	30.7117	35.8771	44.3693	8.03809	91.9072	41.2433	45.6873	27.1747	17.7699	77.6036	14.3587	13.0873	21.7848	31.322	23.3973	19.721	33.2735	22.6676	16.9552	22.3184	23.5783	34.8876	22.4282	23.5488	36.0988	60.7092	29.7749	12.3476
RHOC	23.3352	49.7239	44.275	42.674	110.223	29.5775	26.6258	20.5175	18.8851	40.2395	34.7649	25.5234	22.6255	67.1469	41.0677	24.3051	49.4393	17.6853	16.9623	38.6412	37.4586	60.8703	46.3128	48.0499	45.8702	37.6517	31.5313	31.2923	28.4025	26.4207	22.6026	22.8433	20.858	35.6909	29.7139	30.7233	34.7156	23.5848	38.2171	37.7179	81.9195	67.1462	27.6872
PPM1J	0.187281	0.996322	0.197804	0.90459	1.40656	0.695941	0.386635	0	0	0.66986	0.357786	0.312897	0	0.264358	1.17336	0.190106	0.407446	0.311832	0.443045	0	0.751764	1.18617	0.677139	0	0	0.159541	0.365228	0.598896	0.773382	0.367684	0.168676	0.555219	0.380969	0.404659	0.396185	0.401904	0.974674	0.0722907	1.63472	0	1.29358	0.436581	0.210709
SLC16A1	4.08273	2.76756	7.31873	3.39221	0.511475	5.86579	4.37195	6.96821	7.19803	9.09096	4.17417	5.72154	4.11652	3.43665	2.16146	8.2126	5.41322	2.85104	6.01275	1.9031	4.6402	5.81223	6.87831	1.30787	2.47145	0.850887	2.06962	4.2297	3.98292	4.93747	3.3173	2.30019	3.95255	5.26056	4.9193	8.17204	6.07738	3.83141	2.69508	1.79894	3.79154	2.00827	3.41349
SLC16A1-AS1	1.27351	0.664215	0.560443	0.768902	0.255737	0.463961	0.565082	0.677464	0.464389	0.956943	0.636263	0.402296	0.522245	0.264358	0.0617559	0.646362	1.07682	0.17819	0.886089	0.165487	0.648072	1.14663	0.641501	0.227455	0	0.584985	0.365228	1.0855	2.41682	0.945474	1.37752	2.37951	1.04766	0.971181	1.32062	0.669839	1.66268	1.9157	1.10454	0.479718	1.3828	0.349265	0.88498
LOC100996251	0.168553	0.147603	0.148353	0.113074	0.44754	0.695941	0.53534	0.774245	0.541787	2.63159	0.357786	0.268197	0.491525	0.176239	1.60565	0.152085	0.232827	0.222737	1.27628	0.0827434	0.751764	0.672163	0.605862	0.341183	0.54372	0.744526	0.730455	0.74862	1.31475	1.05053	0.590366	0.674195	0.952422	0.526056	0.759355	0.491215	0.802673	0.903634	1.32545	2.27866	2.18571	2.7068	0.716412
LRIG2	2.95904	2.98897	3.59343	0.881976	3.32459	3.51285	4.10428	2.03239	2.82503	3.97132	2.92192	1.74328	3.19491	2.64358	3.27306	3.76411	4.07446	2.00464	2.08864	5.87478	4.43281	3.87482	1.67503	1.36473	3.26232	1.43587	2.49572	5.16548	7.15379	5.25263	7.05628	4.89783	5.00022	6.71734	8.91417	7.43522	7.28139	7.57245	6.71561	5.2769	8.65362	10.6526	5.94201
MAGI3	1.91027	0.516611	0.659345	1.67349	2.81311	1.39188	1.84395	0.774245	0.928777	1.38757	1.66967	1.16219	0.798728	0.881193	3.27306	1.67294	0.727583	4.18746	1.45572	0.49646	1.14061	0.632624	2.49472	1.30787	2.17488	1.86131	0.852198	0.860913	1.1214	1.68084	0.702817	1.54668	1.52388	1.21398	0.957448	0.937775	0.745339	0.867488	2.6509	1.79894	4.50524	7.68383	1.13783
PHTF1	28.4855	14.5943	22.0221	50.9963	23.7196	18.4093	20.908	9.29094	20.5105	7.94263	24.8065	26.4398	19.2309	26.8764	71.4207	37.9833	15.5703	52.321	13.8926	21.6167	22.4881	11.3081	20.5637	26.7544	7.83451	11.5933	9.45513	5.87667	6.10972	5.93547	10.9499	6.82126	6.42885	7.60758	9.14528	8.70791	5.33204	5.38566	5.34598	2.27866	5.70961	4.97703	6.70056
RSBN1	37.0442	24.8343	17.9012	32.4296	50.9876	16.4209	22.752	10.162	20.0461	23.1102	28.2055	30.8427	27.2643	31.0621	49.7135	32.204	16.9381	42.9438	14.2724	21.0996	25.2748	14.4317	36.6724	35.3124	26.3457	23.3462	14.9743	21.3731	22.2734	22.5863	17.2331	20.2258	17.6198	16.9957	23.408	21.4349	18.0601	21.2896	19.4841	27.7037	27.5221	33.2675	17.1096
AP4B1-AS1	2.92158	2.01109	2.73068	1.9901	1.79016	4.29164	3.74738	1.69366	4.58584	1.93781	2.44487	2.25733	4.03972	1.71833	1.35863	3.68806	3.20136	1.80417	3.79752	2.95808	3.71993	4.88306	2.38781	1.3363	12.209	2.04745	1.7044	3.12549	4.06026	5.09505	3.58437	3.17268	3.73826	4.08017	3.94535	3.88507	3.55469	3.52417	1.81145	0.719577	1.94037	1.09145	2.78137
PTPN22	32.3434	21.6608	22.1045	23.7229	13.0746	30.3729	28.2095	14.13	33.4747	27.0337	12.7312	22.4839	21.3353	11.4996	20.3486	29.0102	24.2576	21.0041	26.377	20.2721	31.0815	25.7596	17.6591	9.4394	59.9327	26.9625	24.6833	19.7823	28.5571	19.8287	22.3777	20.9199	20.239	21.0423	29.2022	35.7024	29.6702	30.7958	9.89668	10.5538	9.45654	7.90212	31.1007
BCL2L15	0.374562	0.516611	0.0768137	1.5378	2.10983	0.497101	0.594823	0	4.93413	1.60288	0.238524	0.536394	0.399364	1.14555	3.27306	1.21668	0.203723	0.935497	5.44312	0.413717	0.285152	2.92588	0.249472	1.36473	3.50946	5.1585	9.89158	0.617612	0.232015	1.02426	0.224901	0.158634	0.476211	0.323727	0.594278	0.759151	0.802673	0.415672	0.441816	0.11993	0.546427	1.09145	0.632128
AP4B1	10.7312	8.24733	10.9395	7.12365	8.08769	16.1226	14.1122	9.33933	17.4339	9.78475	6.23145	8.47056	12.2574	4.40597	10.622	12.8322	12.4417	8.68676	14.9528	12.8873	15.0482	17.5355	11.2797	7.36387	63.2692	8.58864	9.00895	14.0553	13.7662	13.7356	12.3415	11.2234	11.4767	17.2721	15.3357	11.6999	11.4954	12.8858	10.206	11.2734	8.40829	8.29505	11.884
DCLRE1B	4.56966	3.61628	2.96705	3.12084	3.83606	4.60647	3.44997	2.61308	5.72746	0.813402	4.17417	0.625794	5.28389	2.99606	2.34672	4.71464	3.57971	2.22737	4.35133	4.675	4.09582	7.7101	3.17186	2.78633	25.1594	3.72263	1.40004	3.59338	3.28687	4.72737	4.13256	3.84687	3.57158	2.99447	4.9193	4.4656	3.26802	3.83141	2.47417	2.99824	2.27492	1.83364	1.8121
HIPK1-AS1	1.08623	0.313657	0.708796	0.0452295	0.468639	0.0662801	0.847622	0.0193561	1.08357	2.0335	0.876577	1.09067	0.875529	1.05743	2.29732	0.703394	0.43655	0.0890949	0.822797	0.972235	1.07658	0.494237	0.427667	1.59219	1.98705	0.833337	0.334792	0.54275	1.54676	0.735368	0.26707	0.555219	2.21438	0.586755	0.412693	0.401904	0	1.40967	0.949905	1.1993	1.2579	1.48438	0.927122
HIPK1	44.7227	67.6576	25.5496	58.1199	27.5557	32.1458	39.3921	58.8426	47.7353	23.9475	45.8265	41.7494	54.3135	56.7488	67.4374	41.12	17.0641	42.3646	38.7664	34.8143	40.1545	33.9838	28.4042	63.7444	61.5886	42.438	40.2055	36.1396	28.0351	32.6714	37.2212	30.7155	31.8585	38.3414	47.7568	33.9385	28.6669	26.3138	32.2968	41.3757	27.8343	33.4421	30.9743
TRIM33	27.6614	38.9857	26.0276	34.1031	31.3598	22.2535	35.2432	34.212	22.7163	27.1772	27.0427	39.5144	23.6546	28.2863	36.1581	23.4972	17.7676	33.9452	25.6016	18.7414	23.9009	25.6213	31.0059	35.7673	38.4064	39.6194	33.8749	31.0303	30.3166	31.5683	30.8677	28.6731	23.7153	25.8172	33.131	29.8302	29.8709	33.5971	32.8711	31.9013	32.1835	24.5359	27.8979
BCAS2	23.2603	14.9817	29.8024	13.7045	9.14261	16.9677	23.6442	18.5819	25.5414	29.7131	16.5178	15.466	13.0254	9.16441	21.3675	18.8966	18.015	11.0478	23.1016	19.817	17.9127	20.2044	19.1737	10.2355	22.7374	20.5808	24.0441	12.3897	16.6277	11.8184	10.9921	10.8664	12.6196	12.9288	14.6258	13.1735	10.5494	12.7412	9.71996	11.0335	12.7128	3.57997	30.5107
DENND2C	0.337106	0.295207	1.21979	0.633213	0.319672	0.1657	0.803011	0.387123	2.12845	1.57896	1.25225	0.804592	0.614406	0.176239	2.34672	0.988553	0.17462	0.0445475	2.53168	0.744691	0.207383	0.593085	1.06917	1.76278	0.889723	1.06361	1.7044	0.074862	0.386691	0.315158	0.112451	0.396585	0.142863	0.445125	0.957448	0.937775	0.114668	0.759052	0.397635	1.55908	1.73965	2.7068	1.01141
NRAS	20.1514	13.4872	20.2749	14.3378	4.73114	20.6131	17.4878	11.7105	11.4549	9.42589	20.9305	19.6678	14.8379	8.76787	14.6361	14.6572	12.8055	8.41947	14.2724	23.5819	19.2607	15.7761	7.76928	5.3452	8.79837	5.26486	9.67853	13.9992	14.3462	12.9477	16.6989	14.1581	19.0484	19.4236	18.3236	18.4206	19.3788	13.3557	2.87181	1.1993	7.22622	2.7068	14.3915
CSDE1	106.919	95.5916	98.2424	86.2753	46.3204	98.7739	87.201	122.137	116.078	60.7659	164.612	96.0146	101.776	132.796	118.757	99.9199	90.1621	76.6216	81.6626	92.0107	94.3074	121.602	66.6448	127.602	57.6343	82.1903	84.611	125.469	126.216	150.173	135.419	134.7	155.888	144.342	161.677	155.492	156.55	144.708	59.9986	73.7567	49.736	51.8659	133.063
SIKE1	12.0609	13.5795	9.52754	10.9455	7.12868	13.5211	13.7999	9.09738	9.63607	20.6939	10.9721	16.0024	7.4804	5.19904	11.3631	15.3796	10.8264	5.83572	10.5381	7.61239	13.9465	10.1615	9.51559	7.67662	13.3706	8.82795	11.0177	14.4484	16.3957	15.0225	9.86755	11.4613	8.47656	12.504	15.022	12.9502	9.57474	13.0123	6.93652	4.43739	13.7387	8.81894	13.2747
TSPAN2	67.2901	60.9602	29.4892	64.045	37.7852	47.8874	61.2073	30.5827	71.1482	6.65076	31.9921	63.9203	52.4089	58.2469	88.9285	55.6442	10.1571	61.8764	56.0135	40.2547	56.4341	41.3578	15.7168	99.0284	9.39152	50.2555	50.0666	22.1592	15.9317	31.2532	39.0626	29.6051	30.0013	33.7485	26.3463	35.1889	21.7295	26.1331	14.8892	18.4692	8.65362	9.43016	60.6
VANGL1	1.72299	1.14393	4.02201	0.995049	1.47049	2.22038	1.13016	0.774245	1.43187	2.20097	0.894466	0.268197	0.184322	1.05743	0.802827	2.24326	0.61117	1.24733	3.35448	0.165487	1.63314	2.29326	1.53247	1.99023	1.03801	0.425443	1.64352	2.6576	2.39749	3.25663	2.58637	2.7761	2.42868	2.06376	2.146	2.94729	4.12803	2.67476	0.839451	1.43915	1.94037	2.44486	2.57066
SLC22A15	21.6122	21.4025	11.7363	26.8437	9.84589	16.8683	10.1715	12.9686	12.7513	9.56943	15.4444	20.3606	25.206	17.3154	12.8144	16.9005	4.90391	23.031	11.0128	16.4246	19.157	7.82872	7.05651	9.21194	8.45237	6.64755	7.79152	4.8286	3.78957	3.30916	5.65065	5.47287	10.5243	7.04106	5.79421	7.99342	6.70805	6.90376	3.31362	2.39859	3.25626	3.84192	6.95341
MAB21L3	20.6436	17.9331	13.295	14.9212	7.51229	10.6459	19.6283	22.1986	15.3887	39.15	10.2691	28.7838	13.9363	21.0596	25.3545	11.3999	10.6975	29.4851	14.8942	9.76207	11.0686	9.32408	9.23012	11.8533	11.6732	12.7628	14.3145	14.2466	15.9696	11.3714	10.7045	14.3159	10.4047	9.65071	9.78314	9.16876	9.21697	13.2285	9.59802	9.89419	30.7886	17.8998	33.7219
ATP1A1	15.9938	19.0962	18.2391	11.7258	16.8147	19.8177	18.1124	13.7912	21.9327	14.7848	12.0455	8.62701	13.3019	14.3194	11.641	14.2485	17.1637	12.1615	20.8626	16.3555	20.7772	24.3165	18.3362	19.419	11.9124	10.7424	23.6789	27.4182	31.699	29.9531	24.1207	26.2837	28.5965	24.9472	29.6149	28.2895	24.9688	29.4946	23.3279	29.2628	22.2586	36.4545	19.8278
ATP1A1-AS1	5.43115	4.04064	4.60717	3.81059	6.3295	4.17565	4.56526	3.24215	5.31145	4.44979	3.75676	3.88886	3.96292	3.04012	2.3776	4.07778	5.0276	3.34106	5.4985	3.07516	5.36604	6.60301	5.75569	4.06576	6.27749	3.50991	6.08713	8.10381	7.78216	6.50013	7.73099	8.21922	6.26218	6.8185	7.92371	5.38104	6.70805	7.78932	7.77597	9.7143	7.27083	7.81481	6.51092
LOC101929023	0.486931	2.06645	0.197804	0.678443	2.49344	1.09362	0.78814	0.580684	0.696583	1.91389	0.655942	0.849291	0.460805	1.40991	0.494047	0.532298	0.465653	0.757307	0.411398	0.579204	1.02395	0.751241	1.4612	0.398047	1.68059	0.478624	0.608713	0.37431	0.309353	0.262632	0.084338	0.337097	0.285727	0.0809318	0.528247	0.178624	0.114668	0.144581	1.10454	0.239859	0.579882	0.349265	0.126426
CD58	124.167	99.5953	64.9949	89.8032	111.629	77.8957	154.252	84.3927	98.6246	126.364	96.2445	224.503	70.027	71.3766	161.77	133.227	69.8771	159.859	63.8933	83.033	99.4661	75.3218	94.9421	54.1344	19.2279	147.15	70.3063	30.2068	19.8373	28.1541	23.446	20.0672	32.3824	31.8466	34.0059	36.216	25.6282	31.7356	12.8569	25.9048	12.2221	13.9706	57.1023
CD2	40.3965	26.4948	43.6816	16.7349	13.4262	45.5344	30.7077	13.5493	16.0601	62.5123	31.4852	11.756	21.2892	11.6317	23.6525	33.7059	70.1777	11.1369	23.6712	42.2405	29.7076	59.1108	37.2605	17.1729	136.424	17.39	50.8275	87.364	105.315	78.7895	56.8438	72.694	62.717	78.5038	95.9429	78.5498	74.7059	85.1946	83.3265	85.7497	92.2012	88.888	54.6791
PTGFRN	0.374562	0.590413	0.131869	0	0.575409	1.12676	0.892234	0.0967806	0.0773981	0.66986	0.178893	0	0.153602	0.616835	1.04985	0.0380213	0	0.267285	0.15823	0.910178	1.14061	0.158156	0.0356389	1.36473	0	0	0.547841	1.19779	0.154676	0.840421	0.084338	0.237951	1.09529	0.242795	0.792371	0.491215	0.172001	0.614471	0.441816	0.11993	0.936733	0.785846	0
CD101	3.06504	5.70118	3.34618	1.26643	4.31557	8.05303	5.63595	5.80684	4.91478	3.20576	0.26834	0.692843	3.44068	2.46734	2.74814	2.8516	2.18275	1.11369	8.89254	5.21283	4.26431	5.04122	3.18968	2.53044	11.0227	3.35037	10.4394	7.56106	6.47708	13.5255	10.5423	9.53787	5.50024	9.20599	6.8342	6.47511	9.77541	9.88575	7.33415	3.83775	6.46792	10.8709	6.97448
LOC101929099	0.368195	0.608863	0.774731	0.226148	0.351639	0.861641	0.728658	1.35493	0.851379	0.382777	0.447233	0.0670493	0.430084	0.440597	0.0926339	0.608341	0.43655	0.0445475	1.10761	0.49646	0.45365	0.77101	1.12263	0.710798	1.13687	0.904067	0.943504	1.01064	1.1214	1.07679	1.29318	1.01129	0.452401	0.910482	0.825386	0.803807	0.946007	0.885561	0.927814	0.599648	0.936733	1.09145	0.611057
TTF2	4.23255	1.03322	4.12091	6.55828	2.55737	3.41343	3.50945	3.0002	7.23672	2.39236	2.32561	3.48656	10.2606	1.49803	3.89062	4.29641	5.2386	1.55916	5.00007	2.89602	7.31025	5.10053	5.98734	1.70591	2.07602	3.82899	6.26974	3.93026	5.10432	4.30716	4.18879	9.0818	3.85731	4.69404	5.24946	3.7511	6.99472	5.67482	6.53888	5.87655	9.81339	5.06434	3.75063
TRIM45	0.112369	0.332107	0.164836	0.678443	0	0	0.208188	0.677464	0.154796	0.956943	0.119262	0.446995	0.522245	0.352477	1.72917	0.152085	0.17462	0.35638	0.775328	1.32389	0.129614	0.217464	0.605862	0.852957	0.247145	0.212722	0.913069	0.561465	0.464029	0.262632	0.281127	0.872487	0.0476211	0.526056	0.627294	0.52828	0.172001	0.144581	1.98817	0.11993	1.44971	2.35754	0.126426
MAN1A2	5.09405	10.775	8.04401	5.42754	9.78195	9.47805	8.05985	11.1298	7.33347	17.536	17.0545	12.1136	6.54343	6.08023	3.70535	17.946	6.75197	4.49929	5.18995	6.41261	6.37703	8.54042	10.4422	5.28834	5.93149	7.073	10.2264	9.43261	10.0153	7.93147	9.33341	7.33682	10.0719	10.2379	9.54146	8.2167	12.3841	12.2171	6.62724	18.709	8.43059	7.24725	11.2519
FAM46C	26.0695	73.1928	88.8962	71.4174	58.6278	40.3314	25.4435	276.841	207.311	32.7753	569.477	70.6253	51.1186	219.461	46.564	142.2	44.5717	44.3247	90.5551	25.1954	15.476	315.383	54.4206	40.8851	25.802	33.61	96.2374	93.7272	77.1256	107.679	29.9681	67.0427	78.8844	184.464	49.9359	42.1775	228.876	32.7658	21.9804	126.286	15.6122	40.5148	82.5513
GDAP2	23.8409	14.4282	16.3023	16.848	4.92294	29.6438	24.0011	12.0976	16.2149	8.18187	19.3801	16.5388	18.9084	12.5129	20.75	22.0143	14.8718	17.0617	16.0762	15.0593	20.7642	14.155	12.0103	18.0258	12.9998	14.6246	10.5307	14.6355	12.0454	13.972	18.3716	13.9598	19.6199	16.4291	17.8118	17.7731	16.3975	17.0968	7.86433	4.19754	8.51981	8.99358	24.8426
WDR3	9.6637	3.70853	9.3627	3.93497	2.84508	9.62718	3.49458	6.4843	6.83038	3.30146	4.74067	4.00061	4.37765	6.74113	1.63653	5.96934	9.77871	6.14755	8.62354	5.29558	9.30631	13.0281	4.82907	2.90006	4.62162	1.11679	3.62184	9.80692	7.59848	10.8467	11.4559	15.5263	11.5005	9.54995	10.2513	13.1512	12.6134	16.6269	7.28997	4.07761	6.66864	3.84192	6.27914
SPAG17	0.39329	0.387459	0.197804	0.158303	0.671311	0.364541	0.133835	0.0967806	0.135447	2.5359	0.26834	0.156448	0.445445	0.220298	0.957217	0.30417	0.34924	0.17819	0.348106	0.24823	0.98507	0.415159	0.766237	0	0.0741436	0.0531804	0.273921	0.673758	0.290018	0.446474	0.688761	0.337097	0.404779	0.242795	0.429201	0.379576	0.688005	0.939779	0.397635	0.479718	2.52026	1.57169	0.210709
WARS2	2.9965	1.77124	4.08794	1.40211	1.66229	2.80033	2.26033	2.66147	1.85755	2.5359	2.47469	3.91121	2.1197	1.01337	0.0926339	2.26227	2.73571	1.31415	1.3766	2.10996	2.70894	3.4992	2.31653	1.36473	0.716721	0.957248	4.53491	3.2565	4.98832	3.20411	3.78116	3.7279	4.38114	3.82403	1.05649	4.82284	4.3287	3.84948	3.1369	1.43915	3.63541	3.36168	3.79277
LOC101929147	1.66043	1.47603	1.62364	1.95979	1.91803	1.99669	1.92574	0.871026	2.08317	13.3393	0.955886	1.92566	1.79714	1.10149	8.44265	1.44481	1.45517	2.22381	2.87757	1.24818	1.62459	1.17628	1.47296	2.12784	2.208	2.58829	2.16093	2.68268	3.85067	3.01606	2.1717	3.13302	2.33724	3.03615	3.06482	2.50431	1.94476	3.67779	5.40871	4.7756	14.0746	14.925	2.90779
HSD3BP4	0.224737	0.258306	0	0.814131	0.639343	0	0.118965	0.290342	0	1.24403	0	0	0.0614406	0.264358	1.91443	0.190106	0.0291033	0.445475	0.253168	0.0827434	0.103692	0	0.427667	0.568638	0.0494291	0.212722	0.121743	0.524034	0.42536	1.10305	0.0562254	0.198293	0.0952422	0.323727	0.165077	0.312592	0	0.180727	0.0883633	0.239859	1.87347	3.49265	0
ZNF697	1.1986	1.99264	0.428574	0.859361	0.44754	1.59072	0.475858	1.64527	1.00618	4.73687	0.477048	1.92208	0.215042	0.352477	0	0.494277	0.43655	2.80649	1.86712	1.82036	1.06284	1.18617	1.74631	0.170591	0.0494291	2.49948	1.52178	0.898344	1.0054	0.525263	0.42169	0.356927	0.571453	0.242795	0.36317	0.401904	0.0573338	0.108436	0.883633	0.599648	0.802914	1.48438	0.126426
PHGDH	2.50957	3.09967	12.6265	6.96535	6.74507	5.20299	3.71764	5.12937	15.7892	0.861249	4.59159	6.79433	4.20868	4.67032	0	11.3303	4.58377	3.87563	8.67101	1.82036	0.777686	6.84024	7.41289	7.61975	10.8744	4.09489	0.730455	1.5721	1.08274	1.57579	2.41769	1.11044	1.19053	3.88472	1.81585	2.00952	3.49736	1.98799	2.96017	3.95768	1.73965	4.45313	1.55925
REG4	0	0.0369008	0.131869	0	0	0	0	0.290342	0	0.191389	0	0.0446995	0.276483	0	0.185268	0.0760426	0.814893	0.445475	0	0	0.103692	0.474468	0.0712778	0.341183	0	0	1.33917	0.149724	0.154676	0	0.084338	0.872487	0.761938	0.283261	0.0990463	0.267936	0.516004	0.578326	1.85563	1.1993	2.00728	0.174633	0.67427
NOTCH2	104.534	211.63	58.863	120.605	147.64	111.342	101.335	136.509	92.6939	104.714	87.5712	107.977	95.8781	129.844	61.4799	112.058	34.2133	131.09	89.814	79.3998	71.5601	70.2212	80.0628	121.063	165.353	109.592	99.3924	99.2595	56.0122	73.9702	104.565	89.2217	91.2478	90.5424	99.393	96.3341	63.8985	79.6463	89.7881	71.508	63.2071	73.6949	71.4621
FAM72B	1.01431	1.03544	2.5365	0.592959	0.319672	0.439106	0.966587	0.37067	1.64471	4.08663	0.965427	1.94264	1.13788	0.301368	0.200707	1.85886	1.01629	1.34222	2.07693	0.978855	0.797906	1.30083	0.975081	0.777329	0.887746	0.688155	1.45117	0.46377	0.194892	0.178064	0.0961454	0.105888	0.27525	0.482353	0.42821	0.761831	0.636978	0.544349	0.235488	0.219471	0.319827	0.364109	0.744647
FCGR1B	29.7578	89.959	23.2871	184.083	159.314	19.6361	34.7781	26.094	23.3189	40.5175	59.581	24.6455	16.9545	40.7455	127.687	48.8501	39.4824	77.7683	18.1632	48.2812	41.6578	18.9451	35.7462	16.2483	22.8955	58.081	24.872	7.00596	5.71452	6.44603	6.16905	10.7788	5.97502	9.34317	9.8495	9.89755	6.54694	7.70366	8.4842	8.1756	12.1298	8.73687	7.21554
SRGAP2-AS1	0.412018	0.0859789	0.175715	0	0	0.546811	0.594823	0	0.116097	2.14499	0.0596311	0.394697	0.588909	0.132179	0.370535	0.316717	0.26193	0.538133	0.221522	0.186173	0.138169	0	0.498945	1.3255	1.59013	0.12391	0.679932	0.424093	0.21268	0	0.0936152	0.233589	0.603359	0.161864	0.671204	0.826135	0.0189201	1.04822	1.38421	0	1.4051	0.378079	0
SRGAP2B	24.1323	16.8969	14.2976	24.6239	10.0243	25.8625	13.4852	21.554	12.5458	21.003	17.9066	55.0336	33.553	12.1349	16.9458	17.1126	6.4848	40.773	11.1764	41.0159	20.3355	10.3837	9.79607	70.5146	30.4597	11.8529	10.44	10.8939	9.27363	11.9124	10.3823	13.6572	13.8201	13.7527	13.4056	14.3689	16.4284	9.28646	13.3906	8.57976	20.8923	13.9488	10.9514
SRGAP2D	7.91225	4.03474	4.53465	6.77855	1.09392	6.92627	4.21938	4.09285	4.11719	5.06127	5.82536	11.1342	9.13868	5.29421	4.84043	4.73289	1.59224	9.01552	3.56714	12.6659	4.94116	2.86658	1.27801	15.6444	3.51342	1.38056	2.97904	2.59996	2.41798	3.55446	3.03027	3.56887	4.60782	3.79206	3.72843	4.3227	5.59979	2.5356	1.18937	0.29023	1.79184	0.683686	3.61198
EMBP1	10.0102	6.78975	5.77751	7.44026	6.64917	6.81028	8.10446	4.54869	5.93063	10.4307	3.95056	11.3649	6.49735	3.63492	10.1434	6.09291	3.68157	11.5712	9.27229	3.30974	8.51567	6.11866	7.36835	2.5873	5.11591	10.3037	7.30455	5.96089	6.28373	4.05766	4.08337	2.66703	5.8574	3.23727	4.03614	3.14824	4.38603	5.98206	2.98226	5.7866	4.31566	2.81595	9.10265
ANKRD20A12P	0.0374562	0.404064	0	0.452295	0.735245	0.0994201	0.460988	0	0.0773981	2.21867	0.0596311	0.357596	0.215042	0.0881193	0.637939	0.0950532	0.218275	0.446811	0.189876	0.0827434	0.0259229	0.0921258	0.534584	1.26977	0.148287	0.584985	0.872285	0.37431	0.67671	0.485868	0.483538	0.594878	0.357158	0.391305	0.0762657	0.494788	0.358336	1.68437	1.26271	0.719577	2.06304	3.14339	1.1294
LOC102723769	0.199642	0.258306	0	0.0452295	0.0639343	0.0662801	0.0594823	0	0.0386991	1.00479	0	0.0446995	0.153602	0.616835	2.48568	0.30417	0	0.0890949	0.569629	0.0827434	0	0	0.106917	0.796094	0.395433	0.159541	0.0608713	0.037431	0.116007	0	0.290404	0.555219	0.238106	0	0.198093	0.401904	0.114668	0.361454	1.1929	0.479718	1.02595	4.73691	0
LOC100132057	3.77072	5.37534	4.2653	5.2724	7.97261	3.69445	5.09793	1.25815	2.72519	2.75743	2.45859	5.40999	4.70113	7.29011	3.89062	2.49686	3.09019	5.11316	2.87093	5.84293	3.50218	2.04021	3.46767	6.51716	9.15575	4.05394	4.36021	4.33451	4.10937	4.86761	4.17108	5.37254	3.14918	2.46154	3.65217	4.63618	4.42789	4.88432	5.66011	11.6847	4.92008	4.96568	4.48263
LINC01138	19.5417	14.8146	23.3168	33.0822	27.5135	20.004	19.2508	13.9209	10.0656	15.2671	21.5477	25.093	22.252	23.104	24.4238	20.8106	16.3497	24.531	11.9875	32.2844	21.8862	17.4086	15.1451	28.1101	25.8104	19.8767	13.1634	14.5783	14.0933	13.7524	10.8245	14.6296	11.8877	11.7998	13.7684	13.8987	14.1053	15.9177	15.51	13.3925	14.4921	16.749	7.9311
FAM72D	0.637879	0.231737	1.03781	0.698344	0.511475	0.0828501	0.505599	0.669722	0.763145	1.26891	0.347649	0.754528	0.441451	0.321635	0.0568154	1.21402	0.423744	0.417855	0.724061	0.405443	0.288262	0.527055	0.743784	0.913802	0.688547	0.264307	0.692106	0.319661	0.200306	0.183842	0.0655025	0.0725751	0.0804797	0.109663	0.166068	0.270169	0.605444	0.316272	0.192632	0.020388	0.181994	0.247105	0.141597
FAM72C	1.19336	0.778976	2.13034	1.05973	0.746114	0.374151	1.12511	0.89135	1.81073	2.64786	0.855706	1.93326	0.978749	0.689974	0.362507	2.44439	0.839922	0.948861	1.93927	1.27259	0.583524	1.40956	1.16504	1.91176	1.19569	0.639761	1.44326	0.589913	0.324434	0.255278	0.215624	0.237951	0.248582	0.259791	0.322231	0.559539	1.17706	0.608326	0.322968	0.0695592	0.349267	0.589385	0.404984
NBPF20	32.191	82.5139	33.1387	40.8545	107.851	45.3432	40.3617	36.015	30.5881	39.1151	36.1138	43.6634	38.2677	74.9252	14.822	38.6201	22.1319	45.548	45.0295	33.0014	37.2097	29.7997	39.02	54.3243	96.5424	30.5862	36.3194	27.9067	27.4284	31.4927	31.5537	22.7172	29.6356	29.1387	36.3107	22.4414	19.2962	29.1993	44.8258	45.9738	36.6218	94.6439	29.3611
LINC00623	13.6932	15.364	11.0915	17.3473	15.5974	12.0809	11.743	10.0352	8.26883	8.66225	16.9489	13.5373	12.4251	20.946	9.90441	9.87793	9.51242	11.8844	7.79125	17.916	13.5815	9.83532	10.3413	14.8636	24.677	11.6524	10.1728	11.2806	10.8908	9.94481	11.2901	10.7502	8.5418	10.7307	11.2272	10.9278	10.2473	9.81455	10.1693	14.6098	10.5601	6.50244	6.96058
LINC00869	13.973	13.8212	10.4358	17.5219	16.2534	10.7602	10.0989	9.6229	7.41474	8.59144	15.0187	15.1581	11.8663	19.5466	9.30538	9.98743	9.07296	10.4433	9.04159	17.4915	13.2056	9.78273	9.57867	16.4621	25.0709	11.0153	8.22553	10.3104	10.7504	9.82925	10.5507	10.7018	7.70414	10.2318	11.6297	9.07007	8.74798	8.52163	9.94484	14.3436	10.4745	9.4223	6.776
PFN1P2	1.62935	2.90594	0.230771	0.407066	1.02295	1.35874	0.639434	2.0082	0.483738	5.31104	0.775204	0.446995	1.05985	0.0881193	1.5439	0.570319	1.80441	1.83536	1.85129	0.620576	0.998031	0.316312	1.788	0.895605	1.25204	0.957248	1.2783	1.70311	3.63799	7.35001	3.4767	5.13062	3.47634	3.839	3.64821	3.79576	2.90969	4.38262	6.71561	6.35627	10.3634	13.7156	1.42229
NBPF9	28.3139	62.407	25.7201	43.2715	63.6933	34.4845	33.0576	28.2145	24.8351	40.9045	35.3892	41.0999	28.2685	51.2502	16.2455	31.0687	18.9626	33.4102	27.6896	27.9247	31.6635	26.6382	32.5665	40.9579	74.4214	30.7144	38.0677	20.5025	17.8636	22.8836	19.6884	17.0401	18.9161	22.3392	25.3357	16.073	16.0632	22.9682	26.4789	29.6922	29.4607	39.4093	20.4725
NBPF8	24.5698	41.5525	18.7518	31.4879	41.2549	27.1175	22.8219	25.7146	18.7272	23.7762	23.1989	28.9193	24.1277	48.8251	12.6217	26.0537	16.8206	23.3616	19.037	20.9941	23.4576	20.7588	21.3834	31.1438	43.3725	17.3868	25.4801	17.4664	17.0129	18.9231	16.5038	16.9425	16.9403	16.9398	21.288	12.8439	15.5162	19.773	21.7882	25.7969	22.242	33.8909	17.574
LOC653513	1.20796	1.49448	1.23627	1.5378	3.77213	1.01077	1.08555	2.17756	1.51894	1.94977	1.07336	0.893991	1.12897	2.31313	0.632998	0.769931	1.58613	3.19049	1.25002	1.13772	0.965627	1.09721	1.43447	2.33142	4.02847	2.03415	1.62831	2.02127	1.88512	0.787895	0.998	2.09199	1.00004	1.03188	0.907925	0.658675	0.602004	1.67172	4.09785	2.27866	3.59081	2.68498	0.55838
PDE4DIP	10.6095	10.2215	9.066	9.23813	13.2344	10.9196	9.82945	8.08118	10.0521	10.658	8.31853	7.24133	8.73225	18.7254	8.25985	8.88748	8.79648	8.83733	16.0287	8.97766	15.3788	8.86662	9.45322	11.2022	20.3524	10.4898	13.4069	15.2251	24.0553	30.938	22.5604	20.6292	19.5685	23.3488	18.142	20.9713	13.3874	21.2806	18.8731	17.7892	18.8016	15.3677	12.5056
SEC22B	72.3654	55.794	50.7696	65.8089	35.2278	80.4309	49.177	38.9058	46.0132	33.7801	83.9605	58.4223	57.5699	38.9487	64.0409	57.8049	49.4756	51.8533	58.2287	53.8246	54.2177	49.0283	47.2572	30.4221	52.6914	47.9687	34.8792	39.6207	38.4371	35.6843	35.0003	41.1259	44.4067	40.1624	39.4204	44.5443	43.8317	39.4346	21.3397	18.1094	24.6227	12.6609	77.6827
NOTCH2NL	72.5778	92.6236	56.5032	83.3946	104.714	78.3818	100.538	68.3755	47.6966	45.2874	42.4347	65.8143	53.8887	64.6302	109.399	77.0323	52.2428	112.632	76.8901	83.0359	60.7547	62.0564	96.7201	109.842	66.0605	78.614	63.7931	43.1841	42.6455	41.5788	44.9052	37.8187	45.692	42.4621	56.85	39.8693	32.3362	36.6272	49.7375	38.7073	41.7292	52.0405	44.962
NBPF25P	27.6944	58.7395	25.2045	41.3873	58.9596	33.7913	34.147	27.0966	23.079	33.6012	32.6623	38.1926	28.2338	49.3829	13.7129	30.4581	16.9282	34.653	26.0276	27.3914	30.4366	25.5655	28.0503	36.8569	66.5681	29.1913	30.5166	20.7517	16.9831	23.8091	21.7013	20.9774	19.4685	22.5589	24.9385	17.001	16.2983	24.1559	25.5065	23.4151	26.138	31.8958	21.108
NBPF10	27.3449	69.2123	27.2408	34.7435	88.0823	38.297	36.603	32.1554	26.2852	34.1945	33.6665	36.6831	31.0306	64.6223	11.9479	33.1356	17.8377	43.2431	37.4676	27.9722	29.3823	25.6988	29.282	47.8992	78.9259	26.5381	31.5794	23.7533	21.5198	23.9026	27.0953	23.1177	26.1349	24.7408	29.2457	18.8792	15.2181	23.9416	41.297	37.5919	30.0936	71.5103	23.5228
TXNIP	3096.63	2610.55	2391.79	5702.62	1506.8	2470.15	2163.84	1235.79	1026.16	723.043	3708.31	3369.06	3449.42	4481.4	3600.61	2446.57	959.536	2105.11	1338.21	4542.72	2264.22	1110.89	704.991	4643.5	2171.28	658.152	577.9	1224.29	1025.25	1318.1	1751.28	1496.51	1616.19	1322.45	1494.31	1758.8	1532.79	1316.78	669.374	672.505	509.359	540.313	1278.63
POLR3GL	46.9888	26.3841	30.8574	39.5306	21.5459	26.4458	32.1502	21.3885	22.639	52.3209	26.5656	37.5476	33.5159	35.5121	33.4717	28.1738	21.551	31.7178	28.4656	34.7522	39.3509	27.4401	23.1297	21.3808	29.262	18.0282	28.1225	12.6517	16.3957	12.7114	10.3736	11.0647	12.9053	12.5647	13.0411	17.1925	11.5241	13.6991	11.8849	11.4533	10.7501	10.478	33.5449
ANKRD34A	0.561843	0.553512	0.329673	0.0452295	1.53442	0.430821	0.416376	0.387123	0.154796	0.358854	0.208709	0.715193	1.13665	0.352477	0.185268	0.722404	0.887651	0.623665	0.268991	0	0.803609	1.14663	0.0712778	0.341183	3.01517	0.265902	0.669584	0.336879	0.928059	0.420211	0.534141	0.832829	0.904801	0.424892	0.990463	0.312592	0.860006	0.361454	0.485998	0.539683	1.4274	0.873163	0
LIX1L	13.4048	9.23148	10.9122	5.9703	8.96679	6.94284	7.58905	9.09738	7.13998	11.2761	12.4134	12.2924	13.9215	13.1298	7.9906	8.21906	8.88379	12.8297	12.0559	9.211	9.54169	8.6195	10.8342	22.0632	8.03222	10.4234	10.9568	14.9724	12.3548	11.976	9.96117	11.2432	9.30993	10.4402	16.4417	14.4239	12.1645	12.7232	12.6801	14.5115	17.8684	12.3841	14.1597
RBM8A	44.91	40.1359	42.6596	52.7828	57.9245	56.9843	38.1876	58.5523	48.6447	55.7577	56.5004	56.4555	44.6059	57.3657	58.6372	55.454	58.3812	52.6774	53.7508	42.7829	50.0312	57.3513	54.3493	61.4982	69.1513	47.6672	55.9407	38.8721	40.6026	43.6231	42.8297	35.9239	47.5259	47.2844	45.4293	53.7769	46.1537	47.0612	37.1126	43.3545	46.2817	43.0906	57.5448
GNRHR2	5.88362	3.37938	4.49574	5.24662	2.38155	7.77134	5.91462	6.8753	5.00185	10.5871	7.93391	6.70851	6.33207	5.50746	10.0316	4.80171	5.23714	3.99814	4.88393	4.96791	6.26686	6.92407	1.28728	5.22181	2.79867	3.25624	4.2482	4.72267	6.46238	6.47177	6.68154	6.17007	6.64314	6.35638	6.72657	8.32074	7.88626	7.3404	3.97414	4.35944	10.3625	6.68581	8.64794
PEX11B	22.4737	10.9595	15.7254	16.6897	12.0836	16.6032	18.1718	16.9366	17.0856	28.3255	14.3115	27.222	18.4629	18.2848	20.1324	16.8434	23.661	29.134	25.0478	15.2248	22.9158	22.7745	23.0049	24.9632	13.8896	23.1335	23.9224	18.3599	21.1327	18.5418	21.4219	15.1495	14.9054	21.2446	19.7763	20.9436	16.6841	20.892	19.0865	22.3069	21.0542	19.5588	31.2061
ITGA10	1.46079	0.553512	0.428574	0.226148	0.511475	1.02734	0.594823	0	0.0773981	0.956943	0.0596311	0.357596	0.706567	0.0881193	0.123512	0.114064	1.19324	0.579117	0.632921	0.579204	0.596226	1.18617	0	0.170591	5.23948	1.70177	1.58265	0.336879	0.773382	1.10305	0.590366	0.991463	0.476211	1.01165	0.462216	0.535871	0	0.831343	2.82762	1.07937	2.27492	1.30974	0.210709
ANKRD35	1.34842	1.03322	1.45056	0.0452295	0.255737	0	0.77327	2.5163	2.74763	0.0478472	0.357786	0.0446995	0	0.440597	0.0617559	0.456255	0.407446	2.80649	0.15823	0	1.2443	1.70018	0	0.796094	0.395433	1.11679	4.50447	0.711189	1.70144	0.210105	0.253014	0.475902	0.714317	1.21398	0.396185	0.44656	0.344003	0.939779	1.6789	2.0388	1.60583	1.57169	0.168568
PIAS3	9.38278	5.68273	10.2363	9.72435	3.29262	10.8202	11.2124	7.11338	9.34582	3.0383	6.38052	6.30264	12.5953	14.0991	10.1897	8.44073	8.06162	11.6714	9.50963	7.77788	11.3931	11.9803	7.3238	9.18351	6.7965	8.1366	3.71315	10.9299	10.112	9.34969	9.4318	11.1242	10.6671	7.48619	10.6475	8.39532	9.54607	12.0725	7.13533	0.899472	4.9513	11.4821	12.5583
NUDT17	1.29224	1.14393	0.774731	0.995049	1.05492	0.579951	0.624564	0.338732	1.43187	2.0335	1.25225	1.34099	1.42849	1.32179	0.617559	0.912511	1.10593	2.31647	2.15193	1.05498	2.1516	2.57003	1.12263	1.56376	0.76615	2.4463	0.243485	1.16036	0.657375	1.86468	0.829324	1.58634	1.30958	0.809318	0.676817	0.714495	1.74868	1.55425	1.12663	0.659613	1.13746	0.567556	0.379277
POLR3C	20.114	17.0297	20.2254	18.9286	11.2205	21.7399	18.7667	23.3725	17.879	19.3542	13.745	10.4373	20.1986	15.2887	28.4695	18.6114	19.8194	11.2037	17.7692	23.6232	19.3644	18.9787	16.4474	11.7708	11.4923	7.95047	21.518	24.0869	23.5495	22.8752	23.6849	27.4239	22.8581	23.976	19.5617	21.3009	25.3129	26.0247	9.54323	20.0282	14.5417	12.3116	22.5038
RNF115	9.10186	9.98167	11.9506	12.6416	5.46639	8.78211	8.387	8.66187	7.33347	7.82301	18.5751	7.84477	8.66313	5.06686	5.15662	11.1973	11.6122	5.30115	11.0761	13.0114	9.35816	8.79742	11.1015	9.66685	9.8611	8.4291	10.7438	9.00216	12.3161	9.90121	6.80327	6.10741	8.30988	10.5211	11.7205	9.08749	6.79405	9.28935	10.1472	13.0723	11.0178	10.0414	4.29847
CD160	2.88413	4.5757	2.40661	3.66359	0.767212	3.77797	3.50945	0.871026	1.70276	11.6747	4.53196	0.581094	2.1197	1.32179	2.84077	3.80213	8.09072	1.15823	2.53168	5.58518	8.39901	16.6459	4.09848	4.37851	8.5018	1.64859	3.77402	9.73206	9.55127	5.72537	7.25307	3.0537	5.95264	7.48619	4.98533	8.93119	15.8241	8.49416	8.30615	6.4762	9.05508	11.0892	6.02629
PDZK1	0.124729	0.0675285	0.505388	0.120763	0.56454	0.187904	0.1264	0.839088	0.412919	0.558377	0.0596311	0.0446995	0.281705	0	0.113013	0.272613	0.165016	0.0743943	0.769948	0.275949	0.332591	0.177925	0.323601	0.365066	1.47447	0.177091	1.2783	0.48024	0.715379	0.64765	0.53892	0.350185	0.389064	0.620342	0.159465	0.483624	0.841086	0.180727	0.883633	0.959437	2.14869	4.61816	0.0282351
GPR89A	7.40697	3.77016	10.9204	5.646	2.66414	7.14433	6.06303	5.36552	7.00298	10.0517	4.29105	8.31054	6.75079	1.99766	1.87306	8.21564	10.0648	4.27834	9.5571	4.30845	6.58649	7.03478	7.76323	3.91906	15.5267	5.97588	3.95176	10.9299	13.0636	11.289	7.82235	7.7465	7.52794	10.1638	7.8798	7.87418	10.1458	10.4655	6.06746	5.99648	6.69853	4.77358	9.511
PDZK1P1	0.249833	0.412182	0.186924	0.0303038	0.287705	0.254184	0.131456	0.515841	0.180725	0.733497	0.0894466	0.0893991	0.455582	0	0.0722544	0.221664	0.126017	0.281985	0.306017	0.027719	0.341404	0.0988474	0.424816	0.203573	1.83728	0.141992	0.48697	0.567828	0.728139	0.140245	0.342131	0.641278	0.420494	0.822671	0.319259	0.662248	0.706925	0.433744	1.06036	1.55908	2.41632	2.65791	0.0560487
NBPF11	10.9087	17.0663	9.32743	14.5417	14.3999	13.1682	12.5061	12.8312	9.70418	12.5034	8.57375	9.74763	12.7265	13.4849	10.254	9.73041	9.83867	9.04625	10.5505	9.65698	15.2336	11.454	10.6186	14.0084	16.9581	10.0086	15.6786	11.5793	12.7701	14.0182	14.5132	14.0006	11.5153	13.6912	13.6592	13.0855	12.8445	15.0065	13.1993	16.6582	14.9382	18.3775	12.5128
NBPF12	5.89111	11.1256	4.70641	6.96851	9.92453	7.45817	6.60015	8.48476	6.229	6.76894	4.93805	5.32193	7.75657	7.53773	4.60884	4.94467	5.01537	7.02915	6.77763	6.10026	7.40669	6.2353	6.46633	6.78897	10.7207	5.1936	7.86335	6.03126	7.18356	10.1969	7.62528	8.77603	8.0332	8.1911	8.44271	7.27847	7.19137	8.57259	10.137	9.38089	8.21559	12.8975	8.50044
LOC728989	0.168553	0.205169	0.0164836	0.629595	0	0.03314	0.66412	0.0967806	0.0386991	0.33493	0.327971	0.0446995	0.230402	0	0	0.0950532	0.152792	0	0.474691	0.186173	0	0.39539	0.481125	0	0.0741436	0.505214	0.97394	0.676753	1.96555	1.97867	1.8366	2.38942	2.80584	0.640575	1.55173	3.07947	0.544671	0.0361454	0.754622	0.11993	0.446063	2.16108	0
PRKAB2	3.55834	2.80446	3.75827	2.30671	3.77213	4.07623	3.47971	7.35533	4.60519	9.04312	9.30245	3.30777	2.91843	0.0881193	6.05208	4.22036	8.10527	2.36102	2.65827	1.11704	6.35111	3.7562	2.7442	2.44514	4.49804	3.50991	4.07837	6.13868	5.95504	4.20211	3.73899	3.68824	6.71458	3.64193	5.48056	5.67131	7.39605	7.98812	4.19725	7.91535	7.22622	4.97703	2.69708
PDIA3P1	2.92158	3.00742	4.03849	2.17102	1.91803	2.69263	3.01873	2.34693	2.78633	2.34451	2.32561	1.29629	2.21186	1.16758	2.06882	4.2869	2.80847	2.61716	2.98264	3.27871	2.3201	3.00496	1.87995	2.08975	1.73002	1.15667	1.44569	3.47173	3.2192	2.98087	2.72693	2.65712	2.09533	2.74156	2.79806	3.79576	3.35402	2.76512	1.62367	1.43915	1.82886	3.29619	2.32834
FMO5	7.49124	3.83769	3.44508	3.03038	1.79016	3.87739	3.21204	3.77444	3.21202	1.6268	1.52059	1.29629	5.95974	1.76239	6.17559	1.82502	2.35737	1.96009	4.71526	6.04027	3.57736	1.93741	1.35428	0.170591	0.790865	2.33994	4.38273	2.35815	5.06565	5.46274	4.32935	2.97439	5.54786	3.11587	2.90536	4.01904	3.78403	2.42174	1.14872	5.57673	3.47929	1.92096	2.90779
CHD1L	8.14673	8.70859	10.4012	6.15121	5.11475	8.74897	8.95208	7.45211	12.2289	10.4785	11.0914	8.22472	9.8305	9.69312	10.4367	9.73345	10.9283	5.61298	11.1394	11.0876	8.86563	15.5784	9.08792	10.4629	9.09495	9.99792	18.3831	12.502	13.1862	16.966	10.9639	13.0873	14.5721	14.3654	9.54146	11.2086	14.2761	9.90383	9.76414	7.25574	7.53847	6.9853	7.0377
BCL9	2.24737	3.72698	1.35166	2.08056	1.66229	1.9884	2.20084	1.45171	4.72129	3.01437	2.47469	3.08427	4.2394	5.63964	0.185268	1.74898	2.12454	2.7174	3.13296	1.57212	1.01099	1.93741	1.67503	2.10396	69.695	5.02555	2.43485	5.61465	6.03238	2.78389	5.35547	4.36244	4.42876	2.18516	3.10345	5.09078	2.63735	1.80727	3.53453	4.79718	3.96996	4.71508	5.47845
ACP6	2.50957	2.47235	4.87915	5.11094	5.75409	4.04309	4.75858	4.64547	3.71511	3.54069	2.6834	3.84416	4.57733	2.81982	2.6555	4.52453	3.57971	4.81113	10.3166	2.64779	3.47367	3.71666	4.06284	6.14129	10.9733	13.3483	7.00019	2.50788	3.01619	3.09905	2.92372	2.89507	4.85735	4.08705	3.30154	2.45608	3.66936	2.34945	5.65525	3.2381	3.88075	4.01655	3.49778
GPR89B	6.85149	3.83141	9.7227	4.7188	2.66414	6.08385	6.78187	4.78483	5.58079	8.16177	4.63393	7.14075	5.44518	2.96698	2.86115	6.84687	8.20713	3.88855	8.1805	4.9704	6.23238	6.28353	7.87014	4.54456	15.3413	6.70712	4.46917	8.92729	10.3761	9.87075	6.45889	7.26425	7.33746	8.39667	7.37334	7.67323	9.61544	10.0408	5.51519	5.81658	6.65392	3.46384	6.7368
NBPF14	17.4876	38.1757	16.0673	22.812	51.4365	22.4557	21.2453	18.7396	15.0261	22.6025	18.3634	23.191	18.834	37.1546	7.19642	19.6551	10.7729	22.2167	20.7725	16.4266	19.6913	15.028	18.4406	26.1295	48.568	15.7956	18.4933	14.378	13.5547	16.1639	15.1007	11.2008	14.5249	14.4848	18.0304	11.0144	9.65214	15.4507	20.7331	20.9385	18.1079	46.0393	13.2431
NBPF15	15.7226	27.8745	14.0061	20.7771	30.1182	17.715	18.518	17.6373	13.2467	22.0982	16.7396	20.4643	17.2952	23.3023	9.75002	15.7492	14.3072	17.9829	15.0559	12.2969	16.9538	16.1647	16.921	22.3799	31.0449	16.4094	23.6296	16.6564	21.1578	20.0535	17.4338	17.6104	17.386	16.6748	19.5551	16.8795	13.7056	19.9971	21.7511	22.867	23.6926	35.7106	14.6405
LOC645166	4.92849	7.44769	5.76927	7.44794	11.7	6.23861	7.62622	7.35533	6.94648	5.74549	6.90707	5.56152	7.01191	8.59163	6.31454	4.26789	4.60065	6.69682	7.24694	6.2161	4.94479	5.36742	7.62067	16.5713	6.52859	11.254	3.94141	4.42622	3.49298	3.2871	5.33438	5.27458	4.40876	5.39896	4.69381	5.15017	3.26344	3.51514	6.81148	4.53694	4.36027	5.39877	6.33182
LOC388692	3.9786	3.67606	5.29322	5.48182	3.80409	6.32246	4.05461	2.34693	3.87378	3.94739	5.16882	5.58029	3.57738	5.17877	3.70597	3.81886	4.10357	4.95368	2.81903	5.04197	4.40378	3.37347	3.31727	6.74178	8.34906	4.75008	2.72277	4.37007	5.18785	4.82717	3.30689	4.91488	3.94874	3.95756	5.59018	3.68903	4.73978	4.76793	8.63176	5.26491	6.20117	3.39049	3.81258
FAM231D	3.67895	3.54691	5.013	5.09737	3.67622	5.89992	3.98026	2.34693	3.83508	3.89954	4.96011	5.37914	3.48522	4.87035	3.64422	3.60974	3.92167	4.75321	2.60542	4.8558	4.06678	3.29439	3.31727	6.51432	8.12663	4.59053	2.72277	3.88347	5.01384	4.43322	3.03982	4.49846	3.72254	3.87663	5.06193	3.5104	4.45311	4.33419	8.01322	5.26491	6.11196	3.39049	3.45437
FCGR1C	12.1444	62.0919	9.59083	199.561	142.337	7.80746	23.4788	11.5895	12.614	23.4542	48.4824	15.6127	6.96122	32.9267	96.7653	36.9685	30.1042	46.1556	9.55932	21.6759	21.1271	11.4046	19.636	6.96866	15.3329	30.0554	18.9553	3.48745	1.68404	3.13425	1.78122	4.44413	3.07966	4.378	3.18962	4.29456	2.76463	3.95719	3.47312	3.76819	4.62166	4.69849	3.37009
LOC103091866	2.4133	3.07827	3.51596	3.58941	3.7798	3.46512	2.73232	1.7556	1.91019	1.92537	3.523	2.94257	3.13532	3.30271	3.01616	2.45922	2.32186	2.48174	2.02946	4.13262	3.55506	2.28298	1.63583	3.06382	5.74563	2.34366	1.87788	2.57488	3.52817	2.89998	2.47307	3.31862	2.53392	2.40529	3.30254	3.21434	2.72966	3.54297	2.89964	2.35782	2.42525	1.61099	1.69242
HIST2H2BF	4.44643	8.70896	4.51816	18.4903	11.3957	9.51848	4.36005	2.60533	4.85248	2.14547	7.81584	5.00858	4.43909	5.18935	7.96713	5.607	4.33436	10.503	2.66112	10.6292	7.04117	3.34658	2.26842	2.65611	0.814591	3.62212	2.63877	1.154	0.542528	0.37924	0.779002	0.932768	0.879562	0.790299	0.439766	1.23474	0.85026	1.12846	0.858449	1.39958	0.976878	1.15345	1.07588
FCGR1A	58.8246	199.258	46.016	558.472	406.426	36.6754	79.6875	50.0472	45.9737	40.5778	147.408	41.1651	19.7172	110.976	303.518	88.9478	104.277	156.651	42.9278	87.1081	84.8223	39.2207	81.1263	34.9468	50.0652	103.501	53.4389	15.9239	6.6855	10.7049	11.1054	15.8122	10.0385	15.4826	13.2194	20.1488	11.3664	16.7595	15.2471	15.381	18.1128	25.5758	8.82999
HIST2H4B	3.25869	3.67163	5.47256	3.5279	3.22868	1.95526	2.528	0.677464	4.08275	3.27753	13.9537	2.92782	2.53443	1.71833	2.90253	4.73365	3.01219	2.96241	1.25002	7.03319	3.2274	2.86658	2.76202	3.04221	2.81746	4.36079	1.2783	1.31009	0.850721	0.761632	1.46186	1.44754	0.976233	0.910482	1.08951	0.915447	0.630671	0.885561	0.728997	1.31923	1.27128	0.654872	0.906051
HIST2H4A	3.25869	3.67163	5.47256	3.5279	3.22868	1.95526	2.528	0.677464	4.08275	3.27753	13.9537	2.92782	2.53443	1.71833	2.90253	4.73365	3.01219	2.96241	1.25002	7.03319	3.2274	2.86658	2.76202	3.04221	2.81746	4.36079	1.2783	1.31009	0.850721	0.761632	1.46186	1.44754	0.976233	0.910482	1.08951	0.915447	0.630671	0.885561	0.728997	1.31923	1.27128	0.654872	0.906051
HIST2H2AA3	97.2914	120.259	75.1881	280.215	368.857	108.001	86.0191	68.5033	119.605	266.462	237.725	119.717	101.861	102.866	231.48	82.7788	56.2628	188.418	69.6346	157.489	161.047	79.0598	187.253	210.912	289.12	238.13	57.5045	34.6783	14.2732	19.5282	22.2273	24.5704	15.9926	24.8865	11.531	16.9362	8.94808	13.1945	47.3976	47.3146	30.3693	49.4341	19.1307
HIST2H2AA4	97.2914	120.259	75.1881	280.215	368.857	108.001	86.0191	68.5033	119.605	266.462	237.725	119.717	101.861	102.866	231.48	82.7788	56.2628	188.418	69.6346	157.489	161.047	79.0598	187.253	210.912	289.12	238.13	57.5045	34.6783	14.2732	19.5282	22.2273	24.5704	15.9926	24.8865	11.531	16.9362	8.94808	13.1945	47.3976	47.3146	30.3693	49.4341	19.1307
HIST2H2BC	1.38588	1.48636	1.03847	2.12579	2.18464	1.69246	1.41092	0.774245	2.05453	1.26795	1.75912	2.6413	1.26322	1.54209	0.972656	2.09117	0.960409	3.45109	0.822797	0.934587	1.55252	1.59619	1.4612	2.20347	1.13687	2.58829	2.29789	1.33816	0.696044	1.20811	0.927719	0.852658	0.761938	1.17351	0.759355	0.535871	0.430003	0.704834	1.65681	1.43915	0.758307	2.00827	0.400348
HIST2H2BE	85.1035	81.3744	93.2232	105.95	63.9554	137.289	62.302	31.083	110.492	77.7598	128.008	107.193	128.622	59.774	89.2385	90.0694	33.9877	137.899	48.0124	124.212	105.841	62.3723	44.7981	75.3491	33.4758	88.0046	22.7202	20.2472	10.7403	13.0486	13.5807	20.5661	21.1476	18.7021	13.2696	21.204	7.82606	13.0304	8.83633	16.7901	6.31179	6.85433	17.3309
HIST2H2AC	3.78458	6.02775	4.49772	12.1722	29.287	20.1946	6.91273	5.16228	7.97007	16.6379	8.792	8.27478	6.38338	5.51274	9.91182	7.26055	5.07998	14.0333	7.75739	6.24423	7.72891	7.15814	11.1054	9.1056	10.3831	15.2272	6.83402	2.26121	1.67979	1.52904	1.56588	1.06642	1.38101	1.56117	0.841234	1.36111	0.90874	2.16619	7.2639	4.67246	7.37476	9.22933	2.44718
BOLA1	3.14632	2.61996	2.63738	1.5378	2.94098	4.47391	2.29007	1.06459	4.2182	4.35409	3.04118	2.27968	2.45763	0.881193	1.5439	1.59689	5.79156	2.98468	5.00007	3.55797	4.66612	3.32127	4.91817	1.64905	1.63116	2.02086	3.71315	4.342	3.48022	3.992	3.87955	3.29166	4.42876	4.85591	4.02788	4.42094	3.03869	3.21694	6.18543	4.31746	7.18162	4.19118	2.27566
SV2A	0.149825	0	0.131869	0.361836	0.191803	0.13256	0.118965	0	0.503088	0	0.53668	0	1.04449	0	0.123512	0.190106	0.407446	0.0445475	0.664567	0	0	0.197695	0	0.398047	0	0.159541	0	0.149724	1.19874	0.157579	0.393578	0.396585	0.666695	0.647454	0.924433	0.22328	1.89201	0.759052	0.971996	0	0.579882	0.436581	0.0421419
SF3B4	29.2533	37.6757	36.6101	38.3094	64.254	32.8749	42.6339	47.3257	45.0457	31.7466	28.5036	25.7693	40.7044	44.1478	28.9018	30.9873	35.1277	40.1818	44.7158	37.4828	36.3439	34.992	44.8694	71.7622	40.952	48.926	32.5661	31.9286	28.6538	28.4167	36.7292	28.6731	31.8109	38.4426	31.7609	25.5879	37.9549	30.4163	34.7268	22.7267	23.9982	39.1177	37.2324
MTMR11	8.20291	6.78975	3.29673	3.03038	2.74918	9.87573	6.3646	13.0654	7.35282	10.4785	2.02746	2.05618	3.37924	0.793074	3.70535	1.46382	8.7892	4.05382	3.44942	2.02721	5.70303	9.23235	2.566	2.6726	8.77366	6.70073	10.3481	6.66272	7.84983	10.0851	8.05428	6.58331	7.667	10.6021	7.98974	6.43046	9.11607	8.22307	7.37833	4.79718	4.50524	6.28677	8.7023
OTUD7B	0.187281	0.184504	0.560443	0.678443	0.191803	0.596521	0.148706	0	0.0773981	1.05264	1.31188	0.93869	0.92161	1.32179	0.679315	0.532298	0.52386	0.579117	1.70889	0.537832	0.388843	0.948936	0.213834	0.966685	0.494291	0.425443	1.7044	0.786051	1.16007	0.892947	0.871493	0.79317	0.571453	0.768852	1.2876	0.803807	1.20401	1.33738	1.06036	1.55908	0.758307	1.83364	0.758554
VPS45	16.5182	14.133	10.5166	6.69397	3.77213	15.4764	12.7292	15.5817	13.0803	14.5934	5.42643	5.85564	7.03495	2.81982	2.90253	8.63083	14.7935	6.23665	5.79122	11.9564	20.0125	12.2966	14.1843	6.7668	19.7222	6.19552	17.2874	13.8682	16.8597	17.5963	14.0001	13.9598	17.7389	17.6634	12.4798	16.9693	24.8542	17.7112	7.64342	15.351	10.7501	13.1848	12.2633
PLEKHO1	23.4476	32.731	38.5717	18.0466	25.9573	28.7324	24.8933	39.1962	25.2318	46.651	40.4895	22.3945	21.9804	27.2289	27.6975	15.3416	49.301	19.0886	20.5066	47.7843	21.5678	31.2753	32.0394	38.7243	23.9237	56.8233	43.4621	43.551	31.4767	31.4107	41.1007	40.1146	39.3112	41.8417	33.0485	42.0436	36.2923	33.9766	69.0117	60.5644	44.5617	65.3126	41.3833
ANP32E	25.6575	28.1553	40.2201	26.1879	15.9197	31.3671	34.4997	26.4211	40.4986	28.9475	27.7583	36.5195	26.5424	20.1793	25.5052	41.082	37.6306	34.747	38.618	25.1954	21.8011	35.1106	31.3979	18.1964	22.6385	31.5094	39.8098	19.5016	28.7698	26.3682	22.7994	19.2344	30.668	22.7418	29.4498	29.9641	22.4748	31.1211	6.75979	9.7143	10.9732	13.534	40.6248
CA14	0.674212	0.184504	0.494509	0.587984	0.383606	0.662801	0.996328	0.290342	0.735282	0.66986	0.477048	1.65388	0.245763	1.67427	0.494047	0.418234	0.69848	0.757307	0.379752	0.372345	0.36292	0.474468	1.17608	0.966685	0.692007	0.691346	0.426099	0.393026	0.270684	0.840421	0.365465	0.515561	0.190484	0.202329	0.528247	0.133968	0.516004	0.108436	0.927814	1.07937	1.91807	0.611214	0.252851
APH1A	39.1043	43.0817	36.5937	39.6889	35.995	38.8898	38.7973	27.5341	28.7728	25.5982	34.7053	32.6754	39.8289	41.4601	55.0863	24.7899	39.857	41.0505	32.6904	39.9651	41.1137	31.6114	41.6975	41.5106	14.5816	38.9281	32.6574	35.6905	35.3436	36.4533	42.9562	41.7802	41.1208	33.8092	39.3379	38.94	41.8536	39.3804	37.1126	26.1446	29.0833	29.6439	31.5643
C1orf54	0.262194	0.793368	0.296705	0.248762	0	0.26512	0.208188	0.532294	0.367641	4.06701	0.53668	0.491695	0.322563	0	0.679315	0.266149	0.713031	0.17819	0.727859	0.455089	0.777686	0.533776	1.05135	0.255887	0.889723	0.106361	0.943504	0.187155	0.580037	0.840421	0.534141	0.456073	1.07147	0.546289	0.808879	0.736823	0.974674	1.24701	0.795269	0	1.15976	1.8773	0.168568
MRPS21	11.7987	15.609	7.78027	11.9858	17.2623	12.6926	12.8482	17.8076	15.0152	23.7322	10.7336	12.2924	11.09	4.5822	7.843	17.946	23.8356	7.48397	16.1711	10.012	17.0054	22.2209	34.4628	10.9179	25.9008	14.8905	32.627	14.2612	21.5	16.9135	12.1728	14.634	15.6673	14.8105	12.1167	13.3521	17.4295	18.3076	20.6328	28.5432	27.076	38.2445	13.5697
PRPF3	19.6083	15.3138	16.2529	20.3081	21.2262	26.744	26.7968	15.2913	18.1112	13.9714	11.807	19.6901	15.7595	10.7065	16.6123	17.946	18.3642	18.1085	12.8166	19.1137	19.8569	19.6113	21.7754	22.8593	22.2431	15.4223	16.77	19.9882	22.0414	15.8104	24.9641	24.152	19.7628	17.5622	22.1864	21.9261	17.8308	20.8016	22.8419	17.6296	18.6008	22.8769	18.2613
RPRD2	10.2255	15.0186	12.1649	11.1717	14.2574	15.145	14.5137	7.64567	11.3775	12.536	12.8207	11.0855	18.8623	17.8001	12.7835	13.6496	10.6227	9.64453	14.3673	13.2803	13.8428	13.7596	14.7902	13.5336	13.4447	11.7529	9.00895	16.6942	19.2572	18.2266	15.4339	17.1721	17.6674	15.1747	18.8353	13.3075	18.2321	20.8197	16.2147	13.4321	14.4078	17.8125	16.0982
TARS2	9.3266	11.1625	12.132	6.55828	8.5672	9.84259	6.84046	5.80684	10.6035	4.21055	3.81639	3.84416	11.8273	5.28716	4.60081	10.8741	11.7286	4.36565	10.7755	10.0326	12.6763	10.1615	9.26612	10.4061	5.93149	2.33994	10.3481	11.7533	13.3408	8.61432	12.0041	12.0958	8.07178	12.423	13.0741	12.2357	11.2947	9.07248	9.94087	10.3139	12.3559	7.07262	13.1272
ECM1	0.0749124	0.701116	1.25276	0.361836	0	0	1.13016	1.25815	0.503088	0.574166	0.596311	1.07279	0.245763	0.440597	0.123512	0.30417	0.785789	0.35638	0.443045	0.455089	0.336997	0.553546	0.106917	1.02355	0.148287	1.59541	0.304356	0.187155	0.270684	0	0.084338	0.237951	0.285727	0.121398	0.0330154	0.357248	0.630671	0.325308	0.309271	0	0.133819	0.69853	0.294993
ADAMTSL4	8.97076	19.4467	8.78577	13.5689	33.2567	13.1069	9.59152	11.4685	7.75916	14.091	7.21536	6.99548	9.12393	21.6333	7.50334	8.30765	3.94845	17.5963	4.56747	14.0593	10.6369	6.30647	12.634	14.8415	9.81167	9.20021	12.1134	3.59338	1.85612	2.994	4.00606	4.065	5.00022	3.74309	2.41013	2.91737	5.73338	3.75912	12.1499	14.5714	8.22986	15.5423	3.91203
ADAMTSL4-AS1	6.62039	9.82484	7.98632	12.2233	15.2272	10.5551	7.56168	7.88762	5.48559	4.6651	8.2589	6.21324	6.08262	5.81587	10.8382	5.55111	3.45369	7.23896	4.63076	7.98805	5.39403	5.33776	1.86213	12.311	6.35163	6.03598	3.65228	3.1442	2.90018	3.55866	6.05828	5.40347	4.83354	1.45677	2.93837	3.27462	3.9847	3.36152	7.66551	5.99648	4.9736	10.8272	3.63811
MCL1	679.016	557.596	532.677	801.094	324.03	762.884	672.633	348.168	500.06	379.5	641.004	865.733	663.037	422.708	1154.77	497.356	208.647	668.591	285.505	706.653	546.685	285.017	244.242	737.723	174.534	290.87	211.315	253.015	159.839	303.507	409.414	330.365	345.372	277.833	339.283	375.415	278.355	310.742	115.69	156.328	83.503	73.171	463.09
ENSA	18.391	29.0778	17.7694	35.4147	22.8885	28.9313	18.9748	21.5821	24.4191	26.5073	20.8709	21.3217	22.3183	18.9457	30.1369	18.4783	26.9206	22.2737	21.7408	18.9069	30.1224	25.2259	27.0143	30.2516	21.1556	26.8561	21.731	15.459	15.0036	18.1216	14.0282	15.8237	14.8102	16.1257	14.3947	15.9868	15.8528	17.4401	16.3472	24.2258	18.2886	17.7252	14.5811
GOLPH3L	5.33751	4.28049	10.4506	9.31728	4.98688	7.85419	8.29778	3.87123	11.2227	12.4881	9.77949	8.71641	5.37606	3.70101	4.13765	10.722	11.4231	4.98932	13.3546	10.5498	2.95521	8.02641	11.3332	6.70993	20.8591	4.57352	7.85239	7.22418	7.23112	10.2689	9.05228	10.3509	11.191	7.68852	9.6075	10.1369	9.80407	8.42187	5.5227	7.55556	6.3787	4.8024	9.43978
HORMAD1	1.57316	1.08857	1.41759	2.01271	0.511475	1.47473	3.88865	1.16137	0.948127	0.956943	1.99764	2.74902	0.96769	0	3.73623	1.50184	0.713031	0.53457	0.917735	2.35819	1.08876	1.26525	0.32075	1.13728	5.73377	0.850887	1.67396	0.729905	0.348022	0.945474	1.08234	0.396585	0.904801	0.708153	0.594278	0.714495	0.516004	0.74098	0.485998	0	0.84752	0.0873163	0.547845
CTSS	911.141	883.498	751.522	766.098	398.918	1089.21	783.151	914.819	525.998	708.991	1044.8	925.526	773.428	493.028	1073.19	974.232	686.867	830.743	483.694	1187.14	1097.77	719.879	483.567	996.652	740.868	968.15	1115.92	894.189	615.296	730.72	797.585	684.03	1045.95	897.918	959.545	1105.82	906.647	820.078	497.021	574.283	464.106	449.024	719.06
CTSK	3.55834	2.73066	1.1044	2.80423	1.08688	1.80613	5.39802	9.87163	1.23837	2.39236	1.58022	2.68197	1.5053	4.93468	2.22321	1.72997	5.09308	3.02923	3.79752	0.124115	2.41083	2.29326	1.67503	2.07553	4.81933	1.75495	4.62622	4.64144	0.734713	2.60005	2.97994	3.0537	2.90489	1.69957	3.33456	2.18814	2.58002	3.72297	3.71126	4.19754	1.51661	3.92923	4.63561
ARNT	25.3391	31.255	26.1266	25.3285	20.0114	30.174	24.819	26.034	27.2441	11.4833	24.0611	15.399	29.6451	23.3516	17.7548	17.2997	15.1337	21.4273	27.8485	23.4164	28.0226	20.7975	11.2797	25.9583	17.8933	16.6987	22.3397	23.4692	22.2734	28.7582	31.6408	23.9339	24.763	26.5861	26.1482	28.6691	29.8422	25.9704	15.9496	13.552	13.7834	11.875	35.0199
SETDB1	9.6637	14.4651	10.4012	10.8099	16.3672	11.4167	14.5137	17.1302	10.2166	9.7369	10.4951	11.1525	10.322	14.1872	15.4699	9.9996	13.1401	13.9434	13.9559	11.1704	14.9705	13.7596	12.3667	17.1729	12.209	15.4223	14.8526	16.3948	11.3881	14.3922	13.3114	16.7359	11.4291	13.7584	14.3287	14.3792	17.7161	14.0967	19.0865	11.993	7.89532	14.6691	11.6733
CERS2	86.0369	60.628	85.105	68.7489	38.5524	73.7035	90.3238	69.3917	88.2726	37.3686	85.332	76.7938	83.5285	101.425	77.7816	81.1184	66.1373	92.5696	68.0073	76.7031	92.5317	65.0416	45.9207	112.647	42.855	69.2941	48.4535	68.611	55.8575	62.9791	80.2055	69.442	75.5271	70.8153	69.5966	72.9232	71.3805	66.5255	50.4996	37.6579	32.741	23.4881	66.9845
ANXA9	2.02264	3.83769	2.60441	1.56042	12.1475	2.35294	4.34221	4.25835	5.95966	2.48805	2.56414	5.40864	3.24099	2.99606	2.71726	3.68806	2.05178	4.14291	1.70889	1.65487	2.77375	3.08404	3.99156	10.9463	2.86689	7.12618	4.93057	2.28329	0.850721	2.46874	2.79721	2.33985	2.28581	2.02329	2.87234	2.05417	1.49068	2.85548	3.99844	10.6737	3.03323	7.42188	1.22211
FAM63A	104.203	122.437	94.7149	102.648	183.076	81.276	121.522	99.0066	104.971	34.3303	116.042	117.537	116.415	134.25	108.196	94.3688	60.6222	93.7724	67.2478	120.474	102.123	67.8093	70.4938	221.342	50.2446	111.36	41.9403	47.5374	22.6988	44.0696	62.6069	52.3096	41.8113	56.0857	48.5327	53.1406	39.5603	38.5671	46.5012	59.9648	24.5335	42.523	55.0584
PRUNE	33.2049	19.7788	38.5717	37.4953	9.71802	26.2801	20.5511	23.2757	32.2363	12.0096	46.7508	40.9895	35.3591	24.2769	46.9345	29.4285	24.0975	22.0064	18.4338	37.7724	23.7454	26.1748	16.1801	30.479	13.6919	32.2273	17.1657	19.9133	21.4227	26.3157	22.5464	22.883	20.3342	20.5769	22.3845	21.033	24.8542	22.5908	10.7361	13.0723	8.74284	10.8272	24.6109
BNIPL	0.898949	1.18083	0.329673	1.13074	1.79016	0.961061	0.356894	1.25815	1.16097	0.526319	0.477048	1.11749	0.675847	1.23367	0.432291	1.02657	0.552963	0.579117	1.04432	0.579204	0.155537	1.26525	1.283	1.47846	1.94009	0.425443	0.669584	0.561465	0.657375	0.105053	0.253014	0.694024	0.0952422	0.283261	0.891417	0.133968	0.172001	0.108436	0.883633	1.31923	1.4274	0.960479	0.126426
C1orf56	32.0562	28.7088	19.7639	35.9801	47.5672	23.4907	28.7398	29.7436	26.3928	61.6511	32.4989	44.8336	29.7013	32.3398	32.6071	36.7411	21.6188	41.0059	18.5708	28.1121	26.9512	16.7843	34.1064	56.1246	37.6813	35.4979	27.8182	22.2527	11.6974	12.5801	15.1106	13.0873	12.191	13.03	15.8309	13.3075	12.4603	15.9762	21.1851	24.1058	17.0619	31.0846	21.977
CDC42SE1	218.42	265.28	159.754	290.034	351.255	200.392	189.788	157.107	197.926	140.719	238.524	274.142	223.163	271.584	233.777	198.731	129.403	257.061	149.981	249.74	201.114	169.563	195.355	385.878	195.904	234.419	159.239	247.924	105.296	130.449	171.164	153.24	140.411	149.825	158.755	155.157	113.024	125.497	165.88	143.316	92.1566	133.332	102.131
MLLT11	3.03395	2.61996	4.48355	2.30671	3.89999	2.28666	3.19717	3.09698	3.17332	1.6268	4.35307	2.21263	1.22881	1.40991	5.52715	2.18622	6.94114	3.02923	2.87979	3.5166	1.78868	3.20266	4.45486	7.22171	7.61208	3.45673	3.83489	3.59338	7.01844	4.62232	2.6707	2.55797	1.78579	3.1968	3.07044	3.52782	2.75202	3.63261	1.25918	3.71782	1.29358	1.92096	4.4249
GABPB2	1.83535	1.62364	1.58243	0.452295	1.21475	1.09362	1.69524	0.871026	1.39317	2.10528	1.31188	1.16219	1.64354	0.881193	0.741071	1.71096	1.01862	0.579117	1.5823	1.82036	1.01099	3.16312	0.285111	0.796094	3.01517	0.797706	3.16531	2.62017	2.47482	2.67884	1.96789	2.14156	1.04766	1.05211	1.32062	1.42899	1.89201	1.89763	3.97635	2.51852	1.11516	0.174633	1.89639
TNFAIP8L2-SCNM1	21.7677	25.5955	21.0615	29.9352	61.5784	20.7473	24.2943	21.8686	21.3905	28.6605	27.3522	25.7241	23.7195	26.9125	23.3592	18.4255	21.6371	30.3007	21.3047	28.4389	26.4299	25.2346	40.577	28.1214	35.1337	35.3038	23.1341	13.1682	9.8119	10.5415	14.8292	13.8432	12.0239	12.1984	11.9255	12.7028	12.7235	12.8208	27.1929	27.3619	29.7359	26.6035	13.2835
TNFAIP8L2	66.9466	90.5731	60.7395	95.6039	177.141	59.3896	75.7307	81.5299	72.7833	72.5564	75.097	62.0765	70.9409	99.4938	77.7921	70.8842	72.4163	113.793	60.5126	75.1724	82.6206	56.3201	93.5967	91.3802	89.7879	128.812	89.6737	57.8185	40.4123	48.7838	57.3499	49.6358	53.6928	48.1916	50.8382	55.8275	46.1537	48.5071	97.7077	78.2744	61.6794	74.8231	51.0899
LYSMD1	8.14673	6.92518	6.21433	8.75191	14.2465	5.43497	8.6398	12.775	7.95266	10.8374	4.8003	13.1193	5.91366	8.59163	7.34895	9.80949	11.7868	20.7146	3.54436	5.31626	5.71159	5.04122	10.8877	14.2916	8.94666	18.2941	13.4525	7.5547	7.40514	5.25263	6.00206	5.80997	5.88121	4.39055	5.92627	6.02855	6.39271	5.34951	20.1985	12.2328	11.1739	7.85846	9.41871
SCNM1	20.1009	23.9844	19.9818	27.979	59.2876	19.6289	22.956	19.9087	19.562	27.0695	25.5781	24.6849	21.9914	24.5994	20.8272	16.7145	19.8982	27.6168	20.1813	26.9909	24.2654	24.0781	38.706	25.79	33.725	32.7246	21.4906	11.7458	8.85484	9.39906	13.4235	12.4056	10.9762	10.6506	10.7204	10.8943	11.6055	11.1942	25.1897	25.4431	28.2081	24.7044	12.23
TMOD4	0.518019	1.55611	0.813302	0.68975	1.45962	0.682022	1.17477	0.451966	0.219424	0.637803	0.511635	0.704018	1.02391	0.726984	0.226644	0.551309	0.572462	1.68167	0.168673	0.661947	0.777686	0.0921258	0.118678	0.796094	0.560031	0.332378	2.20171	0.555102	0.934633	1.0022	0.766071	0.760254	1.69864	0.522819	0.316288	0.714495	0.0860006	0.650616	2.03235	1.51951	0.810497	0.436581	1.68568
VPS72	20.3575	17.1035	23.9507	20.1384	46.5122	22.8086	25.4435	21.8724	22.639	18.0384	19.1565	21.6458	24.8681	29.1895	23.5908	17.4708	19.4992	25.3364	22.4687	21.6167	27.7634	27.0447	34.1243	29.6829	27.6803	27.9862	19.8136	21.841	21.1327	16.1124	18.5473	18.1438	17.7627	19.3326	18.695	16.2101	18.8915	14.8557	23.0628	29.3827	21.5225	21.3925	14.3704
PIP5K1A	7.41633	9.94477	7.78027	14.2925	4.79508	12.8003	9.94841	9.67806	8.59119	3.73208	6.85757	6.58201	13.9547	7.9748	22.1086	7.71832	8.46906	11.8496	10.4827	14.387	14.789	7.49264	3.2075	10.7473	6.85828	6.63426	4.26099	11.4913	8.4202	11.477	10.8304	13.2559	12.0958	11.1888	17.0277	11.9901	9.40274	13.2021	4.90416	3.95768	3.25626	3.7546	6.99555
PSMD4	145.892	150.002	159.627	150.535	288.392	131.375	169.175	159.253	167.238	127.776	155.249	170.585	159.346	213.205	136.681	123.446	129.233	190.641	156.094	156.954	172.121	159.658	224.668	182.533	121.212	220.061	146.03	85.5111	74.0707	86.6159	82.0961	71.0185	95.3732	82.4695	79.7544	87.9276	76.0962	82.7909	86.1873	109.106	79.968	84.1729	83.1144
ZNF687	2.28483	3.00742	3.64288	2.53285	4.02786	2.45236	3.06334	1.40332	1.60601	1.74642	4.17417	3.91121	2.42691	4.62626	3.95238	1.44481	3.12861	3.0515	3.1646	3.08219	2.8904	1.71995	3.15404	2.95692	1.23573	2.95151	1.94788	3.63081	2.43615	2.81016	2.72693	3.01405	3.35729	3.15634	3.49964	2.88031	3.92736	4.60853	3.51244	5.93651	4.57215	6.4614	1.01141
PI4KB	37.9806	35.2956	44.2091	41.3398	43.3475	42.121	52.1065	32.5667	44.0202	22.3686	51.7598	41.3694	43.6075	56.2642	34.398	36.1773	42.9128	44.4138	36.2347	40.9787	44.6522	41.7729	32.77	52.8834	30.3989	36.4286	34.2096	46.2647	39.6745	44.4635	54.9884	55.8392	52.1927	49.8944	60.6824	48.6973	46.4117	48.4167	47.2081	55.2276	31.4251	43.3962	39.9084
RFX5	17.7355	17.3803	18.7089	12.3703	12.4672	23.3306	17.6068	8.17796	17.7435	15.6939	13.4766	16.2483	15.9438	9.16441	7.90476	14.9234	27.7646	16.7053	12.9432	25.2367	16.6814	21.5685	17.9977	8.24526	6.72235	9.70543	10.409	23.1136	23.7815	26.1581	25.5825	28.4351	27.9536	25.19	18.5217	24.8287	28.7529	27.4162	14.9776	17.2699	17.5749	6.81067	20.776
GBAT2	0.0936405	0.387459	0.313189	0.384451	0	0.13256	0.0297411	0.532294	0.212845	1.33972	0.0596311	0.111749	0.153602	0	0	0.28516	0.43655	0.0445475	0.31646	0.206859	0	0.0988474	0.463306	0.398047	0.346003	0.345673	0.48697	0.393026	0.135342	0.157579	0.30924	0	0.238106	0.627221	0.165077	0.0893119	0.0286669	0.27109	0.53018	0	0.981339	1.83364	0.252851
SELENBP1	24.1967	62.0487	13.4012	26.4367	165.366	24.5236	4.66936	713.999	152.564	27.871	296.545	83.9904	45.3125	386.668	149.048	92.6008	28.5067	112.861	18.3072	29.3119	1.14061	308.661	5.63095	59.9913	35.1935	103.479	302.043	178.565	87.8562	175.622	24.5424	84.4924	172.412	220.499	60.0386	67.6091	156.378	45.8142	63.3565	340	31.0014	79.8944	153.46
PSMB4	26.7999	39.9082	32.3079	43.4203	66.6835	26.8103	34.0982	35.4217	43.8073	46.9381	45.737	39.5591	25.9894	34.6309	47.7373	33.8389	52.3569	47.4431	40.95	24.4093	37.64	37.3643	88.8835	61.0433	57.832	73.2826	57.432	31.7789	31.3413	21.2469	27.1006	18.8973	27.6202	27.1526	24.613	24.5608	17.4868	26.35	48.9974	43.5344	44.9855	81.99	30.005
POGZ	9.81353	10.2953	8.20885	10.8551	8.1836	16.918	10.2607	8.32313	10.2553	10.9092	8.8254	10.2809	14.1928	10.9268	6.54613	9.04907	8.57093	12.6515	8.10139	6.5781	8.76193	6.44485	6.20117	15.1258	11.4675	10.2106	8.52198	10.8924	10.9434	14.3922	11.3154	10.3509	13.3339	10.683	13.7674	10.5388	11.2947	16.6269	15.5078	13.7919	10.7501	9.16821	12.3897
TUFT1	8.05309	4.87091	5.40663	10.8099	7.35245	8.01989	7.94088	4.25835	4.58584	1.6268	6.73831	9.2528	8.24841	8.28322	8.83109	6.88185	3.69612	2.04918	7.02542	9.59824	5.34011	5.17961	3.59953	5.57266	4.05318	1.43587	1.33917	0.973206	1.79811	3.36168	3.06428	3.52961	1.47625	2.22562	3.00441	2.05417	0.573338	1.98799	0.839451	2.51852	1.51661	1.30974	1.64353
SNX27	158.253	95.0012	97.3523	154.741	58.0524	162.453	99.499	112.072	111.144	44.7371	119.083	118.99	201.479	141.079	124.376	136.591	61.9755	132.106	126.141	145.835	147.709	74.2937	54.5988	164.422	139.291	100.192	56.4276	59.0848	37.8764	58.9608	89.0048	66.428	54.5262	60.0716	57.7275	54.8152	57.3624	57.3988	42.6795	41.1358	32.9195	39.205	69.3656
CELF3	0.0749124	0.0369008	0.230771	0.226148	1.47049	0.1657	0.446117	0.0967806	0.193495	1.29187	0.357786	0.178798	0.215042	0.440597	0.247024	0.323181	0.145517	0.311832	0.886089	0	0.907301	0.237234	0.0712778	0.511774	1.92773	0.319083	0.121743	0.187155	0	0	0.506028	0.079317	0	0.242795	0.132062	0	0	0.108436	0.839451	0	0.624488	2.27022	0.337135
MRPL9	13.709	10.9411	16.566	7.44026	15.6639	13.3886	16.1048	9.96841	15.4022	22.7394	10.1969	9.81155	8.30985	4.45003	7.47246	12.1858	19.8485	5.96936	16.9939	9.86715	12.8448	19.7497	25.0542	7.79034	30.646	10.4234	19.5701	13.4688	19.1992	15.8629	14.1407	12.2545	12.2624	14.4463	14.6589	14.6248	16.0535	14.8919	19.5725	20.0882	23.1284	15.7606	10.7673
OAZ3	1.81663	1.38378	2.522	0.972435	1.91803	1.55758	2.1711	1.64527	1.66406	2.2847	1.43115	1.18454	0.93697	0.396537	0.679315	2.18622	2.45923	0.935497	2.46839	1.17909	2.37194	2.23395	3.63517	0.796094	3.46003	1.48905	3.13487	2.31436	2.45549	1.94347	1.82732	1.50702	1.73817	2.10423	2.24505	1.94253	2.00668	1.73498	2.51835	2.93827	2.60947	0.567556	1.32747
TDRKH	1.72299	2.32475	3.09892	0.271377	0.127869	1.9884	1.11529	3.29054	1.81886	0.239236	1.43115	1.20689	0.430084	0.0881193	1.11161	1.21668	2.56109	2.18283	1.61395	0.579204	2.17752	2.3328	1.42556	3.07065	0.741436	0.744526	1.2783	4.60401	3.28687	2.86268	3.87955	4.64004	1.8096	3.1968	4.12693	5.35871	3.15336	5.16879	2.03235	5.15697	1.4274	3.49265	4.71989
RORC	0.187281	0	0.197804	0.0452295	0.127869	2.94946	0.327153	0	0.348292	1.6268	0.715573	0.0446995	0.276483	0	0.0617559	0	1.45517	0.311832	1.13926	2.15133	0.518458	1.18617	1.24736	0	0.247145	0.265902	0.426099	1.83412	0.773382	3.41421	3.00806	1.70532	2.04771	2.26609	3.59868	1.65227	2.86669	6.65074	7.24579	2.15873	2.54256	3.92923	3.83491
LOC100132111	0.412018	0.129153	0.346156	0	0.319672	0.26512	0.178447	0.193561	0.232194	0.167465	0.357786	0.134099	0.537606	0	0.277902	0.190106	0.713031	0.0890949	0.142407	0.59989	0.0907301	0.0593085	0.124736	0	0.0247145	0.0531804	0.426099	0.91706	0.734713	0.787895	0.716873	1.34839	0.666695	1.49724	1.12253	1.40666	0.91734	1.12051	1.4359	1.25926	1.00364	0.567556	1.58032
THEM5	0.674212	0.664215	0.857149	0.0452295	2.30164	0.19884	0.386635	3.0002	0.773981	0.478472	3.27971	0.312897	0.583686	6.08023	0.802827	0.817458	0.582066	1.02459	0.221522	0.49646	0.0518458	3.16312	0.356389	0.454911	0.642578	1.11679	4.80883	1.42238	1.19874	0.919211	0.281127	0.674195	0.142863	1.25444	0.693324	1.07174	2.00668	0.650616	2.03235	2.15873	1.07055	1.0478	1.01141
THEM4	5.46861	3.72698	6.89016	3.2113	1.72623	4.87159	4.6991	9.19416	5.65006	15.8374	4.4127	5.0287	6.58951	1.14555	5.55803	6.99592	15.9632	1.7819	7.78492	4.13717	4.74389	8.02641	9.05229	6.88052	5.58548	7.6048	5.78277	15.0473	20.2239	14.1821	14.6327	16.9144	18.4294	8.27527	11.9516	16.1655	14.6201	18.904	21.8699	23.1464	15.2554	8.29505	21.2817
S100A10	274.46	337.495	166.485	90.0067	220.602	250.323	223.966	323.925	229.718	403.734	106.441	101.066	213.706	202.498	138.21	109.653	258.641	177.722	176.711	253.34	410.878	332.898	283.686	103.407	653.749	222.906	438.851	214.161	209.973	196.659	180.568	192.383	204.175	326.641	186.323	179.16	236.1	226.559	268.094	272.9	380.001	291.243	225.248
S100A11	2316.82	3253.07	1788	3472.59	7763.09	2156.42	2471.8	2116.97	2167.49	2173.6	3304.96	2618.81	2658.24	4999.45	3692.88	1623.89	1347.13	4025.43	2182.28	2647.77	2649.91	1862.25	3895.11	4196.74	3995.71	4572.29	1917.02	758.502	446.667	679.927	1089.59	839.987	885.681	1031.86	670.197	747.116	482.951	677.075	1745.51	1474.11	1010.2	1875.99	883.292
PGLYRP4	0.0374562	0.332107	0.164836	0	0	0.3314	0	0.193561	0	1.53111	0	0.715193	0.092161	0.440597	0.988094	0.228128	0.0291033	0.267285	0.411398	0.455089	0.466612	0	0.178195	0.341183	0.469576	0.531804	0	0	0	0.157579	0.084338	0	0	0.0809318	0.132062	0	0	0.216872	0.397635	0	1.60583	2.35754	0
S100A9	5254.3	10593.4	2149.5	8303.32	15580.6	4597.32	4367.5	5837.47	5648.25	8086.77	5964.33	6102.6	3116.74	5066.44	6052.44	4707.5	3467.62	10918	4544.97	3042.02	8608.11	4910.01	14316.9	2246.6	12608	17626.4	9076.69	1012.79	583.865	739.019	872.786	557.48	1396.32	1139.9	787.484	959.522	864.564	1073.68	2421.73	2435.23	1716.09	3048.66	586.022
S100A12	380.062	1283.8	123.133	580.159	989.608	331.632	386.278	524.309	1046.25	959.264	424.603	308.382	254.794	453.991	359.79	428.177	245.455	1967.1	816.847	170.7	1340.02	464.425	2794.27	152.196	2215.15	3081.49	1353.65	81.7493	32.6754	46.2757	37.3336	20.3845	139.22	81.7208	31.7939	49.1662	49.307	115.195	84.7404	141.397	77.2358	185.46	33.6292
S100A8	2904.92	13015	596.081	5062.78	12997.5	3678.02	2641.82	5195.67	4305.13	7726.81	4675.24	4545.09	1062.84	2598.24	3480.52	6967.57	1604.17	6605.61	3895.85	1875.7	7440.5	4028.84	11366.8	848.105	7673.75	12031.3	8959.3	420.388	187.391	281.952	249.894	144.952	544.833	460.98	382.401	531.428	386.745	544.765	425.734	911.945	373.399	802.475	184.497
S100A6	936.33	1220.13	577.718	691.605	1790.6	868.104	752.271	997.324	1072.89	1225.49	1199.27	1045.4	898.016	1473	983.957	763.296	719.836	1589.57	991.439	944.764	1277.04	824.842	2126.51	1025.88	3132.05	3063.43	1288.04	388.44	253.109	337.219	357.214	325.715	406.922	461.756	334.034	333.156	328.322	302.157	816.543	684.438	806.884	1078.66	385.402
S100A4	770.549	727.084	437.426	245.37	882.881	513.19	576.304	804.231	580.912	1081.96	607.193	666.854	533.891	792.67	505.966	540.824	794.683	829.563	603.284	515.874	1029.64	705.985	1753.08	856.672	1505.75	2204.36	1191.13	462.282	373.138	381.735	403.171	368.546	381.647	490.622	437.653	378.671	392.096	489.381	831.001	681.26	925.882	1373.03	395.154
LOC101928034	86.1493	75.1024	47.7366	26.0522	96.2052	54.8136	61.3955	85.7796	62.944	112.405	63.6562	71.7463	57.8795	88.641	55.0863	60.6154	86.6283	92.5919	64.9851	54.6417	110.399	75.2656	187.27	91.4274	161.081	230.776	134.409	44.1405	39.2298	38.2917	42.1198	36.9221	41.8709	52.4167	45.3137	40.3578	41.7579	49.745	88.1092	67.5803	94.0413	131.833	44.112
S100A13	1.04877	0.682665	0.807698	0.610598	0.159836	0.629661	0.738472	0.822635	1.45121	0.645937	1.01373	0.625794	0.860169	0.0881193	1.88356	0.665373	1.73892	1.00232	0.68039	0.744691	0.894339	1.54202	2.09094	0.881389	0.469576	0.292492	1.24786	0.74862	0.360783	0.367684	0.998	0.317268	0.714317	0.728386	0.891417	0.379576	0.229335	0.993997	0.861542	1.85891	1.09285	0.742188	0.168568
CHTOP	31.0137	35.7569	33.3629	26.7985	32.2549	37.0671	32.9035	39.8736	33.881	44.3304	27.311	26.9315	29.1689	34.5868	24.3318	36.7856	29.5399	35.148	32.5479	33.0767	35.1644	33.193	26.5392	30.3369	35.8608	29.4088	38.9576	25.7151	29.614	34.1946	32.6248	29.5852	31.049	25.8982	27.6835	31.1475	32.0782	27.8681	33.2467	32.5009	20.5858	17.8562	32.9971
SNAPIN	35.1901	28.4874	26.0112	36.9525	48.3983	28.865	27.7039	26.3727	21.0523	40.7419	20.2746	22.3274	34.9751	24.2769	36.1581	25.094	41.8942	29.0227	27.2947	37.4414	44.0041	30.6229	43.1231	25.4466	25.975	34.8066	45.1665	24.798	28.3638	23.952	21.4219	23.1011	27.0488	27.9822	22.8302	23.8463	28.9535	24.7776	31.8108	26.5044	32.5849	18.2491	23.747
ILF2	79.145	62.2886	99.8249	71.734	82.795	83.0158	56.4635	55.4069	97.2507	98.5413	66.5483	73.866	68.3988	55.383	39.4311	86.9357	112.513	50.1827	121.046	54.1969	90.2764	99.0254	143.322	58.9394	60.3282	62.5136	93.4982	61.3307	67.3809	67.7064	60.6953	56.7315	57.0977	70.876	65.1725	62.6523	73.4445	60.7784	67.7746	57.3263	67.9131	72.0359	59.7993
INTS3	14.9076	15.4614	11.5715	20.1271	29.3778	19.2378	15.2869	23.7113	18.8077	10.8613	15.027	11.4207	23.117	19.915	22.6027	19.581	13.0092	26.1048	16.4876	14.025	23.3954	15.1039	17.2849	24.5083	30.3	18.5068	13.3917	12.1651	15.8543	21.1156	16.5021	17.0532	14.8102	17.4408	17.5312	17.7284	12.4414	19.9522	21.2072	13.1923	13.5603	14.8438	10.9569
SLC27A3	27.9985	35.5724	24.0661	32.4296	50.1885	50.2735	25.5476	18.2915	16.7567	34.8327	20.8709	13.544	29.6758	32.1635	13.2775	25.7404	21.2745	36.9299	24.3042	78.6476	45.1836	31.2556	24.9829	13.6473	16.4599	12.391	14.7917	23.619	15.3323	21.0105	18.0483	20.7414	18.7151	19.1808	23.3419	27.3294	30.3296	21.5426	17.2308	4.67725	16.5043	15.2803	24.7373
GATAD2B	17.0051	18.9301	15.4946	24.6501	20.6508	22.9661	24.9826	14.6139	19.0399	11.3876	18.5453	23.0203	28.7542	31.8111	23.7143	16.8434	12.7473	23.6993	18.1015	15.3075	17.9386	15.5784	9.90762	36.2223	10.2812	13.8269	16.1309	15.7585	14.0756	18.6468	20.6066	14.9513	14.8102	17.5217	17.3661	12.3697	14.5054	15.9762	14.4916	14.0318	12.3113	16.2408	19.4274
DENND4B	27.4554	37.2698	24.165	22.2077	56.7098	29.1964	30.7821	38.0348	29.6048	28.0384	16.8756	21.344	27.4025	35.2477	16.7976	22.9268	25.2035	36.5289	31.3454	24.1197	32.274	24.8107	32.3423	32.2418	57.5849	44.964	35.6097	34.474	30.1039	33.7744	36.0123	33.4123	32.049	29.5806	28.5584	26.1237	30.9602	26.603	56.2432	47.9718	45.5653	79.1959	24.3159
CRTC2	14.8327	24.3361	16.2693	28.6755	25.3819	20.7125	25.5328	18.7754	18.7884	11.1005	19.0223	16.4047	26.6499	36.2611	18.5885	13.2504	14.0132	24.6793	14.4148	16.5487	18.6774	18.781	19.3698	54.2197	17.9922	22.0167	16.8005	17.8359	12.3354	18.2792	20.8174	18.1239	20.6199	20.5364	15.4182	16.0092	18.5761	18.4341	20.5886	16.5503	10.9062	13.6213	18.5635
SLC39A1	47.9627	51.2183	47.2091	87.9488	57.445	47.9039	42.2324	49.7936	38.5636	33.828	42.189	44.923	64.3437	38.6403	72.6453	46.2339	51.6875	54.9939	35.2379	60.8992	62.0075	39.5192	43.426	60.9865	19.4256	36.8009	50.8275	29.2149	27.1071	33.6431	36.8979	25.5004	40.3984	30.3292	33.7527	29.5399	26.4309	31.2657	40.8459	19.7284	28.4142	12.4426	26.0964
CREB3L4	2.02264	1.73434	3.78563	1.8318	3.51639	2.4855	1.9183	2.03239	1.58666	3.15791	1.75912	1.69858	1.18273	1.49803	0.555803	2.6805	4.01626	1.40325	3.27536	2.08927	2.68302	2.98519	2.58382	2.30299	2.24902	3.05787	2.92182	1.85283	2.28148	2.96774	2.69882	2.439	2.75393	2.10423	1.9149	1.92021	2.40802	1.64461	4.15307	4.43739	3.14475	2.22657	2.9394
JTB	152.653	140.574	134.138	174.948	240.905	133.505	139.59	229.902	166.251	192.489	189.508	218.044	125.769	205.891	170.076	138.55	163.779	163.511	129.86	130.466	147.151	165.293	234.29	172.212	235.752	213.785	219.928	102.168	81.0891	90.7392	86.32	75.4106	99.2581	90.9673	88.9106	88.7984	91.218	90.2369	150.24	177.976	149.676	130.974	89.2144
RAB13	4.30746	3.69008	2.27474	3.61836	5.49835	2.94946	2.58748	4.64547	7.31412	2.58375	2.2958	3.66536	4.05508	3.34853	4.26116	5.39902	3.28867	3.02923	8.57608	3.06151	4.78277	4.34929	2.70856	5.11774	1.77945	13.1356	10.7742	1.83412	0.928059	1.83842	0.477916	1.22941	1.5715	2.18516	0.660309	0.759151	1.20401	1.5904	0.795269	2.99824	2.31953	1.22243	1.60139
RPS27	84.4825	200.408	33.6266	93.7156	136.084	108.467	63.423	153.736	63.4471	250.312	156.114	130.836	36.4343	48.2453	58.2358	159.651	131.518	58.5576	81.9632	60.775	110.302	135.52	188.797	32.4692	224.729	128.697	351.014	185.939	277.76	191.511	84.8441	67.5979	189.675	151.788	173.331	192.601	244.872	248.554	368.651	794.414	431.031	533.328	59.9679
NUP210L	0.0749124	0.295207	0.329673	0.135689	0.191803	0.0662801	0.208188	0.0967806	0.232194	1.7225	0.655942	0.268197	0.890889	0	1.85268	0.266149	0.17462	0.400927	0.981027	0.0827434	0.103692	0.237234	0.0356389	0.227455	3.95433	0.106361	0.426099	0.224586	1.19874	0.105053	0.281127	0.832829	0.0238106	0.0809318	0.528247	0.580527	0.344003	0.289163	1.50218	0.239859	2.23032	5.15166	0.379277
TPM3	559.394	643.735	535.619	575.968	472.379	661.625	554.494	459.756	558.447	333.997	503.919	467.278	613.761	536.101	641.884	437.796	450.534	641.328	514.568	704.406	664.948	497.816	410.513	566.012	324.403	540.34	300.734	394.354	371.398	395.339	434.524	424.168	394.641	430.436	449.258	459.956	414.982	422.16	257.638	273.679	247.543	212.528	488.488
C1orf43	89.9886	84.466	84.2313	116.805	82.5392	85.3522	94.6015	87.4897	87.3438	87.034	103.788	99.6724	83.4158	100.985	87.3846	78.6851	86.9461	84.217	101.869	97.3269	94.0612	95.2099	91.5029	80.9741	113.539	68.8155	104.881	52.3473	55.1035	56.0456	59.7254	40.2109	62.1455	58.6958	61.2602	59.5934	55.8144	58.6278	49.1962	51.09	46.4352	24.0993	67.3427
UBAP2L	20.3387	25.4616	21.6925	23.9038	16.8147	27.8874	22.1571	29.0342	26.9732	12.5838	20.364	17.4999	20.2908	23.9244	10.6838	24.7899	20.9398	20.2914	20.9971	25.5677	24.2768	26.9458	16.9641	37.9566	12.901	13.7205	11.9308	27.1562	24.9029	30.7279	29.0545	29.4861	26.1678	33.4046	37.7862	34.5414	30.4729	30.7778	16.1042	19.9083	18.3332	22.2657	26.8233
HAX1	40.6213	41.9931	46.4838	45.32	72.086	48.2353	45.1619	28.9374	57.739	59.8568	38.5813	64.2779	36.7415	34.2784	38.3504	49.1615	62.5721	44.2356	54.3679	39.6341	49.0202	59.3678	112.156	40.9988	70.1893	55.5204	57.8277	35.784	38.7078	34.431	29.9822	29.0697	35.8111	33.9913	31.8269	33.8492	34.3429	36.3984	56.0002	47.3722	61.6459	48.8971	33.2921
AQP10	2.65939	2.65686	4.15387	1.67349	7.09671	0.3314	2.0224	3.91962	3.28942	0.33493	7.63278	3.71006	5.61168	7.93074	3.02604	4.14432	5.09308	9.7559	2.68991	8.81217	1.03692	2.57003	3.13622	2.33142	0.0494291	17.6027	2.25224	1.40366	0.193346	1.996	1.15262	0.356927	2.38106	0.849783	0.693324	1.16105	0.745339	0.108436	1.45799	1.91887	1.43855	0.960479	1.17997
ATP8B2	3.22123	2.91516	6.42861	2.84946	3.00491	5.26927	4.34221	1.74205	11.8032	5.83736	5.78421	3.71006	6.35911	3.1723	3.21131	5.70319	8.23624	1.42552	7.5634	1.19978	2.98113	5.93085	4.91817	3.12751	5.68434	1.96768	5.2958	10.3122	14.0369	18.8569	12.8053	15.8237	13.6673	11.6946	12.1827	10.6281	9.63207	12.7593	9.54323	18.2293	9.23351	18.0745	4.46704
IL6R	137.764	163.692	100.089	97.6958	161.019	138.194	138.356	181.319	162.091	122.393	146.215	156.627	138.026	187.165	147.473	145.983	77.182	180.128	103.783	100.326	113.568	79.7106	110.213	225.92	95.6121	197.609	137.417	112.424	59.5891	74.9025	117.792	99.3049	104.862	102.541	87.7881	88.4634	55.0404	93.3454	107.14	124.247	48.041	94.7382	113.109
SHE	0.0936405	0.830268	0.197804	0.180918	1.47049	0.646231	0.208188	0.919416	0.522437	0.191389	0.238524	0.402296	0.092161	0	0.494047	0.418234	0.218275	0.311832	0.348106	0.289602	0.246267	0.039539	0	1.4216	0.148287	0.505214	0.273921	0.804767	0	0.525263	0.42169	0.198293	0.142863	0.485591	0.132062	0.848463	0	0.198799	0.132545	0	0.84752	1.39706	0.589987
UBE2Q1	12.2295	13.1182	7.86269	10.3123	14.3533	4.20879	13.0712	6.29074	6.75299	8.61249	11.8368	8.89521	8.97033	9.95748	10.622	7.10998	9.98244	9.35497	10.6489	10.8187	8.61936	9.27189	13.5962	14.1022	19.7716	11.6465	13.8178	9.33904	9.35793	6.487	7.14062	7.27734	5.95264	8.33597	7.14784	7.6585	7.99806	7.86161	10.0071	8.93475	10.6609	16.1535	5.96308
UBE2Q1-AS1	0.618028	0.535062	0.412091	0.407066	0.159836	0.1657	0.609693	0	0.638535	0.263159	0.685757	0.491695	0.430084	0.704955	0.679315	0.342192	0.771238	0.579117	0.52216	0.475775	0.27219	0.296542	0.445486	0.682366	0.395433	0.478624	0.182614	0.617612	0.386691	0.131316	0.281127	0.218122	0.333348	0.404659	0.511739	0.33492	0.200668	0.307235	0.508089	0.179894	0.267638	0.0873163	0.316064
ADAR	381.204	611.059	288.843	601.078	557.444	600.034	328.015	204.643	230.898	288.447	382.116	324.943	372.545	414.161	349.343	380.441	190.292	475.232	181.949	531.337	389.738	293.043	261.091	286.992	527.26	320.997	179.266	238.492	141.355	172.155	281.647	290.082	202.985	190.878	214.105	251.123	263.334	195.619	236.107	198.004	220.757	147.87	130.682
KCNN3	0.374562	1.51293	8.09346	2.48762	1.56639	1.42502	4.22324	0.290342	16.0601	5.02395	4.94938	7.33072	1.32097	8.72381	1.91443	8.63083	5.47142	1.11369	12.7534	3.22699	1.34799	5.21915	14.0061	4.49224	1.13687	3.35037	3.10443	0.074862	0.0386691	0.315158	0	1.50702	0.380969	1.61864	0.198093	0.669839	0	0.722907	0.883633	0.11993	2.8102	0.873163	0.126426
PMVK	13.709	15.0555	23.654	9.18159	12.4672	18.227	15.0341	14.9042	26.238	30.3351	12.9996	16.2706	16.251	11.9842	9.88094	16.9955	25.2617	11.716	26.3928	15.2248	17.7442	18.4252	39.2028	14.0454	123.597	17.0177	25.079	14.1489	17.7491	13.9195	13.8877	12.0958	13.7149	16.9754	12.6119	14.0666	14.2474	14.7292	23.7697	21.5873	22.0801	23.75	11.9894
PBXIP1	50.4722	83.0268	52.896	73.0457	105.215	68.7325	92.7775	92.5223	101.933	37.56	69.2317	62.937	82.6377	68.2043	86.9214	56.5567	43.7859	41.5182	57.0262	75.855	52.0143	53.259	38.8642	350.594	54.3967	84.3973	74.8412	95.2058	72.2146	94.1009	141.983	105.155	114.053	109.177	102.614	92.0806	62.7231	106.81	101.441	110.695	53.3715	102.073	97.0106
PYGO2	8.2591	10.6643	12.2803	10.5837	11.5082	14.8799	15.2869	9.77484	12.4224	7.46416	6.142	8.80581	12.5339	9.07629	9.63392	11.5775	14.93	9.88954	3.44942	10.3843	12.6763	12.0989	10.7095	15.9787	14.7299	6.64755	10.1046	16.0205	20.456	18.3317	22.5464	26.2341	17.9532	23.7535	22.5165	18.8002	24.5675	19.4823	20.8537	16.3104	13.5157	13.7087	16.941
SHC1	19.215	17.2511	17.4067	14.1568	13.4901	19.0555	19.0492	28.7438	21.3812	9.18666	16.9949	15.7342	19.9375	18.5051	13.6481	16.3111	25.1162	20.0018	15.5382	15.804	20.7902	17.4367	22.2921	26.6691	14.8781	21.5913	14.6091	20.3999	18.3292	18.9095	18.0765	21.2173	21.5247	21.2648	19.7763	17.9517	19.4361	16.6992	21.5165	15.2311	14.5417	15.3677	24.6951
CKS1B	4.90676	7.38016	9.70886	9.54343	6.96884	6.79371	8.31265	4.06479	16.0408	14.1149	10.1969	14.1698	3.9322	4.93468	8.02827	22.2044	12.6745	4.69976	15.4749	4.15786	6.84364	10.9721	26.0877	5.17461	31.2886	7.71116	10.6525	4.95961	4.52429	4.93747	2.69882	3.252	3.33348	7.14223	5.31549	6.43046	8.42806	5.53024	7.9306	3.83775	9.50114	5.93751	3.03422
FLAD1	20.1889	17.6017	20.8353	17.0515	20.7147	22.1376	20.3727	18.2915	19.8139	30.3351	12.8803	15.2425	20.8591	11.8961	18.6194	18.7825	27.881	13.1415	28.3548	18.4518	25.7673	23.3675	35.2113	20.5563	33.2905	18.2409	20.6962	16.3573	20.9393	21.1681	18.4981	17.3308	19.5247	21.7706	13.4373	16.7013	16.1681	22.7354	27.1275	21.7073	21.7679	22.6149	19.4696
ZBTB7B	7.5287	17.0482	5.3407	13.9759	21.6737	6.42917	10.0525	6.87143	8.71929	6.6986	7.51351	10.3479	12.8257	18.7694	13.0305	5.09485	12.0924	11.5823	9.84192	5.87478	11.6394	5.73315	14.612	14.1022	6.7965	14.6246	7.30455	4.94089	3.44155	5.04253	6.80327	5.79014	5.95264	7.68852	6.47103	4.51025	4.18536	4.48202	8.28405	4.79718	5.48658	10.6526	7.66982
DCST2	0.374562	0.184504	0	0.384451	0.44754	0	0.609693	0.193561	0	0.382777	0.0596311	0.558744	0.092161	0.969312	0.123512	0.0760426	0.34924	0.267285	0.0632921	0.227544	0.0259229	0.237234	0.106917	0.0568638	0	0.265902	0.121743	0.037431	0.193346	0.105053	0.140563	0.237951	0.571453	0.283261	0.198093	0.044656	0	0.433744	0.618543	1.0194	0.736004	1.39706	0
LOC100505666	0.543115	0.774917	0.230771	0.47491	0.191803	0.29826	0.262614	0.435513	0.561136	0.143542	0.119262	0.581094	0.291843	0.528716	0.555803	0.171096	0.843996	0.334106	0.332283	0.165487	0.142576	0.197695	0.463306	0.284319	0.0741436	0.159541	0.121743	0.449172	0.367357	0.367684	0.196789	0.694024	0.142863	0.222562	0.264124	0.33492	0.258002	0.216872	0.441816	0.0599648	0.579882	0.392923	0.23178
ADAM15	25.3953	25.4431	13.7473	17.4134	19.3721	20.7788	18.4692	30.6795	23.9547	24.2585	6.38052	8.33646	26.2505	22.7348	5.99032	13.3455	29.9182	20.8037	34.8423	27.0985	42.5135	29.5752	25.5887	12.7375	13.8401	28.0793	42.7925	18.9401	19.7599	18.2004	19.4821	12.6114	21.4295	19.9901	21.2289	20.7204	19.9521	17.3859	23.6372	11.6332	17.9317	16.5901	23.0095
EFNA4	3.3336	2.93362	4.21981	2.62331	2.46147	2.3198	5.08068	1.11298	2.37999	2.20097	3.24989	3.35247	2.44227	1.98268	5.37276	3.32686	4.23453	1.67053	1.31331	4.90255	2.83856	3.67713	2.03142	3.9236	1.75473	3.50991	2.00875	2.03999	1.91412	2.17984	3.7671	2.06224	0.833369	2.12446	2.93837	2.85798	2.12135	1.66269	3.46826	2.45856	2.69868	3.05607	1.53818
EFNA3	0.0749124	0.553512	0.296705	0.768902	0.0639343	0.26512	0.872308	0.580684	0	0.526319	0.178893	0.134099	0.675847	0.704955	0	0.30417	0.931306	0.311832	0.569629	0.144801	0.259229	0.355851	0.534584	0.284319	0	0.265902	0.365228	0.74862	0.309353	0.840421	0.702817	0.436244	0.380969	0.647454	0.72634	0.759151	0.974674	0.253017	0.132545	0.959437	0.758307	0.611214	1.22211
EFNA1	4.5322	2.73066	0.593411	8.18654	3.45245	1.02734	1.5168	2.03239	0.580486	0.143542	1.13299	1.25159	3.50212	2.90794	1.42039	3.19379	4.24908	0.267285	0.348106	1.65487	3.9662	1.34433	1.283	0.568638	0	7.73775	0.182614	0.636327	1.77878	2.04853	0.646592	1.58634	1.09529	0.849783	0.924433	0.982431	1.49068	1.12051	1.89981	0	2.58717	0.0873163	0.379277
SLC50A1	19.1589	18.7087	24.198	23.8812	24.5508	16.338	19.7927	18.1948	22.7937	15.2632	26.506	23.0873	24.7606	27.7576	15.1302	21.6341	27.7355	16.438	20.2218	29.829	21.6197	22.8535	29.2596	21.4945	22.8362	24.1439	22.218	15.0473	13.6115	21.0631	15.9539	17.0928	17.6674	22.5193	13.2062	17.2595	12.9574	18.8679	20.3015	15.351	27.4329	12.006	16.5407
DPM3	4.64457	5.97793	5.57147	4.07066	7.09671	4.34135	4.25298	4.88742	7.39152	12.2967	5.96311	7.10723	3.53284	4.40597	4.56994	5.51309	7.59596	5.07841	7.50011	3.84757	5.72896	6.60301	16.9998	6.82366	8.35351	10.1575	8.4611	5.87667	5.37501	4.30716	5.0884	4.44175	4.71449	5.17963	3.86281	3.79576	4.12803	4.3013	10.7803	6.11641	11.33	21.3052	3.75063
KRTCAP2	35.4336	47.233	56.1103	47.7624	78.7351	41.9662	43.4221	44.7127	61.6863	75.3115	43.4114	55.8297	42.8548	43.0903	33.3482	47.1464	62.2811	33.5442	70.365	34.4626	45.5984	50.0563	116.789	40.6008	87.0446	57.5146	72.6803	52.8526	56.3022	42.914	37.6148	43.8226	39.9541	49.5909	41.7645	33.224	44.8923	45.3986	98.5471	82.5116	102.84	140.405	36.7477
TRIM46	0.374562	1.14393	0.527476	0.135689	0.255737	0.19884	0.386635	0.387123	0.541787	0.0478472	0.477048	0.0446995	0.215042	0.176239	0.123512	0.494277	1.25144	0.0445475	0.0949381	0	0.103692	0.514007	0.356389	0.73923	0.296574	0.0531804	0.791326	0.786051	0.812051	1.15558	1.19479	0.912146	1.09529	0.930715	2.21204	1.25037	0.0573338	0.867488	2.03235	1.43915	1.36049	1.13511	1.39068
THBS3	5.69334	6.16244	2.7198	9.13636	22.0573	3.51285	8.59519	6.4843	2.51544	2.91868	4.08473	6.59318	5.48358	9.69312	6.45349	6.65373	5.16584	8.41947	4.73108	5.25421	8.37309	4.98191	6.41501	16.2631	0.741436	11.1413	9.95245	4.09869	2.01079	4.91121	6.55025	4.30295	4.42876	3.48007	3.07044	4.73353	3.09602	3.21694	7.02488	4.43739	3.92536	6.33043	3.07636
MTX1	46.4629	89.4015	47.1692	78.1114	204.91	50.352	82.7485	66.077	55.5301	43.5926	50.1944	64.3414	60.0671	88.7987	85.8691	68.0342	43.3735	72.9224	48.3289	60.6749	78.502	50.0647	93.2253	105.243	65.9067	98.621	49.6709	24.4518	15.8737	20.7936	31.8424	21.1265	30.7513	30.154	21.2659	19.0904	18.0171	18.9778	44.9583	40.6561	30.339	41.6717	24.6265
GBAP1	7.38187	8.43811	6.86807	9.98803	24.0284	9.55262	8.80843	6.18235	12.0532	7.25267	6.29823	5.58387	10.1555	6.96143	7.90476	9.16617	4.14111	11.1222	12.7904	9.26395	10.7818	7.0067	13.7577	10.8991	18.3243	13.0202	9.13069	3.91154	2.6005	3.38795	5.04398	3.32457	5.13689	4.91337	3.26853	4.63306	4.8877	4.09961	7.16096	2.96826	3.88432	6.65787	3.50831
GBA	59.5101	67.8853	62.8178	78.9594	139.707	77.5434	74.2624	44.5307	99.3451	46.3319	61.0395	52.7978	88.2324	76.4691	83.4551	86.0817	32.9898	100.204	116.906	80.9334	96.8489	69.7697	93.3579	77.3513	128.635	107.063	68.541	31.2175	21.2003	26.0856	38.1959	31.051	34.2572	34.7165	27.1678	34.8651	39.5173	30.0563	36.9283	20.358	16.8148	24.3176	28.2928
FAM189B	1.34842	0.996322	2.20881	1.49257	1.40656	1.12676	1.72499	0.871026	0.967477	2.39236	1.01373	1.25159	1.87394	1.05743	0.741071	1.0646	1.16413	2.04918	1.74053	1.9031	2.25529	2.1351	1.60375	0.852957	2.42202	4.83942	1.7044	2.13357	1.0054	2.04853	1.20885	1.86395	1.04766	1.69957	0.825386	1.33968	1.03201	0.578326	3.40199	3.47796	2.18571	4.45313	1.01141
SCAMP3	23.8783	23.6165	41.1926	19.7653	33.9491	28.4342	25.4584	32.0344	49.9218	42.1773	17.7701	21.5823	29.3379	16.3021	15.5625	34.4853	46.4198	19.2222	41.0766	36.8208	32.6239	37.0876	49.7993	24.7642	40.3341	19.2513	37.0706	40.9308	38.1858	40.1564	30.193	36.4263	33.1919	33.3236	32.4872	31.2592	35.7476	30.9766	41.0447	54.9277	49.8253	42.8723	31.8593
CLK2	7.82835	9.0407	7.97808	5.20139	8.96679	10.2734	6.39434	7.25855	8.2429	5.93305	4.35307	8.67171	6.42055	6.60895	7.2872	5.93132	9.83692	8.24128	8.47323	4.92323	7.51764	6.36578	9.12356	9.60999	12.6291	7.23254	11.9308	8.64656	7.15379	7.22237	8.68682	10.331	8.19083	7.80991	9.04623	7.59151	7.22405	9.86768	11.7965	9.95416	9.81339	14.4072	8.30195
FDPS	39.3852	43.0448	57.9564	40.1638	55.8466	33.0241	44.002	36.3895	54.14	50.7659	35.0631	37.0559	39.153	47.4522	31.2176	46.0818	51.8039	42.5428	58.8616	39.4272	45.3391	50.6494	80.0628	56.2383	42.8056	54.6429	50.9797	37.2626	36.0976	28.0927	29.7713	29.1292	29.5489	36.2101	33.197	23.4667	28.2655	29.1512	45.3524	39.7567	39.6849	44.313	34.1771
RUSC1-AS1	5.91808	6.78975	7.99456	5.56323	8.59917	4.54019	6.95943	5.41972	7.93331	7.79909	6.02274	5.63214	5.69862	6.65301	5.71242	6.76779	7.24673	6.32574	9.68369	4.88186	6.55849	7.98687	12.4023	8.6433	7.4885	8.4291	7.00019	5.37135	4.89164	3.87802	4.90566	4.02534	4.23828	5.67858	4.12693	3.48316	3.21069	4.40973	7.77597	6.59613	6.65392	8.99358	3.87705
RUSC1	3.09014	4.5388	6.16488	1.44734	4.82704	4.62304	3.5392	5.12937	5.10828	4.64118	1.49078	1.47508	4.48517	2.2911	1.11161	3.53598	5.73335	3.78653	5.53806	3.97168	4.62723	4.4679	2.92239	3.75301	8.57594	3.93535	0.852198	4.52915	6.49641	4.93747	5.60848	9.12146	4.54782	6.09011	7.34594	4.66655	6.59338	6.92183	4.66116	5.03704	6.81718	7.02896	3.51885
ASH1L	45.2658	38.3706	31.4343	36.8091	49.3893	37.5974	39.5557	37.4541	27.128	39.0672	35.9277	44.029	32.3639	34.6309	28.9635	30.2079	29.4767	46.1289	28.7188	28.0914	25.9488	24.4944	25.7074	38.7527	36.7011	33.6366	29.6139	56.5208	51.7907	41.7584	39.3999	50.5844	43.9543	36.0349	49.2591	39.3866	48.0457	47.0793	40.6692	49.8907	39.0305	38.8994	38.2787
POU5F1P4	0.568211	0.233582	0.412091	1.15335	0.0210983	0.648882	0.37682	0.572941	0.277472	0.326796	0.670849	0.62937	0.629767	0.264358	0.452671	0.646362	0.509308	1.10611	0.0949381	0.165487	0.648072	0.909397	0.213834	0.540206	0.247145	0.514255	0.426099	0.648679	0.290018	0.998	1.28391	1.9631	0.85718	0.458478	0.346662	0.826135	0.860006	1.01207	0.26509	0.479718	0.713701	0.283778	1.39068
ASH1L-AS1	2.95904	2.02327	2.55496	3.57313	1.67828	1.94698	2.84028	2.37113	1.56731	4.06701	1.43115	4.09001	4.14724	2.68764	2.03794	2.56644	3.0995	4.25428	0.775328	3.06151	2.16456	2.62934	2.6134	1.90494	2.44674	1.58637	1.00438	2.76989	4.05368	1.57579	2.95183	2.439	2.38106	2.58982	2.37711	1.85322	3.06736	1.69883	2.03235	2.87831	2.18571	1.00414	2.47921
MSTO1	3.58568	2.7314	7.02466	3.63329	4.96578	3.35477	2.90422	3.02439	5.30912	3.60863	2.06443	3.14014	5.12384	2.83039	2.38934	7.39514	7.23508	4.27878	6.51149	2.97545	2.75975	3.6277	8.21762	5.96843	2.17883	3.35249	1.42256	4.68337	6.91791	4.14065	5.24302	6.32117	5.56548	5.72916	4.90577	3.97795	4.17562	5.19734	6.28793	6.71606	5.88982	8.21122	3.83154
MSTO2P	7.91562	5.93476	12.2005	7.9717	10.5703	6.72743	6.32505	6.70206	9.33576	6.95554	4.54925	5.55034	8.64255	4.31785	4.09071	12.6801	13.1861	8.62751	10.5853	6.23844	5.94386	7.62114	14.7812	10.3799	4.66462	6.3641	4.69196	10.2452	13.6753	8.82232	10.1535	11.29	12.4348	10.9258	9.70951	7.32358	8.88903	10.4052	14.2331	14.6614	13.1754	16.7717	8.18606
YY1AP1	53.1691	58.011	41.9591	50.6421	97.6437	46.4829	43.2659	88.9579	62.1507	29.5097	100.344	46.4205	53.2076	170.555	48.2573	44.4705	39.0275	49.8152	38.7822	46.5672	39.2558	59.694	47.5897	109.325	38.2294	58.0374	38.1206	50.7845	39.4553	58.1335	41.417	39.5891	55.8953	49.7528	42.3341	36.1378	82.3599	48.4301	39.6309	61.7637	30.9345	46.6706	53.6079
DAP3	30.8452	25.0309	34.1376	37.8797	32.2229	28.9561	37.1021	36.4863	31.6558	27.6796	25.9395	33.3682	30.9661	26.7002	24.3318	31.1584	39.4059	23.677	37.7221	27.7811	37.653	35.6642	31.1128	28.4319	31.3627	25.2251	28.3051	25.6964	31.1673	29.2046	23.699	30.5172	23.2867	27.881	29.7139	23.3104	32.4222	27.109	25.1835	38.9771	24.9126	19.7335	28.3615
GON4L	22.9771	21.4785	19.9864	25.3249	47.2794	27.5609	31.5684	41.7444	28.64	32.4145	22.5602	19.5149	25.7243	21.5778	18.7213	25.5834	24.7518	31.0286	31.6543	27.976	26.2967	26.7185	34.8253	45.1453	32.036	35.0347	31.1837	38.2515	36.888	25.9984	28.8318	32.3883	32.0409	32.4504	29.188	27.3817	32.9165	30.704	47.0989	48.5415	39.2571	47.0958	31.2094
SYT11	10.675	16.6054	11.3407	7.19149	9.84589	25.2693	11.0934	1.83883	9.05558	19.8087	6.49979	4.15706	7.49576	5.72776	9.57217	12.2048	6.92659	6.01391	5.66464	10.012	15.0612	33.2523	4.16975	6.70993	11.2204	5.1585	3.77402	14.3361	16.2797	9.87495	10.3455	11.6993	7.09554	17.9264	23.1273	40.4583	16.5695	16.7353	7.28997	2.0388	5.75421	8.557	13.2747
RIT1	78.6393	59.4288	43.764	78.0661	56.8696	64.4408	46.9761	27.1954	37.422	36.1246	72.2728	81.0626	40.858	60.4939	62.1264	43.5724	30.5003	56.1966	31.9467	61.6232	57.9636	41.9904	39.2028	40.3733	36.0338	49.9364	27.5138	22.6458	8.66188	15.8629	25.8356	17.0135	24.4296	21.7706	23.8702	23.6677	22.9908	19.3378	7.86433	16.5503	9.81339	4.71508	41.7205
KIAA0907	9.17677	8.00748	6.72532	7.68902	6.5213	8.98095	8.86286	5.22615	7.46892	9.66513	6.79794	7.33072	7.87976	3.43665	6.17559	7.07196	8.35265	8.06309	6.74061	5.91615	5.81969	6.91932	3.10059	7.61975	9.6881	7.6048	6.75671	9.20803	8.58454	8.61432	7.0844	7.41614	7.73843	8.96319	8.17132	7.54686	5.84804	6.217	7.02488	7.67549	6.98089	6.54872	6.40557
ARHGEF2	34.647	53.5431	27.2969	45.0938	59.6507	40.6297	39.4962	39.0994	39.8987	19.2346	35.3016	31.3791	40.4279	52.7835	35.2935	27.7936	23.0789	39.135	30.4751	37.6483	34.5163	24.9491	31.4335	54.703	21.7982	41.4807	23.4354	30.7496	23.9749	28.5218	45.9361	35.3754	33.6205	34.5983	33.032	36.3053	31.7629	34.1212	40.6913	35.739	22.9723	34.228	29.5415
SSR2	136.434	135.352	171.957	213.393	282.941	125.766	161.167	162.543	205.086	197.8	174.868	237.042	123.444	144.075	135.554	185.506	191.354	206.678	210.478	117.827	157.145	165.194	314.603	157.172	175.473	235.775	205.654	100.914	89.867	78.9733	83.4666	60.3999	95.3375	114.599	89.4719	84.5784	85.37	83.1885	191.262	181.813	185.875	195.152	72.6526
UBQLN4	3.22123	1.54983	5.07696	2.80423	3.13278	3.97681	2.88489	2.90342	6.38535	3.20576	1.78893	2.01148	2.76483	2.46734	2.03794	2.39534	5.03487	1.20278	3.54436	2.1927	3.31813	3.40035	3.56389	3.3834	4.34976	2.23358	10.1046	5.70823	6.68976	6.82842	5.79121	2.97439	5.02403	6.71734	5.41453	3.52782	5.73338	7.37365	7.51088	13.672	6.51252	7.42188	6.44771
LAMTOR2	28.5042	36.458	30.6266	28.879	74.8032	27.5725	33.667	37.1638	33.049	62.6798	34.0493	28.496	30.0752	28.1982	31.3102	26.0446	41.2248	35.7271	38.5923	36.283	45.2095	37.3248	60.8	33.834	40.3588	51.1596	56.7929	30.4314	24.7869	19.7762	21.4781	21.0587	23.001	24.7247	22.4175	22.2833	22.8762	21.7234	44.7339	36.3387	45.9891	61.1214	27.5608
LMNA	11.6114	20.849	27.2969	12.3024	14.7688	3.24772	8.17881	20.0336	16.1375	7.46416	26.834	17.5446	20.0296	20.5318	10.869	23.6112	17.2874	14.567	10.3166	18.7828	13.5317	13.2456	12.1172	19.6749	2.91631	28.292	5.66103	16.9188	10.1313	18.4367	20.3395	16.7359	10.6909	30.6327	14.4443	13.4861	11.4094	11.8737	8.12942	11.7531	10.5717	6.4614	21.1131
SEMA4A	197.956	225.612	148.666	420.68	382.519	175.195	238.241	214.788	221.61	58.23	171.35	208.389	249.633	314.101	244.8	362.343	110.777	401.818	222.646	223.862	253.292	161.556	239.012	347.125	30.4483	189.482	75.9065	76.3592	41.2213	82.3087	116.752	85.4641	83.6465	106.021	90.9576	83.3727	73.7312	72.869	64.3284	42.3951	25.7378	30.9973	77.6675
SLC25A44	97.6671	67.0119	63.7257	130.171	57.5409	92.6596	81.5056	48.8742	82.8934	28.7562	91.7126	86.2254	88.1366	83.8896	129.502	97.9238	46.6235	124.577	44.9374	79.3096	84.0853	57.0745	40.1651	138.35	17.9922	62.3806	24.592	39.7517	23.0661	27.944	62.4804	38.1911	44.4781	52.808	39.0243	52.2475	27.6349	37.0128	31.5015	14.1517	13.1143	23.0515	38.012
PMF1	22.1741	16.6238	17.9507	30.2812	33.5655	15.4101	23.0024	25.9072	15.7246	19.458	21.8101	22.7373	25.1753	36.1139	18.2384	18.2757	33.071	33.6333	22.1671	20.9891	22.4707	24.0069	44.6139	41.8279	11.3356	41.0287	30.3948	17.6611	19.8052	15.8892	16.8769	16.8878	13.572	16.9653	13.8638	15.0638	10.9032	15.7894	33.2542	26.4049	30.3693	23.124	17.2103
PMF1-BGLAP	12.3044	9.37281	9.34622	16.0488	17.2514	8.45071	11.9089	14.7136	8.58461	11.9699	10.8976	12.7023	13.7833	20.0762	9.90132	10.7095	18.0391	18.2422	12.5363	11.0599	12.2701	14.0035	23.6404	22.4089	7.45539	21.6976	16.9727	8.77121	10.0605	8.61432	9.5465	8.93625	7.88129	9.12506	7.75599	7.60625	6.14446	8.83139	16.7594	13.2726	15.8946	12.894	8.91554
BGLAP	0.69294	0.535062	0.379123	0.633213	1.61946	0.497101	0.302467	1.09169	0.535208	1.44355	0.805019	0.678092	0.486303	1.58615	0.267403	0.887037	0.800341	0.735033	0.550325	0.206859	0.75617	0.698654	0.920553	1.49722	1.90302	0.594025	0.760891	0.48024	0.747474	0.709105	0.620728	0.350185	0.452401	0.698036	0.632906	0.595264	0.267749	0.572181	0.898212	1.09975	1.33061	1.9358	0.92965
PAQR6	3.40852	2.98897	0.758247	4.66226	5.96699	0.861641	3.50202	0.677464	0.599835	1.3158	4.32325	1.74328	0.850031	6.52083	0.864583	2.83259	1.22234	3.6863	3.60765	0.620576	2.59229	0.850088	4.90035	2.78633	1.63116	0.797706	1.06525	1.38495	0.696044	1.20811	0.787155	0.237951	0.85718	0.68792	0.874909	0.759151	0.0573338	0.506035	1.04578	0.839507	1.91807	1.42587	0.589987
SMG5	46.3333	35.0742	31.2035	53.156	55.1114	31.6819	40.8123	18.0012	25.4253	30.7418	39.2671	22.8415	28.2627	50.4924	12.8452	37.7932	26.775	61.4421	31.8043	24.6162	42.3321	35.0118	51.9437	30.3084	53.7788	17.4432	24.9572	30.394	18.0971	34.825	33.5384	23.7554	30.0251	35.7516	31.8104	29.7855	26.6029	33.2176	32.606	26.1446	21.3664	20.3447	27.6451
TMEM79	6.34883	6.49454	7.05499	6.7392	12.2754	6.99255	7.3758	3.19376	2.36064	4.35409	5.96311	4.60405	4.14724	9.78124	4.50818	5.74121	3.34688	8.01854	4.77855	10.4257	7.75094	5.77269	4.59742	5.74325	38.4064	3.08446	3.25661	4.8286	2.6295	1.57579	5.06028	5.59185	3.42872	4.89637	4.42407	4.06369	2.40802	3.83141	7.55506	5.51676	4.28221	2.53217	4.12991
GLMP	49.0864	22.1774	26.2419	28.1328	41.7491	9.67689	24.819	6.09718	9.90696	23.182	27.5496	8.44821	11.0593	42.9141	6.66964	23.8774	10.4772	38.2663	36.1714	13.1148	38.4696	25.0282	56.0066	6.53934	69.0524	8.53546	14.6091	12.633	7.77249	10.0851	11.1888	7.01956	9.23849	13.7989	11.3243	6.74305	7.10939	11.6388	16.6565	10.0741	23.0169	5.93751	13.2747
CCT3	61.6529	63.5248	83.2753	45.9532	50.5081	61.2925	58.6198	50.0356	83.7061	71.3641	47.3471	47.3145	65.7108	39.169	36.5904	65.6247	78.4625	39.5136	73.9568	51.3423	73.2062	82.3202	101.321	48.846	355.296	43.5548	69.9106	64.1193	60.1498	64.2134	53.9623	61.2129	52.9547	64.0979	68.3915	63.2775	67.8832	69.3991	72.988	81.4322	58.4343	54.398	53.7309
TSACC	0.561843	0.387459	0.197804	0.316607	0.191803	0.28169	0.208188	0.290342	0.464389	1.2201	0.357786	0.514045	0	0.0440597	0.030878	0.228128	0.291033	0.0890949	0.886089	0.455089	0.233306	0.336081	0.534584	0.511774	1.58173	0.106361	0.700019	0.262017	0.580037	0.682842	0.42169	0.416414	0.214295	0.809318	0.346662	0.312592	0.344003	0.506035	0.397635	1.31923	0.758307	1.22243	0
MEF2D	18.4285	20.3693	20.8683	29.5349	20.9705	27.9371	18.4692	20.3239	23.9547	8.5168	24.3891	19.3549	24.7913	23.616	15.8713	22.3565	17.3456	22.051	20.6332	22.9199	16.124	17.3576	15.3247	35.9379	20.2659	15.2362	12.8438	19.4267	19.2186	16.8084	25.7231	23.7951	19.8818	21.1637	20.3045	22.6852	20.1241	19.4462	18.7772	16.0706	9.1666	19.2096	22.1245
IQGAP3	0	0.0369008	0.0329673	0.226148	0.767212	0	0.26767	0.483903	0.0386991	0.813402	0	0	0.184322	0	1.29687	0.380213	0.116413	0.400927	0.917735	0.0413717	0.207383	0.593085	0	0.909821	0.148287	0.212722	1.21743	0	0	0	0.196789	0.436244	0.142863	0	0.0660309	0.267936	0.0573338	0	0.53018	0.719577	1.51661	1.22243	0
TTC24	0.0374562	0.405909	0.0659345	0.407066	0	0.29826	0.0594823	0	0.154796	0	0.178893	0.446995	0.399364	0	0.0617559	0.228128	0.640273	0	0.31646	0.206859	0.0518458	0.197695	0.392028	0.966685	0	0	0.48697	0.112293	1.16007	0.682842	0.815268	0.713853	0.714317	0.971181	0.396185	0.893119	0.91734	0.54218	0.441816	1.67901	1.15976	0.611214	0.421419
APOA1BP	18.3161	12.3987	23.7199	11.7144	21.5459	15.6752	18.5882	19.4529	24.5546	31.4356	15.7426	13.6334	16.2357	8.54757	12.7217	20.9497	37.6888	11.3596	27.5637	19.2378	23.0973	29.1798	44.3705	15.9503	30.646	17.6027	39.5054	19.3518	26.5657	19.8549	19.1588	22.645	19.9532	17.198	21.1299	16.9246	22.0162	28.7356	39.4542	37.0582	41.7515	52.1278	17.1307
GPATCH4	5.84317	7.38016	7.73082	3.48267	4.4754	4.70589	4.81806	4.54869	8.74599	5.74166	5.78421	5.54274	4.71557	4.93468	3.89062	6.53966	11.132	5.47934	5.79122	4.88186	4.25135	8.18457	11.2619	2.95692	5.58548	3.77581	5.11319	8.04767	11.9101	9.08705	6.52214	9.20077	7.57176	6.51501	9.8386	7.14495	9.63207	10.193	9.89668	19.0688	8.83205	11.0019	5.18345
ISG20L2	15.8814	16.8788	23.204	22.612	18.3722	16.2678	18.2185	16.2011	20.4892	13.2714	17.3002	15.8648	18.3554	24.691	25.2866	14.9754	20.5228	21.5957	20.1503	15.5504	15.9519	13.2602	17.5083	25.3886	21.2505	18.5812	18.2139	19.9009	14.6923	12.8369	19.3685	21.9236	14.2787	15.7902	17.343	15.6894	13.697	15.2544	23.919	22.7147	24.7868	33.2431	11.868
RRNAD1	8.31528	8.46874	6.16488	13.0261	14.3213	10.1409	8.86286	8.32313	6.96583	9.85652	6.73831	8.76111	9.76906	10.0456	9.78831	11.0262	7.33404	10.3796	9.90521	9.59824	10.8617	5.06099	4.24103	8.52957	12.1843	2.9781	3.13487	2.63889	3.05486	2.994	2.68476	2.89507	5.09546	3.4396	3.07044	2.76867	3.44003	3.36152	5.78779	1.85891	3.12244	5.06434	3.94027
MRPL24	10.1132	9.85252	15.0331	9.76958	14.577	8.08617	8.56545	11.8072	13.4479	20.5264	8.52724	12.7394	10.0148	8.01886	3.82887	14.5241	21.0708	6.103	14.5888	8.72943	12.5467	17.4762	34.837	8.07466	16.2127	9.41294	16.2831	10.0689	12.9928	11.2406	8.32135	9.91463	9.42898	8.74063	7.72562	8.88653	14.1614	10.6087	22.3559	20.6279	19.716	26.3695	9.94549
HDGF	28.4105	32.8971	31.7804	22.1625	71.2229	14.6479	21.949	124.073	60.1964	32.3925	54.0257	39.8273	30.0906	139.184	61.0766	19.9992	36.5247	36.9967	38.2601	34.3385	16.0981	42.2474	40.4858	59.6502	27.0377	62.5402	55.0885	50.6441	46.751	64.5023	35.4782	38.8653	45.1448	52.1807	28.3273	35.6355	42.1403	40.5189	64.4168	115.732	29.8416	76.4891	37.8856
PRCC	16.5369	21.1073	22.6815	23.7229	30.4967	19.0721	24.5364	19.1626	26.1412	12.9187	17.5017	21.5452	27.5868	29.6962	21.4293	18.8205	24.505	23.3429	22.2472	22.589	23.1232	24.5932	26.7826	30.1378	19.5739	22.4953	12.6612	16.6942	16.9371	16.7034	20.7753	21.4553	17.8103	16.0245	15.4842	17.1479	11.2374	15.4341	19.3074	17.5097	15.1661	19.3842	22.6302
SH2D2A	3.78308	6.21484	9.34622	18.725	4.98688	18.1607	4.55039	1.64527	3.36682	8.03833	4.23381	4.02296	8.23305	2.20298	5.80506	5.85528	7.82879	1.38097	9.43052	5.29558	6.29926	10.636	7.27034	16.2631	39.8398	3.03128	3.77402	9.39518	15.0423	6.14558	8.93983	9.61719	7.0003	10.5616	8.9802	9.91362	12.3841	10.193	17.5843	13.552	10.081	15.9789	11.294
NTRK1	0	0.553512	0.197804	0.542754	0	0.397681	0	0	0.0386991	0.143542	0.0596311	0.223498	0	0	0.185268	0.190106	0.17462	0.0445475	0.0474691	0.413717	0	0	0	0.454911	0.865009	0.372263	0	0.299448	0.541368	0.367684	0.702817	0.694024	0.547643	0.606988	0.990463	0.669839	0.688005	0.144581	0.397635	0.599648	0.490669	0.436581	1.98067
PEAR1	5.7308	2.39855	10.3517	2.30671	2.94098	1.62386	2.08188	10.9362	2.59284	0.478472	11.6281	3.57596	4.36229	4.84656	2.84077	8.63083	6.46094	3.78653	2.34181	5.41969	1.55537	4.19113	1.49683	4.43538	2.7186	4.25443	0.852198	2.95705	0.580037	3.25663	1.79921	4.2038	3.95255	2.58982	1.78283	3.25988	1.89201	1.80727	1.32545	1.31923	1.15976	0.523898	3.07636
ARHGEF11	104.84	109.374	64.5169	81.4357	130.554	106.446	84.792	77.4245	72.0964	43.4452	63.03	88.3263	100.409	126.627	64.9055	85.738	34.371	104.798	64.4946	110.256	91.9874	43.6906	45.2792	95.4744	90.0598	89.2102	56.5494	48.3234	21.8094	31.0431	50.6309	46.1625	45.9782	36.8442	36.7132	38.5604	30.5016	38.0972	57.6791	46.6526	26.8084	34.4899	35.2306
ETV3	2.28483	2.85981	0.675829	1.65088	1.40656	1.22618	1.90343	3.04859	1.19967	3.13399	2.23616	2.10088	1.87916	2.37922	1.04985	0.836468	0.494756	0.957771	1.26584	0.289602	0.803609	1.28502	1.12263	2.11818	1.55702	3.88217	0.243485	3.00384	3.05486	2.91521	2.86047	1.64583	1.52388	1.9626	2.39362	1.69693	0.974674	3.09043	4.99252	2.99824	2.67638	3.12156	0.863909
CYCSP52	0.112369	0.332107	0.230771	0.814131	0.383606	0	0.0594823	0	0.193495	0.287083	0.357786	0.446995	0.307203	0.440597	0.123512	0.494277	0.17462	0	0	0.206859	0.0518458	0.197695	0	0.170591	1.1863	1.43587	0.182614	0.149724	0.42536	0.315158	0.393578	0.27761	0.190484	0.161864	0.264124	0.44656	0	0.578326	1.32545	0	1.3828	1.65901	0.168568
FCRL5	2.80922	3.09967	7.48357	9.0459	5.05081	2.85004	6.4687	5.03259	13.5447	6.60291	8.16946	10.6832	5.09957	3.1723	1.11161	9.35324	8.35265	4.49929	15.6964	0.992921	1.2443	4.98191	7.84056	7.16484	8.89723	4.8926	3.34792	2.76989	1.35342	3.46674	1.26507	7.10879	1.04766	8.09318	1.08951	2.6347	5.04537	3.77719	5.34598	7.19577	23.8644	2.44486	1.26426
FCRL3	2.69685	9.44661	9.09896	13.5236	1.91803	10.9031	7.58399	3.0002	2.16715	1.29187	7.51351	2.63727	6.32839	0.176239	2.47024	7.79436	4.04536	3.34106	7.02542	10.0947	9.95439	12.2175	4.91817	3.35497	16.1139	1.9145	1.76527	18.7904	15.6223	20.1176	15.2652	17.9058	18.3817	12.0588	11.7865	18.7555	15.1361	28.0126	5.47852	7.91535	8.83205	5.67556	8.59695
FCRL2	2.09755	3.24727	2.011	5.20139	2.55737	2.28666	3.92583	1.64527	3.67641	1.7225	4.23381	2.50317	3.5482	0.0881193	3.70535	2.26227	3.72522	2.22737	3.89246	0.49646	1.73683	2.45142	4.16975	1.251	4.05318	1.01043	3.89576	4.52915	3.67357	10.8467	4.65265	7.8623	2.23819	9.87367	1.79934	2.45608	4.64403	10.5002	7.46669	3.59789	10.9732	2.53217	2.57066
FCRL1	4.49475	8.70859	1.8132	7.55333	3.70819	4.50705	3.1823	1.83883	3.986	1.6268	5.42643	3.30777	9.26218	1.80645	1.17336	3.40291	6.78107	8.50857	3.29119	2.10996	3.03298	3.79574	0.962251	2.33142	1.5323	2.4463	2.67834	9.39518	7.23112	19.6711	6.19885	23.2201	2.76202	13.8393	3.11996	8.12738	12.4414	15.8678	9.8525	8.15521	20.3405	3.7546	10.2405
CD1D	58.7313	17.9707	26.7694	32.52	9.71802	39.2047	24.8487	44.9062	16.4084	23.6365	13.7151	22.4727	48.108	38.9487	18.5885	22.2044	18.597	22.051	18.3231	33.5938	47.6463	21.5092	14.7189	23.2004	11.9865	16.22	20.4527	23.5441	30.4713	18.5418	28.197	15.7048	33.8586	21.973	18.8188	17.6838	22.9908	21.0366	13.2103	11.873	6.3787	7.5092	24.1473
CD1A	2.45338	1.62364	0.395607	0.180918	0	0.463961	1.45732	1.54849	0.890078	1.81819	1.01373	2.24615	1.32097	0.969312	1.72917	0.912511	3.14316	0.490022	1.10761	0.620576	2.54044	2.37234	1.42556	0.568638	0	0.638165	3.16531	3.31264	1.35342	1.52326	1.18073	1.94327	0.761938	1.49724	1.41966	1.20571	1.49068	2.16872	2.78344	2.99824	4.77288	4.45313	1.32747
CD1C	3.29615	2.61996	0.428574	2.30671	0.255737	3.04888	2.23059	0.677464	1.85755	1.81819	1.19262	3.71006	2.88771	1.85051	1.79092	2.20523	2.6193	1.91554	2.21522	0.744691	2.67006	1.46294	2.17397	1.19414	0.0988581	0.957248	9.3133	9.82564	10.5567	7.40621	12.2852	9.16111	12.0958	13.7584	9.93765	10.2262	7.16672	10.3376	14.1381	8.515	10.8393	7.33457	20.6495
CD1B	0.337106	0	0.197804	0.452295	0	0	0	0.387123	0	0	0	0.134099	0.184322	0	0	0.0380213	0.669376	0	0	0	0.440689	0.118617	0	0	0	0	0.426099	0.187155	0.42536	0.262632	1.01206	0.0396585	0.523832	0	0.429201	0.044656	0	0.0361454	0.618543	0	0.401457	1.13511	0
CD1E	0.936405	1.03322	0.131869	0	0	0.3314	0.178447	0	0.154796	0.143542	0	0.446995	0.092161	0	0	0.0380213	0.0582066	0	0.854443	0.165487	0.207383	0.276773	0	0.0568638	0	0	0.304356	1.0855	2.74551	1.89095	1.996	1.58634	0.809559	1.33537	2.04696	1.5183	0.802673	1.15665	0.927814	0	0.490669	0.261949	1.89639
SPTA1	0.449475	1.95574	0.263738	0.271377	1.8541	1.4913	0.237929	0.677464	2.01235	3.11007	3.10082	0.491695	0.399364	1.49803	3.45833	1.93909	0.320136	1.51461	0.822797	0.786062	0.233306	4.78422	0.0356389	0.852957	0.197716	1.01043	0.365228	0.37431	0.386691	1.10305	0.196789	0.634536	0.904801	1.09258	0.396185	0.580527	1.43334	0.46989	0.971996	1.79894	3.61311	5.50093	0.463561
MNDA	4263.15	2865.74	3255.95	4634.2	5183.43	3518.48	4303.51	3074.87	4016.46	8053.17	3306.48	5732.51	2864.69	3850.71	4104.13	2432.4	2149.91	5631.56	2219.9	3679.99	2933.67	2280.73	3426.96	3042.24	1951.43	6505.92	3379.84	1164.41	543.92	944.598	1440.76	1127.65	1202.27	1135.47	1334.02	1175.21	842.319	1008.31	1759.84	1195.16	936.197	1381.51	2378.73
PYHIN1	18.5221	20.3445	31.3987	16.6635	2.52541	41.5768	16.8037	6.58108	7.25607	54.9683	13.8344	11.0855	17.7244	0.881193	8.15178	22.2679	22.9043	4.93007	17.2471	18.9946	16.1326	38.2144	18.9777	20.6131	48.5146	7.97706	16.8918	37.8615	65.1254	30.7542	24.5705	27.3743	29.7789	32.9493	37.9678	43.6512	40.9363	40.4347	25.1097	25.485	25.8123	26.4132	53.1338
IFI16	571.919	591.698	275.713	802.895	812.861	626.907	382.516	206.707	249.164	843.785	334.113	369.486	334.492	454.652	599.835	373.92	201.395	719.635	169.275	836.71	371.98	272.661	360.024	308.742	300.875	214.317	140.065	112.499	94.9327	103.24	147.676	155.967	106.949	116.329	96.7739	148.101	159.918	111.617	130.336	105.598	145.015	96.8338	169.158
AIM2	35.2088	58.2295	34.2859	69.4273	80.4614	62.2039	32.0907	10.162	16.4858	49.4261	57.2458	75.5422	12.6875	24.5412	98.3154	32.5842	17.6366	54.3256	8.44949	31.939	32.4295	17.1995	25.9808	23.3142	49.5279	32.4932	14.4874	6.47556	2.97752	4.99	4.49803	4.16414	2.90489	4.65358	5.15041	7.14495	4.87337	3.86755	1.85563	2.63845	5.99955	1.92096	5.94201
ACKR1	4.04527	4.24359	1.97804	0.587984	7.92786	1.06048	1.42757	11.7105	5.18567	1.14833	14.2518	6.66023	2.54979	19.1219	9.69568	3.36488	2.53199	1.55916	1.89876	3.02013	0.233306	7.23563	0.249472	8.18839	1.63116	2.55266	5.2958	3.40622	1.54676	3.36168	0.927719	2.45883	3.09537	2.18516	1.15554	3.48316	8.14139	4.37359	1.81145	21.5873	1.91807	4.71508	3.16064
FCER1A	0	2.21405	0.263738	0	0	8.68269	1.5168	2.12917	2.47674	7.32062	0.0596311	0.536394	0.184322	0	0	0.0760426	1.07682	0.935497	2.15193	0.0413717	0.0518458	3.63759	0	3.46869	0	4.09489	14.9135	30.8057	18.7159	22.6388	61.3981	8.80419	44.0019	33.2225	50.7447	31.795	34.5149	26.8198	17.9819	17.6296	9.54575	11.3511	72.9476
DUSP23	13.4842	15.3876	13.2199	16.7349	21.9934	13.5874	13.4133	21.7756	12.5385	19.8087	11.9858	9.02931	12.5646	14.9803	12.7217	10.9882	24.5341	21.1155	19.9054	16.4659	20.9198	18.8206	27.6914	17.0591	28.8666	39.9385	36.6445	12.5768	15.777	12.4487	18.0765	12.77	13.6196	17.0766	13.817	14.8704	13.7601	14.422	24.6975	19.3087	29.2617	34.3153	12.6004
FCRL6	23.6349	18.0076	52.896	13.2975	3.00491	48.4176	30.6334	1.25815	4.79868	15.5982	18.6049	2.77137	17.8178	4.31785	10.1897	22.8508	24.6505	1.11369	20.7598	22.8372	22.3714	61.5424	16.5721	18.2533	54.4955	2.02086	13.5743	49.4464	61.9866	25.5278	17.6548	24.9055	23.5248	46.5358	48.2356	62.3844	36.2063	61.5917	18.3354	8.63493	15.8352	19.7335	15.5925
SLAMF8	0.842765	2.91516	1.40111	0.791517	0.479508	1.04391	0.639434	1.40332	2.32194	0.0239236	1.49078	0.558744	2.28866	0.969312	6.94754	1.36877	2.35737	1.87099	1.1709	2.56505	2.28121	2.15487	1.88886	2.81476	4.91819	1.64859	0.852198	2.63889	3.03553	1.44447	0.702817	1.05095	2.66678	1.477	3.86281	3.14824	3.72669	2.09643	2.84971	0.959437	1.80656	1.57169	0.821767
C1orf204	0.599299	0.738016	0.280222	0.293992	0.287705	0.480531	0.431246	0.193561	1.19967	0.0717708	0.655942	0.156448	1.04449	0.528716	2.22321	0.418234	0.69848	0.490022	0.712036	0.455089	0.557342	0.810549	0.356389	1.90494	1.16158	0.824297	0.0608713	0.842198	1.0634	0.472737	0.42169	0.515561	0.761938	0.566522	0.990463	1.36201	1.37601	1.08436	0.994087	0.419754	1.3828	0.130974	0.568916
VSIG8	0.131097	0.645764	0	0.180918	0.639343	0.03314	0.118965	0.0483903	0.42569	0	0.53668	0	0.0460805	1.49803	0.339657	0.0760426	0.26193	0.0445475	0.727859	0.0827434	0.220345	0.039539	0.106917	1.19414	0.54372	0.452034	0	0.449172	0.42536	0.236368	0.365465	0.376756	0.0952422	0.141631	0.528247	0.133968	0.114668	0.433744	0.220908	0.839507	0.691398	0.392923	0.0421419
CFAP45	1.98518	9.81562	2.86815	4.77171	6.64917	2.55178	4.81806	7.16177	5.01153	0.239236	2.86229	8.69406	5.94438	5.63964	6.36086	2.83259	0.843996	1.44779	2.64244	2.83396	3.97916	2.72819	1.10481	21.9682	0.0988581	2.02086	2.61746	1.60953	0.773382	1.10305	1.74299	1.42771	1.95247	0.161864	0.841894	0.937775	1.34734	0.451817	1.81145	4.79718	0.892126	1.13511	1.4539
TAGLN2	663.069	1956.97	1151.65	1768.29	2525.53	1005.35	1484.84	1078.09	1409.83	357.554	1415.05	1694.76	1783.61	1746.88	1984.73	1152.59	762.245	1193.47	949.302	1350.74	1463.7	947.011	808.095	5835.15	290.964	2173.24	959.27	684.519	461.98	729.879	1171.4	944.745	1017.4	1112.04	764.852	702.059	473.806	699.973	1042.02	1446.05	585.971	791.74	769.005
IGSF9	0.149825	1.51293	0.0329673	0.090459	0	0.13256	0.52047	0.193561	0	0.287083	0	0.715193	0.506885	0.264358	0.679315	0.0950532	0.392895	0.334106	0.474691	0.206859	0.103692	0	0.0534584	0.0568638	0.197716	0.0531804	0	0.112293	0.464029	0.0787895	0.393578	0.158634	0.0476211	0.0404659	0.429201	0	0	0.325308	0.26509	0.11993	1.15976	0.611214	0
PIGM	12.4355	15.0186	9.1649	10.2219	6.00983	17.8956	15.2423	9.87163	11.9193	13.134	7.0961	17.6116	15.4216	10.6624	9.9427	12.0908	28.8705	14.1438	9.65995	10.7566	24.0564	14.1945	13.1508	7.96094	17.1025	22.3358	17.3483	14.0928	19.8953	13.6043	15.0684	17.1325	20.4295	12.6254	13.8335	12.1464	16.7701	14.3858	17.0541	14.5115	21.3664	13.5777	19.9331
IGSF8	5.69334	6.53144	13.3847	6.19644	1.8541	9.11351	8.14907	4.45191	7.25607	3.82777	5.30716	6.92843	9.5233	4.5822	3.0878	8.2126	13.8241	4.14291	9.33558	5.50244	7.43987	11.1895	13.222	9.72371	7.46379	3.77581	3.71315	12.502	11.4461	15.0225	10.6828	14.5547	9.80995	10.8853	13.4043	9.95828	9.97607	9.57852	17.1867	11.993	9.72418	10.1287	10.1983
LOC729867	0.412018	0.479711	0.461542	0.339221	0.191803	0.23198	0.26767	0.0483903	0.0773981	0.358854	0.149078	0.156448	0.430084	0.0881193	0	0.228128	0.378343	0.0445475	0.585452	0.0827434	0.194422	0.217464	0.178195	0.14216	0.123573	0.425443	0.441317	0.505319	0.386691	0.0787895	0.168676	0.515561	0.214295	0.283261	0.429201	0.342511	0.286669	0.415672	0.795269	0.539683	0.646792	0.785846	0.379277
PEA15	4.5322	7.60157	4.25278	4.54557	3.64426	7.32395	4.04479	6.04879	2.86373	11.6986	4.38288	4.4029	5.92902	2.20298	1.60565	2.92764	6.19901	2.13828	4.43045	8.1916	7.40098	7.21586	6.14771	3.89517	10.9485	6.64755	19.9506	9.07702	12.1421	11.7396	9.13662	8.4076	11.4053	10.4402	10.7795	9.79439	11.9828	12.3075	13.4312	11.4533	12.5567	13.7087	12.0947
DCAF8	44.6104	28.2291	32.6376	38.8974	26.4049	36.1889	31.3174	36.8734	22.6003	19.091	40.9367	30.0828	43.2696	63.7984	22.1086	30.9873	32.9741	32.2969	28.6397	42.406	36.5253	40.6856	26.4084	36.5822	12.9504	25.3139	28.2443	37.3936	37.9731	43.3342	44.5867	41.5225	44.9067	37.2488	39.6846	37.31	38.7576	36.4707	31.3248	29.8625	29.0833	26.1949	35.5442
PEX19	41.2206	20.0556	30.5606	30.4395	22.5688	30.9197	30.5888	24.9694	24.3804	22.0575	19.3205	21.8581	36.5111	40.7992	24.6406	21.7102	25.5818	33.9006	26.1396	28.05	37.8993	31.9475	23.3791	30.7633	14.0379	30.499	17.7744	28.0733	23.8202	26.2632	25.2592	22.4864	25.6678	22.7216	24.5305	25.8111	28.0362	22.8439	21.163	24.7055	19.4484	18.773	22.4616
COPA	81.0178	83.4881	79.6159	78.3828	50.3483	108.501	79.959	84.8282	102.688	64.6415	66.1905	40.1178	101.713	56.2201	89.8443	82.2971	39.7551	69.5609	81.4569	81.4816	109.667	64.8044	67.4645	89.0203	111.611	47.7826	41.9099	76.64	65.8535	86.3007	94.796	86.8125	87.4324	97.6846	98.4851	83.3057	92.766	80.0258	60.4184	64.762	42.2199	51.211	74.1487
SUMO1P3	1.6668	1.2454	1.42583	1.63957	1.15082	1.22618	3.82174	2.17756	2.08007	4.34213	2.05727	2.0897	1.11361	1.23367	2.74814	1.73947	2.05178	2.48352	2.29434	1.79967	1.76276	2.0066	2.14724	1.74856	3.8184	2.23358	2.70877	1.42238	1.64344	1.91721	1.11748	1.40788	1.92865	1.62875	1.15554	1.07174	1.18968	1.6175	2.42999	1.31923	1.56122	0.742188	2.24406
NCSTN	117.987	118.987	98.0941	144.531	109.743	146.744	134.073	116.088	118.651	38.0624	104.056	75.8328	133.464	107.99	134.401	177.426	51.3965	137.585	102.881	145.359	154.811	88.9034	61.6019	143.354	51.8264	64.1356	33.3879	77.8752	49.1871	62.0336	85.7718	79.8127	73.2413	78.2408	70.1908	76.9645	82.2166	59.1157	45.0873	49.2911	27.1875	29.4692	64.4139
SLAMF6	27.83	14.0223	30.165	14.7448	9.33441	35.7415	20.3132	6.09718	14.8604	22.2968	18.7838	14.3933	22.7638	13.5704	20.3794	32.147	35.2005	10.2905	22.2472	27.6363	22.9677	36.8701	23.6642	27.6358	44.4367	4.54693	12.0525	40.6875	52.8994	41.0756	39.7232	52.2302	34.7634	45.9288	40.3119	44.5666	48.619	49.0131	24.8743	28.1835	27.8343	22.8769	43.659
CD84	23.56	24.0224	16.7144	6.33213	3.19672	23.894	23.3765	13.7429	11.8806	38.4213	14.4307	4.73815	15.4523	8.63569	11.3013	14.4101	29.0451	12.5178	9.74698	17.0038	27.1931	29.417	22.4169	13.8748	12.9998	23.9312	29.7356	41.9602	80.6444	38.9745	40.7353	41.3836	43.6686	54.1838	41.8966	39.3866	38.2703	65.7303	52.5761	51.3299	51.5203	36.2363	36.832
SLAMF1	2.92158	3.91149	6.98906	3.79928	2.62131	6.26347	6.18616	0.677464	9.94566	3.87562	7.45388	5.54274	3.36388	5.90399	2.59375	7.41415	11.1902	4.05382	11.0761	4.17854	2.35898	4.54698	9.83634	2.72946	4.39919	3.72263	6.02625	10.8924	13.1862	13.6043	10.5423	15.0306	15.6673	15.8222	10.631	11.6105	8.25606	15.904	9.27814	13.1923	12.6236	5.15166	9.48193
[truncated: 14,223 more rows]
