# Supplementary material for: Neutrophil gene expression in COVID-19 patients with acute respiratory distress syndrome
Source: Front Immunol. 2025 Nov 6;16:1620745. doi: 10.3389/fimmu.2025.1620745 (PMC12631193; doi:10.3389/fimmu.2025.1620745)
Supplement: Supplementary file 15 [file Table4.xlsx]

## Sheet: VW vs NVW
	logFC	logCPM	PValue	FDR
FOLR3	-2.87419	8.38667	4.66343e-08	0.000668549
HSPB1	5.18163	7.8613	7.70499e-05	0.552294
SLC39A8	-1.08042	3.46242	0.000166522	0.572342
HBG2	4.6674	11.4499	0.000201802	0.572342
ZNF415	-2.75234	-0.166443	0.000232224	0.572342
HBG1	4.17384	10.1151	0.000273835	0.572342
DNAJB1	3.51819	8.39599	0.000279464	0.572342
FKBP4	4.04694	7.6125	0.000411849	0.69635
BAG3	4.60084	5.23814	0.000437161	0.69635
SERPINH1	3.69786	2.83016	0.000499259	0.698292
CCDC64B	-1.74218	-0.372616	0.000535799	0.698292
OTUD7B	1.46372	-0.404776	0.000659559	0.787954
HSPH1	3.92691	8.00554	0.000834651	0.807201
PEX11G	-1.20541	1.03415	0.000917422	0.807201
PF4V1	1.8044	4.13384	0.000922142	0.807201
HBZ	2.79332	3.01611	0.000978894	0.807201
HSP90AA1	2.95456	9.57839	0.00103545	0.807201
LILRA3	-2.65128	4.26548	0.00106471	0.807201
CEACAM22P	1.87765	-0.667997	0.00106981	0.807201
MYBPC3	-0.888994	2.56615	0.00118719	0.850975
MYLK3	3.75645	0.47458	0.00131739	0.899337
NXF3	4.24267	2.18414	0.0015228	0.984756
ADAL	1.23508	0.806676	0.001762	0.984756
ZNF266	0.690309	3.60954	0.00176414	0.984756
HSPE1	2.29055	4.92612	0.00177166	0.984756
IPO5P1	1.43696	0.877736	0.00178597	0.984756
SLC51A	-1.62275	1.78621	0.00186914	0.992444
CHI3L2	1.62224	2.81235	0.00245264	1
PAQR7	1.36144	0.225986	0.00253806	1
SERPINB9P1	-1.13598	0.494711	0.00261776	1
ZDHHC19	-2.14281	6.38569	0.0028262	1
ZNF641	-0.812548	4.6354	0.00283962	1
FAM118A	-0.917278	2.64848	0.00285989	1
DNAJA4	2.93342	5.52042	0.00289873	1
SEMA3B	-1.5651	-0.83073	0.00305778	1
ZAK	-0.771644	3.76367	0.00324379	1
BCL3	-0.761923	6.11923	0.00334846	1
HSP90AB1	2.61901	9.29192	0.00338805	1
HIVEP2	-0.684817	2.6452	0.00339783	1
HIVEP1	-0.695396	3.12432	0.00340941	1
CCDC57	0.670019	2.33409	0.00371267	1
EP300-AS1	1.60453	0.10499	0.00372565	1
C17orf67	1.95291	1.0093	0.00383031	1
LINC01296	1.81126	-0.650262	0.00387226	1
LOC654342	1.5914	-0.211165	0.00387249	1
ALKBH2	0.986574	1.16932	0.00394977	1
CACYBP	2.07063	7.15164	0.00399482	1
HSPA1A	2.46462	9.1264	0.0041866	1
HSPA1B	2.64618	8.34673	0.00427018	1
MTHFD2L	1.14784	0.548384	0.00435144	1
SNHG7	0.974858	2.09155	0.00438539	1
LIPH	1.4231	-0.044983	0.00440655	1
IL1B	-0.782553	5.74037	0.00446172	1
LINC01531	-1.2064	2.26974	0.00446338	1
ZFAND2A	1.6852	4.50756	0.00449209	1
TMEM158	2.23543	0.835872	0.00465348	1
ACCSL	2.11821	-0.455381	0.00468418	1
KLF8	-1.51464	-0.533789	0.00470158	1
SEMA6A	1.12768	0.058733	0.00473111	1
HSPD1	2.12923	7.43095	0.00474597	1
SOCS3	-0.948547	6.06319	0.00478012	1
SCN1B	0.953867	1.75392	0.00483915	1
FFAR3	-1.36509	2.62971	0.00491704	1
RBP7	0.729209	5.02056	0.00515547	1
OXER1	1.52927	4.29029	0.00549083	1
DNAAF1	-1.78214	1.10032	0.00561525	1
MYOM2	1.83444	3.25963	0.00564827	1
SLC39A3	0.58311	4.7309	0.00578805	1
PTGES3L	1.62167	-0.37197	0.00582111	1
SLC5A3	1.83181	4.16196	0.00598282	1
PLD1	-0.841	2.21468	0.00616861	1
FAM19A2	-1.39554	0.960797	0.0062635	1
NPIPB8	1.3826	0.0625919	0.00638741	1
PHF24	2.1779	0.178527	0.00694246	1
ZNF543	1.10417	1.87754	0.0070391	1
TMEM67	1.67229	-0.65995	0.00719804	1
LINC00485	1.53353	1.71331	0.00723852	1
SLC9A7P1	-0.964844	1.52041	0.00731574	1
MLLT4	1.27395	1.61994	0.00746191	1
EXT1	-0.880743	3.30532	0.00758144	1
KLHL25	2.07234	0.879148	0.00760471	1
HOMER3	1.53435	4.26403	0.00768697	1
PI3	1.80939	5.43392	0.00779125	1
GGT8P	1.37442	-0.528925	0.00797678	1
NPIPB9	1.25729	0.324215	0.00802989	1
JDP2	0.724852	3.30401	0.00809068	1
CCR1	-0.834896	7.18798	0.00819676	1
ZNF235	-1.14777	0.355974	0.00860673	1
PLCL1	-1.14019	1.38021	0.00910755	1
FILIP1L	-1.4414	-1.06531	0.00939677	1
SERPINB2	-0.918499	2.3978	0.00962727	1
C3AR1	-1.21705	6.79119	0.00966337	1
LOC401052	0.963317	0.735042	0.0097358	1
KYNU	-0.871833	4.95214	0.00985	1
CCNT2-AS1	1.84552	-1.28583	0.0102127	1
LOC101927412	1.45304	0.67767	0.0104842	1
SPRED1	1.17904	-0.498328	0.0106642	1
TTC9	0.855811	1.52849	0.0112801	1
SOD1	1.20113	6.50184	0.0117663	1
LINC00989	1.0912	2.45876	0.0121373	1
AHSA1	1.49416	6.14458	0.0121939	1
TFF3	2.32119	2.79281	0.0124163	1
ADGRE1	-0.801881	3.83615	0.0124549	1
KLF4	-0.816896	1.76391	0.0129514	1
CRHR1-IT1	1.33257	-0.913989	0.0132605	1
SLC2A14	-0.690693	3.14164	0.013359	1
LMNB1	-0.67439	5.19188	0.0135119	1
VPS52	-0.474849	3.21031	0.013517	1
OLIG1	1.52057	3.28806	0.0136033	1
LOC101929295	1.38767	-0.0590931	0.0139928	1
TCAF2	-0.752927	2.26551	0.0140412	1
PLEKHA5	0.969843	0.620806	0.0140948	1
ACSL5	-0.467441	4.93662	0.0142506	1
NFKB2	-0.631027	4.6548	0.014314	1
DUSP19	1.63699	-0.604187	0.0143265	1
ITPRIPL2	-0.745879	2.24569	0.0143525	1
CSRNP1	-0.696649	5.2167	0.0145151	1
GBP1P1	-1.57959	2.79561	0.0146032	1
EGR1	-1.07994	0.828725	0.0146925	1
WARS	-0.675352	7.6005	0.0147672	1
RUNDC3A-AS1	1.74237	-0.971177	0.0147799	1
SLC2A1-AS1	1.43455	-0.573752	0.0148123	1
CXorf21	-0.628092	5.03345	0.0148718	1
MUM1	1.43674	2.81506	0.014876	1
NFE2L1	-0.516443	2.83357	0.0151221	1
SYT2	1.26508	1.34334	0.0153467	1
SYNPO2	1.62172	-0.321276	0.015451	1
DUSP13	0.909031	2.45588	0.0154726	1
HMOX1	1.535	6.18714	0.0155719	1
ENGASE	1.36545	2.92597	0.0156886	1
TIPARP	-0.539111	3.08538	0.0162395	1
SCGB1C2	1.22181	-0.149852	0.0162516	1
SCGB1C1	1.22181	-0.149852	0.0162557	1
HSPA7	1.60878	6.07648	0.0162722	1
SGK223	0.948492	-0.0929622	0.0164347	1
MRPL18	1.24645	5.40536	0.0164496	1
ACTA2-AS1	-0.738499	2.53576	0.0167877	1
MGAM2	-0.759243	2.63589	0.0169803	1
EMILIN2	-0.600319	4.90627	0.0170537	1
HSPA6	1.61359	8.79055	0.0171543	1
OCLN	1.56457	1.00588	0.0172085	1
ABCA1	-0.720157	6.07022	0.0173287	1
PCSK9	1.56403	1.2547	0.0173986	1
MIAT	-0.922057	4.24605	0.0174912	1
ADAMTSL4-AS1	-0.580209	2.90418	0.0175763	1
CAMTA1	0.464694	3.64247	0.0176022	1
CSF2RB	-0.53765	8.41233	0.0176541	1
CHORDC1	1.85884	5.35487	0.0177856	1
LOC643406	0.950389	2.85349	0.0178314	1
NAP1L2	-1.62449	-1.43303	0.0178411	1
SETD6	0.584923	1.7992	0.0179084	1
APOL1	-0.696404	5.3083	0.0179652	1
L2HGDH	1.05252	4.494	0.0182367	1
POM121L8P	1.98828	-0.483593	0.0183087	1
LOC101930452	1.46517	-0.78639	0.0186642	1
PML	-0.780072	5.60979	0.0187053	1
SAMHD1	-0.602286	6.79499	0.0187839	1
NMRK1	-0.48999	4.66869	0.0189413	1
PPBP	1.01657	8.74461	0.0191808	1
RPS6KC1	-0.571647	2.77698	0.019431	1
HSPE1-MOB4	1.22735	4.91003	0.0194401	1
ARRDC4	-0.938838	3.25773	0.0194706	1
DBP	0.754553	2.34859	0.0195806	1
ZNF23	1.17596	2.06673	0.0197017	1
MANEAL	1.10593	0.955438	0.0199663	1
LOC100506127	1.1752	0.0980749	0.020126	1
ENAH	1.63644	-0.536283	0.0202544	1
SLC9A4	1.02105	3.05063	0.0202605	1
PTGS2	-0.732219	2.73629	0.0205772	1
FFAR2	-0.691885	8.113	0.0205943	1
IFT43	0.653334	1.60097	0.0206631	1
SWAP70	-0.453092	4.12546	0.0208902	1
ILF3-AS1	0.533868	3.13128	0.0212894	1
ICAM1	-0.632722	6.05728	0.0213079	1
FOLR2	-1.10964	1.84332	0.0214916	1
TTLL12	-0.458241	3.68965	0.0215619	1
POLD3	-0.438195	4.2504	0.0216114	1
ARID5B	-0.546604	5.14784	0.0216296	1
BFSP2	1.51451	-0.741833	0.0218628	1
USP25	-0.516226	4.2701	0.0218633	1
ZNF354A	0.947991	3.59213	0.0220333	1
PSMA8	1.85565	-1.3416	0.0220784	1
RRP15	0.67773	1.90432	0.0220791	1
FMN1	0.815484	1.87513	0.0221957	1
PTS	0.640485	1.50463	0.0222673	1
BRIP1	0.852745	2.01577	0.0222897	1
ZFP36L1	-0.520479	6.53074	0.0223309	1
STIP1	1.505	6.52049	0.0226239	1
ATP5S	0.629111	2.47504	0.0228496	1
PCBD1	1.35645	3.15639	0.0228804	1
PEX11B	0.407566	4.3486	0.0232565	1
MATN1-AS1	1.31288	-0.816304	0.0233287	1
ZNF233	1.54413	-0.220104	0.0233406	1
ACTA2	-0.684698	3.91095	0.0233809	1
LOC101928834	1.58	-0.199479	0.023523	1
BCL9	1.39658	2.3682	0.0235871	1
ABCD3	-0.617821	2.8868	0.0236108	1
TMEM187	0.651614	2.04722	0.0236406	1
CFH	-1.42144	0.82604	0.0236667	1
PDE6H	1.18207	0.130173	0.02384	1
ACO1	-0.641067	3.94108	0.0241744	1
MRPS12	0.507539	4.37626	0.0241745	1
PRKDC	0.972769	5.59768	0.0241867	1
LOC613038	1.26946	-1.05074	0.0242196	1
FGF5	0.942416	2.65409	0.0242368	1
LOC388242	1.26943	-1.05074	0.0242558	1
PER1	1.19482	3.69621	0.0246689	1
SLC22A18	-0.646281	4.80447	0.0248351	1
SNED1	0.855169	0.196347	0.0249781	1
OPHN1	0.928822	5.52369	0.0254277	1
ARHGEF3	-0.62673	5.08673	0.0255134	1
PWWP2B	0.767712	1.56049	0.0255672	1
TMEM261	0.594477	2.94962	0.0256151	1
FCGR1A	-0.908606	6.86958	0.0258102	1
LPAL2	1.13475	1.31557	0.0258271	1
FAM198B	-0.921794	3.82546	0.026051	1
FCGR1C	-0.980053	5.21423	0.0264371	1
MYO7B	0.960777	4.29887	0.0266221	1
CLECL1	1.18389	0.0353655	0.0266631	1
GPR82	1.52231	-0.564177	0.0268638	1
AIM1L	0.832598	0.980107	0.0269211	1
PRICKLE1	-0.668227	0.521724	0.0269424	1
LINC01530	0.919639	0.529925	0.0269824	1
C11orf73	0.938307	4.44972	0.0270865	1
PDCD1	1.08845	1.13855	0.0273119	1
MDM1	-0.555921	3.29761	0.0273374	1
BOLA3	0.708015	1.77852	0.0274098	1
LTA4H	-0.445003	7.15348	0.0275235	1
FAM129B	-0.836063	0.954994	0.0276372	1
INSR	0.774999	3.67726	0.0277241	1
CD14	-0.589081	8.68028	0.0278351	1
BCL2L11	-0.386646	4.13757	0.0280635	1
LOC102467081	1.1122	0.370852	0.0280956	1
GCH1	-0.636033	4.69282	0.0281377	1
SYNGAP1	0.951902	-0.921287	0.0281591	1
ITGA2	1.24394	-0.662198	0.0282283	1
PDE6G	0.8413	1.21813	0.0282688	1
DSG3	1.09196	0.518885	0.0285613	1
ARHGAP18	0.484551	4.33179	0.0285994	1
FBXL14	1.3405	2.57094	0.0288476	1
SLC4A8	0.887143	0.371622	0.0289472	1
SEMA3E	0.860842	2.09211	0.0290923	1
TLDC2	-0.55704	3.57464	0.0291239	1
TNFRSF12A	0.5755	2.75313	0.0292507	1
GBP6	-1.27843	2.23684	0.0292788	1
LOC101928034	0.576334	6.49563	0.0294338	1
LOC79999	1.00209	-0.0872015	0.0297065	1
LOC388436	1.00209	-0.0872015	0.0297129	1
UBA7	-0.42719	5.7313	0.0300001	1
ABCC9	0.808262	5.18292	0.0300593	1
GSTO2	-0.693572	0.307467	0.0301481	1
LGSN	1.6081	-0.995378	0.0303404	1
ALKBH7	0.4791	3.61452	0.0304272	1
ACRC	1.05721	0.833311	0.0308725	1
LINC00659	-1.19183	-0.849153	0.0309207	1
FLJ44635	-0.809209	-0.649437	0.0309969	1
TTC23	1.64899	-1.41746	0.0311066	1
TYW5	0.527394	2.45339	0.0311825	1
CD160	0.906361	2.1511	0.0312294	1
LOC101927391	1.09758	-0.63835	0.0312382	1
AXIN2	1.41118	-0.852056	0.0314007	1
ADPRHL1	1.34341	-1.27244	0.0314816	1
LOC100506472	1.12594	-1.09687	0.0315747	1
FLNB	-0.735146	2.35202	0.031576	1
SPR	1.38126	1.52243	0.0316601	1
FNDC3B	-0.474387	6.12119	0.0317793	1
CD52	0.843686	7.05327	0.0318101	1
RNF144A-AS1	1.03701	-0.107736	0.0318323	1
GKAP1	0.942612	1.51991	0.031847	1
GPX7	0.755527	2.1038	0.0320198	1
CAMP	1.34816	7.79857	0.0320226	1
VSIG2	1.06567	1.10323	0.0321573	1
GJA9	0.963157	-1.14	0.0323104	1
S100A4	0.576114	9.71011	0.0323273	1
RPH3AL	0.745377	1.03645	0.0324925	1
UBXN7	-0.496273	3.78979	0.0326578	1
LOC100130298	1.41269	2.28161	0.0327054	1
EFCAB11	0.738853	0.656243	0.0327259	1
COX17	0.51202	3.84578	0.032854	1
IKZF4	0.768053	0.160736	0.0328663	1
PPM1N	-1.03619	2.17198	0.0329587	1
LOC101927374	0.661588	3.25002	0.0331319	1
MICALL2	0.853369	0.728972	0.0332023	1
C9orf16	0.525145	5.12517	0.0333656	1
TIMM10	-0.557225	5.16222	0.0333764	1
DST	1.45111	0.627805	0.0333924	1
GPLD1	1.17289	-0.255044	0.0336813	1
CTSZ	-0.461683	3.86594	0.0337907	1
CALD1	0.957988	1.8974	0.033836	1
CD8B	1.01845	3.98072	0.0338704	1
LOC100129550	0.669146	2.8423	0.0341097	1
ZNF599	1.03491	-0.562344	0.034176	1
P4HA1	1.23057	5.04532	0.0342696	1
MTMR8	-0.903422	-0.447648	0.0344997	1
PIM3	-0.491603	5.90361	0.0345719	1
KIF18B	0.850251	0.238389	0.0346195	1
SMYD2	-0.423324	3.12983	0.0347653	1
KIF9-AS1	-0.731061	0.134279	0.0348897	1
ADIPOR2	0.445528	3.15854	0.0351949	1
MOV10	-0.750007	5.60978	0.0352733	1
DIP2C	1.15107	0.562319	0.0356774	1
PTPRK	1.07008	-0.242262	0.0357967	1
TRAPPC9	-0.476841	3.28155	0.0358544	1
ARHGAP21	0.72166	1.68031	0.0358808	1
POLQ	1.10441	0.316866	0.0359429	1
ADORA3	0.924547	2.46722	0.03652	1
LOC100505715	1.12324	0.337332	0.0368103	1
NEK11	-0.942169	-0.320227	0.0371095	1
LOC101929741	1.47313	0.575473	0.0371658	1
ICAM4	0.969712	1.30521	0.0372008	1
CCBL1	0.477063	2.34848	0.0372172	1
TRPS1	-0.50048	2.82046	0.037435	1
NUDT16L1	0.381788	4.68324	0.0376004	1
CEACAM3	-0.505003	7.0666	0.0377471	1
MRPL36	0.48295	3.75571	0.0378297	1
TICAM2	-0.646959	1.99599	0.0379192	1
SIX4	1.27315	0.196278	0.037994	1
NCAPH2	-0.451197	5.42206	0.0380323	1
HSBP1L1	0.916062	2.28834	0.0380694	1
LIMK2	-0.585884	7.8837	0.0381361	1
SLC41A2	1.11607	-0.74956	0.0383037	1
NPIPB15	0.77978	1.14662	0.0383362	1
PVRL2	-0.974407	3.04158	0.0384206	1
UBXN11	0.61278	6.07373	0.0385314	1
SUSD3	0.563056	4.00842	0.0386873	1
SDHAF1	0.462588	3.01493	0.0388989	1
CAPN11	1.70763	-0.472253	0.0391366	1
MLK7-AS1	-0.692469	0.659849	0.0391372	1
NXN	0.795241	0.759559	0.0393918	1
SLC4A4	1.32174	-0.51552	0.0394801	1
GREB1	0.782965	1.6603	0.039498	1
POMC	0.684675	0.539148	0.039507	1
LRRC75B	1.12422	-0.494133	0.0396682	1
LOC100134868	1.11281	-0.364673	0.0396757	1
NLRP7	1.00692	1.36418	0.0397101	1
ZNF658	1.18259	-0.603656	0.040254	1
NRAV	1.06016	-0.200854	0.0403811	1
GOLM1	-0.573518	2.86947	0.0407531	1
DSC3	1.121	-0.591587	0.0409818	1
NPIPA8	0.605874	0.946487	0.0411374	1
NPIPA7	0.605874	0.946487	0.0411406	1
ZNF169	-0.586474	1.24678	0.041313	1
LINC00649	0.647607	2.6446	0.041414	1
LOC285696	-0.757774	0.449778	0.0414378	1
C21orf62	0.965132	0.182288	0.0414528	1
FOXJ2	-0.398548	3.69999	0.041552	1
ITPKC	0.791993	3.65135	0.0417172	1
COL4A3	1.0508	-0.450809	0.0418648	1
CHSY1	-0.457273	3.67304	0.0418795	1
LINC01420	0.485804	3.8487	0.0423372	1
CPSF4L	-0.714428	-1.13891	0.0424015	1
LINC01521	0.961828	-0.431753	0.0426285	1
DDX23	-0.34426	4.61395	0.0428085	1
OR52K2	-0.585343	1.44193	0.0430402	1
PXMP4	0.503937	2.49887	0.043078	1
FAR2P2	-1.08944	-0.414716	0.0432223	1
CCDC138	0.930042	0.285592	0.0433164	1
MRPL14	0.425534	4.16142	0.0434708	1
XKR9	0.941838	1.3709	0.0434715	1
TIMM8A	0.672815	0.586209	0.0434717	1
C1orf54	1.10682	-0.54464	0.0435643	1
PSPH	0.613748	2.02402	0.0436852	1
LINC00824	0.950101	1.95908	0.0438258	1
LOC100240735	0.947206	-0.751137	0.0439921	1
PDZD7	0.847986	-1.26617	0.044008	1
CLN8	0.490258	2.88033	0.0440788	1
SNHG9	0.615173	1.81449	0.0441617	1
TRAPPC3L	1.01384	0.209127	0.0447125	1
MAZ	0.448805	3.95551	0.0448567	1
SMTNL1	-0.796221	3.03235	0.0448754	1
IL17RD	1.16491	0.091488	0.0449312	1
SMPDL3A	-0.520117	2.99799	0.0449816	1
LINC01441	0.986145	0.421771	0.0450507	1
C16orf91	0.469557	2.438	0.0450645	1
ARHGAP32	1.04017	0.116921	0.0452404	1
GPR84	-0.880571	4.46734	0.0452659	1
CD44	-0.54151	8.03751	0.0452703	1
BBS7	-0.525682	1.23578	0.0452955	1
CETN2	0.406288	3.59278	0.0453124	1
LOC171391	0.800539	-0.0506393	0.0453802	1
MAN1B1-AS1	0.97936	-0.00941118	0.0453841	1
MAP3K6	-0.694777	1.39182	0.0454027	1
KNOP1	0.643446	2.18721	0.0456391	1
KLRB1	1.00865	2.96993	0.0456743	1
PDE3A	1.37169	-0.823384	0.0458029	1
SH3BP4	-1.50004	-0.974545	0.0458318	1
JUNB	-0.505875	8.03534	0.0458346	1
TRIM45	1.14481	-0.871501	0.0460578	1
LEFTY1	1.10529	-0.270232	0.0464559	1
TMEM56	0.999229	1.57302	0.0465189	1
MIR922	-0.401877	2.80797	0.047327	1
RB1	-0.357566	4.68834	0.0474666	1
GBP4	-0.731823	5.8704	0.0474958	1
CDIP1	0.485838	2.57671	0.0478885	1
HYPK	0.665726	3.585	0.0479111	1
LNX1	0.840121	-0.0961818	0.0480938	1
ZMAT3	0.426885	3.12581	0.048118	1
MUC16	1.48825	-0.669989	0.0481399	1
ZC3H12C	1.77216	-0.703958	0.0481743	1
PCDH11Y	0.962891	1.48992	0.0482019	1
PPP1R3B	-0.49992	6.34429	0.0483434	1
CLEC1A	-0.898693	0.592266	0.0483679	1
MYO1B	1.21015	1.42909	0.0484272	1
LINC00678	-0.863025	-0.918075	0.0486618	1
ARNT	-0.357623	4.52342	0.0486939	1
JUP	-0.969979	4.48525	0.0487603	1
C7orf55	0.513844	2.14286	0.0487634	1
TBC1D7	0.478582	3.85445	0.0488357	1
PDZD2	0.681692	0.345692	0.0490366	1
CACNA2D4	0.653782	1.72903	0.0492889	1
ZCCHC2	-0.603715	4.4912	0.0493598	1
C1QTNF7	-1.0199	-0.893167	0.0494097	1
MRPS36	0.445422	4.22483	0.0498324	1
MKS1	-0.666865	1.09672	0.0498547	1
LOC105274304	1.04044	-0.724058	0.0499791	1
FGFBP3	0.809931	0.123967	0.0499972	1
ANKRD42	-0.650756	1.024	0.0500796	1
RUNX1-IT1	0.494356	2.32413	0.05009	1
ECSIT	0.509713	3.85166	0.0500952	1
FCGR2C	-0.482301	7.01032	0.0502908	1
ZBTB16	1.15065	5.17954	0.0503353	1
SH2D3A	0.699003	1.54628	0.0504551	1
NKRF	0.994859	1.28496	0.0506163	1
C11orf74	1.21515	-0.510337	0.0506925	1
NUDT17	0.664279	0.480637	0.0507085	1
TAF1C	-0.459259	2.66809	0.0507344	1
TBC1D8	-0.610823	4.97489	0.0508605	1
UBC	0.921667	12.0233	0.0508722	1
MPV17L	0.82375	-0.402901	0.0509304	1
ESCO2	0.867539	0.698035	0.0510028	1
ST14	-0.675403	4.03684	0.0510103	1
SRGAP2-AS1	1.23023	-0.945823	0.0512829	1
EPSTI1	-0.634733	7.8817	0.0515329	1
NME4	0.650481	4.45507	0.0517636	1
FAM227B	0.676151	-0.301618	0.0518049	1
TGM3	1.23981	1.80215	0.0519235	1
PHF21A	-0.456614	6.01291	0.0519696	1
PCP2	0.573507	1.41937	0.052088	1
CYHR1	0.399273	2.80043	0.0522186	1
EPB41L4A-AS1	0.670061	1.11075	0.0522266	1
HIST2H2BF	-0.640385	2.59829	0.052284	1
STX17	-0.457809	3.9314	0.0523158	1
PET100	0.5302	4.85411	0.0523281	1
TFPT	0.432711	2.52606	0.05251	1
C9orf66	-0.428564	5.88861	0.0526922	1
GBP1	-0.752699	8.66823	0.0527327	1
LONP2	0.447476	4.70005	0.0529182	1
THAP8	0.454163	2.30135	0.0530564	1
LINC00665	0.749923	-0.488683	0.0531231	1
DOK2	0.658652	6.75354	0.0531256	1
CDK17	-0.520809	4.09887	0.053159	1
C5orf67	-0.860104	1.17934	0.0531622	1
MYO16-AS1	1.35604	-0.829747	0.0533073	1
FOSL2	-0.442671	5.3547	0.0534654	1
HIPK1-AS1	0.921708	-0.0913603	0.0536886	1
CBX1	-0.409862	4.26254	0.0539933	1
MAP3K7CL	0.664968	4.45968	0.0540547	1
OR52K1	-0.578154	1.03003	0.0540709	1
FCF1	0.462422	2.01682	0.0543544	1
EZR	-0.35673	6.31375	0.0543856	1
STK32C	0.769934	0.353055	0.0544013	1
ASB14	0.617059	-0.0759452	0.0544559	1
NPIPB6	0.935604	-0.126912	0.0545375	1
LINC01352	1.04903	0.0967638	0.0550772	1
SGCD	1.44481	-1.01267	0.0550781	1
SNX19	-0.350257	4.06337	0.0551155	1
PARD6B	0.86797	0.609123	0.0551195	1
STON2	0.587934	2.69848	0.0552657	1
TFDP1	-0.628614	5.19681	0.0552995	1
QSOX2	0.616648	1.25993	0.0553693	1
TMIGD2	0.88969	2.77102	0.0553738	1
NUP50-AS1	0.612298	2.87935	0.0554038	1
GEMIN4	-0.544319	2.34617	0.0556162	1
ALMS1P	-1.44223	-1.00605	0.055683	1
FLJ42393	0.799991	1.07441	0.0556845	1
PRIM2	0.668287	1.12936	0.055734	1
STEAP2	1.06671	0.400472	0.0557602	1
AKIP1	0.448056	2.29406	0.0558119	1
AASS	0.857921	1.15162	0.056228	1
PIK3CD	-0.387145	7.23482	0.0564207	1
UNC79	1.18206	-0.947365	0.0564532	1
GNG11	0.792435	6.6563	0.0564705	1
RRP7A	0.448352	4.5128	0.0564837	1
CCDC14	0.611234	1.59562	0.0568762	1
IL1RN	-0.598507	7.63622	0.0568865	1
WNT5B	0.985428	0.375558	0.0569703	1
LOC101929066	1.2879	-0.858762	0.0570162	1
AP1G1	-0.33342	4.82034	0.0571417	1
TSPAN7	1.5343	0.109268	0.0572055	1
LINC00493	0.43917	4.47498	0.0573469	1
SERPINB8	-0.393205	5.02205	0.0573698	1
TTLL4	0.593908	3.61474	0.0575373	1
TLR10	-0.485657	2.80126	0.0577095	1
AFF2	1.03409	-0.489423	0.0580324	1
SSSCA1	0.527387	3.69305	0.0581695	1
NCBP2-AS2	0.350398	4.00109	0.058251	1
OR2A1-AS1	0.812482	-0.248678	0.0582793	1
CYP4F12	0.897522	-0.195088	0.0584679	1
NENF	0.458848	4.16161	0.0584868	1
LOC403312	0.713109	0.581796	0.0584893	1
RNASE1	1.03471	5.25107	0.0585182	1
ENKUR	0.900538	1.85364	0.058733	1
EFCAB5	0.666204	0.184356	0.0587809	1
DLG1	-0.44383	2.27746	0.058816	1
SCO2	-0.49976	6.32672	0.0588303	1
EVI5L	0.61905	0.142708	0.0588305	1
LILRB2	-0.417218	7.59966	0.059194	1
PDE4B	-0.6072	5.13958	0.0592964	1
CXorf65	-0.509532	1.86703	0.0594435	1
FOXD2-AS1	0.771452	-0.466461	0.0596522	1
CDKN3	0.795634	2.20685	0.0597431	1
ZNF793	0.852862	-0.2312	0.0598989	1
NCEH1	-0.771707	1.28027	0.0599387	1
UGT8	0.608474	2.30905	0.0601912	1
FBXO39	-0.964898	-0.757383	0.0602433	1
ZNF213-AS1	0.430034	2.16743	0.0607872	1
IL23R	1.51228	-0.95838	0.0608736	1
DDX31	-0.627695	0.677742	0.0609073	1
TRHDE-AS1	1.38622	-0.693	0.0609673	1
TMEM191C	0.692407	-0.204503	0.0609743	1
USO1	-0.434824	4.37661	0.0609772	1
CCDC15	0.889402	0.833629	0.0609789	1
ZNHIT3	0.392885	3.2539	0.0615085	1
TOPORS-AS1	0.516185	3.38067	0.0616401	1
ESPN	1.04168	-0.0490333	0.0617394	1
REXO2	0.523631	3.99086	0.0619078	1
POLR3K	0.488161	3.40102	0.0625554	1
EME2	0.840532	-1.00335	0.0625602	1
LOC101928150	0.940725	-0.00420699	0.0625688	1
MARVELD1	0.555789	2.09806	0.0627388	1
PPAP2B	0.705288	2.0025	0.0629031	1
ITGAV	-0.708275	0.864113	0.0629183	1
SPDYC	1.54863	0.0451993	0.0630551	1
ARRDC3	-0.641246	7.42429	0.0631377	1
LRRC57	0.785769	3.83569	0.063319	1
ACOX2	-0.895904	0.944628	0.0634713	1
RNF182	2.23102	1.49622	0.0635733	1
C10orf32-ASMT	0.525521	2.75053	0.0637932	1
MX1	-0.733254	8.89839	0.0639992	1
TP53TG1	0.524264	2.56211	0.0640006	1
LRRC75A-AS1	0.555413	5.1015	0.0641409	1
ST3GAL4	-0.532168	5.33131	0.0644111	1
DUXA	0.94746	0.074975	0.0644322	1
ZNF691	0.397757	2.31037	0.0645238	1
LINC00853	0.825948	0.597086	0.0645271	1
SPATA13	-0.481735	5.62664	0.0647005	1
MSL2	-0.330303	4.66301	0.0647306	1
PPARGC1B	0.609394	1.41287	0.0647383	1
IL15RA	-0.401609	4.01025	0.0649169	1
VSIG1	0.874258	-0.435401	0.064982	1
GPR155	-0.491151	4.51667	0.0650385	1
RABGAP1	-0.400477	3.26064	0.0650404	1
RSPH9	-0.64887	2.49265	0.06512	1
HEBP1	-0.483205	4.11382	0.0651253	1
NBN	-0.490542	6.27455	0.0652585	1
PTPRB	1.30591	-0.695111	0.0653398	1
MIA3	-0.394358	5.73758	0.0658033	1
GOLGA6L5P	0.87106	-0.331552	0.0658161	1
PDP2	0.657216	0.94642	0.0658814	1
RREB1	-0.390106	2.93928	0.0659754	1
NUDT16	0.606063	5.58966	0.0659919	1
PARP15	0.601084	5.41661	0.0661383	1
DNAH11	0.691943	1.54083	0.0662341	1
RXFP2	-0.754363	0.59058	0.0662521	1
ARMCX4	0.641451	0.31051	0.0666368	1
CMTR1	-0.544813	4.35482	0.0667915	1
DPH5	0.518096	2.4555	0.0668899	1
C6orf226	0.435533	1.85375	0.0669118	1
BOLA2B	0.465126	3.36823	0.067026	1
ARHGAP17	-0.351012	3.68853	0.0670901	1
LRRC32	0.720135	1.41002	0.0671031	1
SLC2A3	-0.526536	8.65204	0.0671303	1
BOLA2	0.465123	3.36823	0.0671485	1
RTKN2	0.966732	-0.605523	0.0671703	1
ATPIF1	0.345751	5.773	0.0673458	1
CARHSP1	0.480029	4.63967	0.0674331	1
IFI27L2	0.480938	4.07722	0.0675133	1
STXBP5-AS1	0.698026	0.678966	0.0675646	1
CITED2	0.843296	2.70601	0.0676014	1
IGFLR1	-0.573575	6.67855	0.0676273	1
SUN2	-0.327493	6.5408	0.0676566	1
LINC01209	0.871976	-0.63211	0.0676989	1
BCL2L2	0.794422	0.0640558	0.0678251	1
GOLGA6L9	0.824335	-0.235342	0.0678317	1
NUP160	-0.408824	3.26475	0.0678979	1
WASF1	-0.806559	1.10847	0.0681255	1
APOL6	-0.628797	7.60252	0.068241	1
AMDHD2	0.43355	3.522	0.0683768	1
USP19	-0.401944	4.87899	0.068458	1
TSPAN32	0.362015	4.54987	0.0684978	1
GFOD1	0.656812	3.56994	0.068552	1
RPL38	0.39986	6.22379	0.0689517	1
TOR2A	0.334506	4.26816	0.0691425	1
GBP5	-0.937446	8.00553	0.0691793	1
C10orf128	0.502449	4.23324	0.069188	1
MAGI2-AS3	-1.08678	0.918119	0.0692972	1
ADCY3	-0.585447	2.09879	0.0693016	1
ITGB3BP	0.69906	2.18132	0.0693244	1
IMP4	0.387773	4.20948	0.0697768	1
IL2RA	0.654005	1.33707	0.0698203	1
SCN5A	1.45429	-0.265492	0.0699562	1
FAM175A	0.53691	3.46601	0.0699899	1
LOC101929567	0.560725	4.218	0.0700262	1
CASP5	-0.701699	4.65155	0.0700472	1
CYB561	-0.621285	2.72969	0.0702839	1
ZNF440	0.557711	1.64828	0.0703765	1
HRAT92	0.798224	2.54286	0.070427	1
FAM159A	0.718076	-0.0462729	0.0704292	1
FAM196B	-0.747812	-0.860759	0.0704453	1
SIGLEC5	-0.462852	7.79538	0.0705021	1
LINC01089	0.457976	2.86181	0.0706716	1
WDFY1	-0.486406	4.99572	0.0707606	1
CNTN4	0.817532	-0.216202	0.0708842	1
TPM2	0.939016	-0.319662	0.0711004	1
FBXW4P1	0.848148	-0.307279	0.0712251	1
SEPW1	0.695714	5.21763	0.0713014	1
TNFRSF17	0.919453	4.23167	0.0713549	1
RSRP1	-0.501799	7.20181	0.0713892	1
METTL25	0.363578	2.30157	0.07141	1
TRIM21	-0.427644	7.45611	0.0714833	1
AIM1	-0.360913	5.31988	0.071624	1
DPCD	0.763207	2.21147	0.0716796	1
GNRH1	0.70793	0.271665	0.0720124	1
TAGLN	0.670389	0.693027	0.0720592	1
MYEOV2	0.471873	4.40311	0.0721854	1
PLEKHA3	-0.354505	2.77356	0.0721877	1
ADPRH	-0.68534	2.88183	0.072446	1
OAS2	-0.809058	7.74779	0.0724593	1
CDK2AP1	0.555606	3.30316	0.0724887	1
HSPB11	0.508496	3.13178	0.0726898	1
FAM86HP	0.979842	-0.739171	0.0729431	1
LOC440300	1.05927	0.255015	0.0729548	1
LOC101928794	1.33781	-1.26569	0.0729889	1
CELSR3	1.15228	-0.979665	0.0730073	1
GUCY2D	0.933762	-0.045916	0.073197	1
HPS3	-0.342214	4.11802	0.0732283	1
FLJ27354	0.855134	-0.68529	0.0732542	1
FYTTD1	-0.443687	4.20124	0.0732835	1
IL7	1.10555	-0.869713	0.0733552	1
ACBD6	0.441287	3.24361	0.0733907	1
TPTE2P5	0.789699	-0.604138	0.073629	1
LINC00282	-0.491453	3.49651	0.0738537	1
RTP4	-0.737305	5.52237	0.0739047	1
CALB1	-1.05608	-1.11771	0.0741183	1
MDK	-0.801011	1.26201	0.0741331	1
VAV1	-0.358877	5.86629	0.0741547	1
FAM81B	1.12819	-1.41766	0.0743064	1
FAM19A1	-1.06723	-0.671187	0.0743107	1
ZNF182	-0.387965	2.55843	0.0743441	1
PAPOLG	-0.471753	4.21444	0.0743935	1
AATF	-0.351986	5.34455	0.0744409	1
PARP12	-0.603183	6.22542	0.0744767	1
C10orf32	0.407997	3.72834	0.0745044	1
YEATS2	-0.444512	2.76365	0.0745438	1
PRKG1	1.26308	-0.598928	0.0745803	1
ZNF780A	0.383081	3.01651	0.0746138	1
MRPL39	0.509986	3.42139	0.0746538	1
LINC00260	-0.546861	2.10707	0.0748037	1
FCGR1B	-0.645249	5.68401	0.074911	1
XCL2	1.0767	1.38221	0.0750676	1
C1orf226	0.909145	0.0626572	0.0753584	1
HERC2P7	0.683034	0.736999	0.0754256	1
LST1	0.477369	7.80155	0.0754899	1
POM121L10P	1.03331	-0.245279	0.075561	1
CCR8	1.66741	-0.784415	0.0757314	1
MRPL54	0.458212	3.72965	0.0758202	1
IRF7	-0.732353	8.32523	0.0759548	1
MALL	0.730971	-0.434892	0.0759568	1
RPS19BP1	0.336855	4.7929	0.0760483	1
GPR18	0.643642	2.38644	0.0761326	1
PRADC1	0.491835	2.94976	0.0761547	1
TECPR2	-0.435958	5.51114	0.0762776	1
DENND6B	0.509418	1.58476	0.0763958	1
NUDC	0.839051	6.30845	0.0764399	1
EXOC1	-0.329198	4.79192	0.0765727	1
IRF1	-0.485173	9.23386	0.0766132	1
SRRT	-0.354933	3.95817	0.0768443	1
UBB	0.971067	10.8493	0.0771396	1
LINC00528	-0.436586	4.64659	0.0771846	1
TTLL5	-0.485881	2.01207	0.0771907	1
HIATL2	0.424565	2.74713	0.0772677	1
TCAF2P1	-0.665981	1.73038	0.0773844	1
ACSL3	-0.462332	4.86044	0.0774586	1
C20orf197	0.605548	1.15575	0.0774714	1
ASGR2	-0.603675	4.7071	0.0775209	1
LINC01011	0.490648	3.31547	0.0775283	1
ADAM28	-0.412736	2.89892	0.077589	1
BBS12	0.751779	0.519834	0.0776542	1
RPS14P3	0.990666	-0.978635	0.0777477	1
SLC2A8	0.634035	1.67549	0.0777665	1
CBX3P2	-0.754435	-0.528622	0.0778381	1
ST3GAL2	-0.402542	5.59697	0.07785	1
CYP27A1	0.865938	6.00959	0.0778595	1
LOC100287036	0.680652	1.65302	0.0778715	1
CWC15	0.329474	4.19203	0.0780302	1
HADHA	-0.327759	6.70882	0.0781262	1
TMEM9	-0.468419	4.25373	0.0781484	1
C4orf32	-0.458268	2.98143	0.0781763	1
VAC14-AS1	0.563333	0.881338	0.0783777	1
PMVK	0.580375	4.49039	0.0784833	1
PPP1R12B	0.552648	5.02593	0.0785479	1
ZNF227	-0.601546	2.05624	0.0785486	1
TRIM38	-0.41336	6.86417	0.0785845	1
BACH1	-0.436248	6.59856	0.0786508	1
PFKFB3	-0.525145	5.78732	0.0786675	1
TLCD2	0.912583	0.336707	0.0789565	1
TTC21A	-0.648392	1.73275	0.0790339	1
C16orf95	0.811646	0.749339	0.0790992	1
SLFN5	-0.682203	4.90444	0.0791619	1
HACD2	-0.53116	0.647259	0.0793146	1
CATIP	0.575027	0.825381	0.0793439	1
IRF5	-0.456949	5.2124	0.07936	1
PROK2	-0.472242	8.11192	0.0795339	1
LPP	0.463482	5.56789	0.0797125	1
CNTROB	0.483015	2.29989	0.0801511	1
METRN	0.856593	-0.392297	0.0801947	1
EIF2B2	0.330629	4.08676	0.0803013	1
MRC1	1.30812	-0.445779	0.0804158	1
CSF1	-0.632778	4.63112	0.080429	1
RHBDF2	-0.496635	6.16347	0.0804785	1
WDR83	0.33132	5.18073	0.0806275	1
CROCCP2	0.536644	1.97499	0.0807001	1
PARP14	-0.544277	7.58767	0.080706	1
RASA4	0.725755	2.97162	0.0808209	1
VRK1	0.438979	3.71016	0.0808408	1
MARCO	0.818615	2.99566	0.0808502	1
GOLGA8IP	1.08353	-0.835557	0.0809604	1
RCL1	0.585498	2.34628	0.0812894	1
SCNN1A	-0.766943	-0.682589	0.0813047	1
ASCC1	0.356535	4.1702	0.0815823	1
PLCB3	-0.477233	0.989357	0.0818181	1
LOC100294362	-0.582787	0.250532	0.081845	1
CCNB1IP1	0.646154	0.972198	0.0819129	1
IQGAP2	-0.355115	6.14011	0.0820316	1
PARVB	0.653262	2.40955	0.0820499	1
HERC5	-0.752289	6.94101	0.0821251	1
ZNF442	-0.880836	-0.12077	0.0823234	1
RYR1	0.97327	-0.904559	0.0823516	1
INMT	0.698111	2.07602	0.082369	1
LOC344887	-0.990234	-0.117409	0.0823994	1
TEX14	1.19169	-0.952421	0.0825091	1
CATIP-AS1	0.573364	0.578897	0.0825321	1
MGC32805	-0.701654	-0.348433	0.0825682	1
LAIR2	1.05639	3.13776	0.0826051	1
LIX1L	0.35079	3.42664	0.0826226	1
TIMD4	1.19637	-0.314436	0.0826274	1
ZRSR2	0.38739	3.28875	0.082655	1
CYP4F29P	1.38739	-0.744575	0.0826985	1
FOXK1	0.531338	4.17228	0.082777	1
FAM69B	0.734539	1.74061	0.0828236	1
DPM3	0.42109	2.76616	0.082831	1
LACTB	-0.460529	5.14468	0.0828869	1
ACCS	-0.859061	2.57917	0.0830555	1
USP54	0.544634	0.476677	0.0831739	1
HNRNPU	-0.307855	6.91356	0.0832621	1
RGL3	0.696106	0.528312	0.0833052	1
DGKQ	0.513219	2.39985	0.0834149	1
ANAPC16	0.366469	6.18665	0.0834193	1
GADD45GIP1	0.457966	4.51466	0.0834842	1
CACHD1	0.92481	-0.677809	0.0834958	1
MTFP1	0.510759	3.17633	0.0836839	1
EPHX2	0.722243	1.84621	0.0837255	1
MPC1	0.294588	4.23812	0.0837974	1
ADAM9	-0.476255	3.75915	0.0840108	1
ANKRD20A9P	0.521284	4.44055	0.0841047	1
MIR133A1HG	0.746444	-0.567781	0.0841663	1
XCL1	1.01232	0.133841	0.0841954	1
TMEM106A	-0.424424	2.67184	0.0843348	1
DOK4	0.700953	0.894285	0.0843493	1
PEX6	-0.554988	2.77743	0.0845339	1
KANSL1L	0.469192	1.92674	0.0846011	1
GEMIN8	0.456936	2.64351	0.0847905	1
DONSON	0.523768	4.51815	0.0848561	1
DUSP6	-0.515051	6.62064	0.0848582	1
C11orf57	0.418415	2.73413	0.0850397	1
MICAL3	0.504606	2.02366	0.0850977	1
SLAIN1	-0.749471	0.654939	0.0853436	1
PPARA	0.54848	1.61208	0.085432	1
LEPR	0.423749	3.07243	0.0854752	1
CACNB2	0.734244	0.346689	0.0855577	1
FRMD6-AS1	0.681347	2.90752	0.0856025	1
SRGAP1	0.955166	1.35893	0.0856264	1
RERE	-0.402174	4.61878	0.0856433	1
TMEM126A	0.637968	2.55284	0.0857137	1
LOC100506801	-0.547715	1.75459	0.0857337	1
IFIT2	-0.736987	10.0972	0.0858328	1
DUSP28	0.404314	2.01387	0.0859987	1
CHCHD2	0.365198	6.97575	0.0860696	1
PRMT6	-0.57612	2.12932	0.0862562	1
COA4	0.426781	3.40938	0.0863155	1
MYLK	0.58648	4.20987	0.0863268	1
LRCH1	-0.54115	1.0826	0.0865266	1
MX2	-0.522669	7.46292	0.0867197	1
RANGAP1	0.859043	4.10826	0.0867479	1
WASH1	0.402942	2.15402	0.0869515	1
IFIH1	-0.634508	6.03215	0.0869919	1
MCMBP	-0.323557	6.1025	0.0870045	1
NDUFB2-AS1	0.490394	1.93232	0.0872503	1
LOC100506258	-0.671472	-0.220278	0.0872816	1
CEMP1	0.541632	1.40822	0.0874008	1
CDC73	-0.293287	4.94332	0.0874062	1
BEND3	1.36691	-1.11934	0.0874507	1
LOC100996286	0.771586	2.18689	0.0875069	1
ANKRD17	-0.298908	3.96813	0.0875944	1
SLC2A5	0.979012	2.64342	0.0877696	1
EZR-AS1	-0.389604	1.24962	0.0878074	1
SOGA1	0.857231	-1.12034	0.0879482	1
PARS2	0.630346	0.969817	0.0880211	1
FAM110B	-0.744493	1.07839	0.0880635	1
ACLY	-0.35802	4.74316	0.0881971	1
AKAP12	0.993474	-0.532353	0.0882345	1
LIME1	0.489922	5.40963	0.0883309	1
ZBED5-AS1	0.430474	3.0127	0.088554	1
SPEF2	0.741624	-0.115754	0.0886889	1
ELF4	-0.343729	5.04836	0.0888802	1
HSPA4	0.723725	5.43239	0.0889889	1
CUL1	-0.442655	4.49721	0.0890112	1
LOC101929147	0.682409	1.3579	0.0891047	1
LOC100133985	0.5924	-0.117517	0.089117	1
ZNF2	0.443066	1.93604	0.0893352	1
ZNF596	1.06792	-0.770985	0.089446	1
CASP7	-0.524438	3.48903	0.0895073	1
RUNX1	-0.392775	3.90853	0.0895104	1
DSEL	0.970637	-0.38483	0.0895118	1
DYRK4	0.421847	2.45429	0.0895427	1
C12orf45	0.664012	1.69734	0.0895442	1
TMEM80	0.293418	4.05498	0.0896937	1
SHTN1	-0.624617	2.86527	0.09013	1
TSHZ3	-0.531201	1.76838	0.0901574	1
FAM114A1	-0.525418	1.26739	0.090227	1
LINC00959	0.670379	0.292328	0.0903579	1
FAM86DP	0.687345	0.329794	0.0905024	1
AGGF1	-0.30792	4.20358	0.0905683	1
RWDD2B	0.554787	1.98887	0.0905803	1
ECE2	0.531573	2.22302	0.0906609	1
RBPMS2	1.14041	-0.330055	0.0908548	1
CENPF	0.605912	2.05106	0.090935	1
PITHD1	0.522363	4.463	0.0911385	1
ZGRF1	0.614269	0.710423	0.0911461	1
RPS26	0.434574	6.4643	0.0912783	1
RCBTB1	-0.502675	2.50083	0.0912821	1
LINC01093	-0.704311	1.88371	0.0913373	1
C1orf123	0.331121	4.11224	0.09136	1
EAF2	0.60085	3.67513	0.0913841	1
PCF11	-0.295389	4.6012	0.0915039	1
ORC2	-0.367309	2.75784	0.0916507	1
HERC6	-0.663197	4.84098	0.0918027	1
CYP2R1	-0.438483	1.51462	0.0920101	1
COL24A1	1.00234	-0.94694	0.0922631	1
C9orf84	-0.667392	3.34477	0.0925827	1
KRT8	0.57418	1.10343	0.0926404	1
S100A6	0.449238	10.3024	0.0927304	1
LSM1	0.402183	3.98707	0.0928016	1
MAP2K7	0.554235	0.836612	0.092942	1
CD99L2	-0.360707	3.22043	0.0929784	1
GOLGA4	-0.272204	4.80107	0.0930153	1
NR2C2AP	0.379297	2.69082	0.0930176	1
RELB	-0.47962	5.10514	0.0930912	1
IFIT3	-0.693408	10.6381	0.0931291	1
UQCC3	0.42623	2.24913	0.093191	1
STOML1	-0.439569	2.58191	0.0932792	1
SPC25	0.557351	3.26644	0.0934028	1
SBNO2	-0.424407	4.1606	0.0934063	1
MRPL11	0.42117	3.74299	0.0934228	1
WDR83OS	0.35414	6.44293	0.0935675	1
STAP1	-0.630382	3.09921	0.0935991	1
GSDMD	-0.442791	5.78955	0.093648	1
HLA-G	0.675897	5.43696	0.0936918	1
TNFRSF4	0.790942	1.31412	0.0936976	1
EEF2K	0.552509	1.21843	0.0938519	1
HFE	-0.448249	2.05626	0.0938825	1
MRPS6	0.7643	5.22654	0.0943012	1
NEO1	0.701103	1.24666	0.0943295	1
CC2D2A	-0.562603	3.42543	0.0943336	1
ERCC3	-0.292503	4.09722	0.0944373	1
PTGR2	-0.621641	-0.0610263	0.0944684	1
IQCK	0.681169	-0.420384	0.0944934	1
ARHGEF2	-0.329481	5.22492	0.0946141	1
GBP2	-0.48915	8.74018	0.0946377	1
CXorf40A	0.365329	3.03349	0.0948197	1
TMEM208	0.361135	5.22733	0.0949756	1
FADD	0.371902	5.20096	0.0950813	1
PRPS1	0.357797	3.06677	0.0951769	1
HIVEP3	-0.511014	1.74081	0.0953424	1
RPSAP9	0.538007	0.938265	0.0953693	1
LOC100506100	0.596458	1.09091	0.0953788	1
PSMD6-AS2	-0.587162	3.81381	0.0955016	1
ZMYND12	0.941112	-0.226224	0.0956094	1
LOC101928093	1.15013	-0.60872	0.0956675	1
CCP110	-0.40774	2.72418	0.0957518	1
RNASE6	0.585918	6.8299	0.0957524	1
CACFD1	0.70927	1.22567	0.0962262	1
SLC6A12	-0.651031	1.30727	0.0963084	1
RPSAP58	0.5065	2.4934	0.0964157	1
SEL1L	-0.370537	5.51215	0.0965408	1
EVA1B	0.440388	2.0158	0.0966957	1
SYNJ2	0.422748	2.50045	0.0967708	1
CDKN2B	-0.574764	1.55556	0.0968367	1
PAXBP1-AS1	0.597869	0.953187	0.0971235	1
LMF1	-0.493892	1.59493	0.097272	1
MIR6840	0.440695	1.59932	0.0973405	1
NME3	0.44838	3.00253	0.0973886	1
SIRT5	0.486115	3.79412	0.0975453	1
ADM	-0.529013	6.97858	0.0976758	1
PPIE	0.381202	4.35529	0.0977003	1
CTTN	0.587349	3.95196	0.0977633	1
RHOT1	-0.388276	5.40189	0.0979709	1
CCL28	0.791533	0.392919	0.0982865	1
TXNDC16	-0.560022	0.820597	0.0985748	1
ODF3B	-0.481059	5.03525	0.0985838	1
ARRDC5	0.546048	1.97158	0.0987065	1
NPDC1	0.718105	0.724037	0.0988528	1
C15orf39	-0.409659	5.04517	0.0990478	1
TMEM191B	0.721283	-0.106937	0.0991013	1
SNORD49B	0.775646	-0.442972	0.0991236	1
TRMT112	0.40468	6.19887	0.0992128	1
TRUB2	0.402011	3.45112	0.099231	1
THAP3	0.338858	3.52544	0.0993762	1
CEP135	-0.362343	2.63075	0.0993827	1
JMJD1C	-0.362132	6.59245	0.0993955	1
MRPL52	0.432882	4.29035	0.0994359	1
C17orf107	-0.732434	-0.627404	0.099469	1
SEMA4F	0.526476	1.25687	0.0995175	1
APPBP2	-0.31015	4.02072	0.0996432	1
LOC100506844	0.399683	2.11881	0.099793	1
MGRN1	0.47413	3.46538	0.0999416	1
MRPL57	0.376694	4.52786	0.099992	1
INO80E	-0.439529	0.500558	0.100057	1
NGFRAP1	0.541641	5.15695	0.100088	1
MND1	0.960961	-1.14365	0.100096	1
GBF1	-0.301032	3.62043	0.100509	1
SAR1B	0.375242	4.38645	0.100523	1
RBX1	0.499992	6.06342	0.100567	1
ZNF429	-0.651907	4.6772	0.100582	1
DOPEY2	0.775235	3.94285	0.100871	1
TOMM5	0.511129	3.69718	0.100872	1
TMCO6	-0.36054	3.56552	0.100873	1
AARS	-0.468874	4.10528	0.100918	1
UQCRH	0.431594	5.13225	0.100992	1
AOAH	-0.3504	7.19572	0.101164	1
DRC1	0.622193	1.65448	0.101184	1
STAT2	-0.46718	6.58165	0.101187	1
ERBB2IP	-0.340707	5.49128	0.10125	1
NFKB1	-0.399336	4.75834	0.101257	1
AP3B1	-0.292939	4.85844	0.101332	1
TDRD7	-0.480125	5.26277	0.101411	1
AFMID	0.558233	0.078816	0.101913	1
TYMP	-0.406972	9.24042	0.101934	1
ARL4A	0.553981	4.81671	0.102042	1
DSTNP2	0.600181	0.600877	0.102105	1
ACAA2	-0.304672	5.26178	0.102142	1
TRIP11	-0.284705	4.0081	0.102147	1
LGALS9	-0.487229	5.57688	0.102182	1
LINC00671	0.679379	1.94192	0.10229	1
NEDD4	0.517043	1.54143	0.102385	1
VCAN	-0.606324	7.68762	0.102561	1
DPY30	0.419237	4.37822	0.102616	1
KIAA0101	0.455187	3.12415	0.102651	1
PF4	0.667453	7.59095	0.102667	1
APITD1-CORT	0.65311	-0.150509	0.102684	1
MLLT6	-0.393742	4.23037	0.102696	1
RASL11A	0.710597	-0.223143	0.102871	1
SEC61A2	0.4674	3.85803	0.103063	1
CHD1L	0.312288	3.3358	0.103383	1
BUD13	-0.324404	3.347	0.103401	1
LRRC8A	0.410842	3.79717	0.103437	1
NDUFB6	0.429988	6.02638	0.103665	1
ZNF530	0.783549	-0.0487616	0.103683	1
LOC101929140	0.677096	0.194296	0.103808	1
FAM26E	1.1382	-0.432142	0.103854	1
SLC14A2	0.849714	-0.295902	0.103929	1
C14orf142	0.425085	2.26431	0.10402	1
MAST3	0.594309	6.5704	0.104117	1
C19orf84	1.17809	0.0563783	0.104335	1
SKIV2L	-0.334177	3.81758	0.104437	1
NEXN-AS1	1.01622	1.77498	0.104474	1
CKS1B	0.516077	3.43905	0.104677	1
HIF1A	-0.408038	7.22113	0.104947	1
DUSP3	-0.418681	5.10732	0.105095	1
SP100	-0.384661	8.17287	0.105133	1
IGF1	0.859106	0.87329	0.105302	1
NDUFA4	0.541108	6.31489	0.105424	1
LOC105377348	0.592293	1.46918	0.105487	1
TACSTD2	1.27613	1.2001	0.105504	1
METTL21A	0.488511	6.07861	0.105525	1
MRPL43	0.342038	4.0799	0.105598	1
ACSBG1	0.875081	0.862941	0.105638	1
NCKAP1L	-0.358539	6.22958	0.1057	1
TCEA1	-0.278871	5.50501	0.105839	1
RAB3IP	0.365276	3.76138	0.106033	1
DNAJC30	0.50234	1.56832	0.106069	1
CCL5	0.418128	7.89048	0.106079	1
C8orf59	0.568683	2.70337	0.106125	1
SMARCA5	-0.288164	5.06563	0.106358	1
HAUS1	0.446905	2.94882	0.106503	1
CRX	0.611739	1.19183	0.10654	1
COL9A2	-0.674124	5.88048	0.106546	1
TRAFD1	-0.472961	7.1307	0.106669	1
RHOBTB1	0.750727	2.00375	0.106679	1
RGCC	0.508619	4.66522	0.106685	1
MLH3	0.547994	3.03686	0.106918	1
PROSER2	0.643871	0.777648	0.106992	1
PRKAR1B	0.570657	3.07893	0.107002	1
SHISA9	0.516461	5.406	0.107002	1
IER2	-0.361134	7.65217	0.1073	1
DOCK8	-0.315227	7.14325	0.107683	1
PIK3AP1	-0.464234	7.33917	0.107711	1
NOD2	-0.468471	6.43921	0.108012	1
S100P	0.919212	6.71079	0.108074	1
MIR4700	0.592612	-1.19959	0.108228	1
FSD1	0.952151	1.22808	0.108363	1
S1PR2	0.516843	1.13941	0.108436	1
LOC100268168	0.743621	-0.487716	0.108517	1
SCRG1	0.669594	1.89017	0.108595	1
KLHL5	-0.396237	3.41844	0.108713	1
NDUFA12	0.433424	5.34676	0.108946	1
ARHGAP30	-0.313714	7.68014	0.108978	1
PHACTR1	0.852965	2.52937	0.109056	1
LOC100507634	0.710473	-0.859439	0.109112	1
WASH5P	0.435344	1.07706	0.109174	1
MIR4426	0.429917	4.81628	0.109235	1
LGALS3BP	-0.563615	5.59366	0.109413	1
TMEM242	0.405341	2.70162	0.109744	1
UQCC2	0.463954	3.17659	0.109827	1
ZNF275	0.659479	1.27062	0.110306	1
SIVA1	0.326657	4.75338	0.110462	1
SNHG11	0.406408	1.93188	0.110492	1
NDUFAF6	0.492782	2.31047	0.11052	1
RICTOR	-0.394934	5.5686	0.110599	1
PARK7	0.316394	6.53881	0.110636	1
EPHX1	0.721969	0.0276947	0.11076	1
DTYMK	0.456653	3.11874	0.11093	1
PABPC4	0.415756	3.00067	0.110948	1
SLC18A2	0.482566	2.57788	0.111012	1
CLEC4G	-0.91347	-0.32915	0.111131	1
CEBPE	0.792395	2.28528	0.111169	1
SLC9A7	-0.491422	1.2919	0.111358	1
FFAR4	1.00214	-0.463977	0.111376	1
KRTCAP3	-0.757614	-1.21197	0.111405	1
SAFB	-0.339656	5.58486	0.111496	1
C3orf33	0.784867	-0.641316	0.111935	1
PRPS2	-0.411228	3.86075	0.112145	1
GNPTAB	-0.320311	4.67924	0.112151	1
EIF4E3	-0.38967	6.18146	0.112153	1
ZNF638	-0.302467	4.71373	0.112193	1
BIRC2	-0.399524	5.07472	0.112273	1
GAREML	0.794025	-0.496524	0.112347	1
TMEM40	0.566072	4.95714	0.112487	1
SH3BGRL2	0.715609	4.66044	0.112505	1
ZNF496	-0.608207	3.34485	0.112611	1
ZNF16	-0.611393	0.714894	0.112621	1
FAM89A	-0.606668	2.42512	0.112682	1
LOC100287015	0.568745	1.01532	0.112696	1
VPS39	-0.290864	5.20593	0.112741	1
MAGOH	0.355644	2.92628	0.112774	1
MYL9	0.733476	4.65695	0.112941	1
B3GNT5	-0.507188	3.72171	0.112961	1
NUDT5	0.479121	5.6924	0.113059	1
ETV6	-0.359088	6.05251	0.11315	1
ZNF829	-0.792596	-0.226655	0.113165	1
PDE12	-0.450871	2.44094	0.113173	1
STAG1	-0.349659	3.59731	0.113201	1
PRR29	0.358651	4.79948	0.11322	1
CEP170	-0.282448	4.33033	0.113287	1
MRPS18C	0.453444	3.94193	0.113369	1
SLC2A12	0.711718	-0.127806	0.113385	1
WDR11-AS1	1.00713	-0.930188	0.113555	1
HYDIN	0.998107	-0.328432	0.113681	1
TARDBP	-0.28292	5.29899	0.113688	1
PTPRS	0.785638	-0.577953	0.113734	1
EHMT2	-0.356786	3.0538	0.113939	1
EXT2	-0.425553	3.58609	0.113951	1
GALM	-0.474497	5.62915	0.113973	1
LINC00861	0.55062	4.5968	0.114143	1
BEND2	0.839303	1.22946	0.114146	1
MYO1H	1.08399	-0.918532	0.114314	1
BMPR2	-0.36129	2.54869	0.114365	1
TCP11L1	-0.4183	2.02015	0.114653	1
SPATA5	0.490009	0.764259	0.114677	1
PPIA	0.378269	8.58665	0.11476	1
SOBP	1.1491	-1.23098	0.114921	1
MYO1G	-0.332969	5.80837	0.115119	1
QRICH2	1.12576	-0.680103	0.11532	1
LRRC42	0.457636	2.66129	0.115395	1
ZFP3	-0.658079	0.309282	0.115405	1
RNF123	-0.415557	4.56507	0.115506	1
ADGRV1	1.02022	-0.455196	0.115511	1
TRIM5	-0.498539	4.83909	0.115567	1
TIFA	-0.483066	4.61257	0.115691	1
RAP2C	-0.362913	5.06802	0.115767	1
OST4	0.422892	7.50972	0.115839	1
CLIC3	0.713631	4.25276	0.116115	1
M1AP	0.812339	0.0310318	0.116164	1
LINC00908	1.05098	-1.41666	0.116188	1
ICT1	0.400492	3.0459	0.116189	1
CLPP	0.315975	4.79587	0.116375	1
SMIM17	0.686332	1.09018	0.116457	1
AGFG2	0.439189	1.46452	0.116486	1
PNPLA4	0.535396	1.63522	0.116568	1
NCK2	0.490896	4.0852	0.116626	1
BCRP2	0.639805	-0.25328	0.116666	1
LIMS3	0.437268	2.91497	0.116684	1
LIMS3L	0.437268	2.91497	0.11669	1
PIM2	-0.384559	7.53715	0.116717	1
LOC100129083	-0.486691	3.75032	0.116734	1
MAP1LC3A	0.467615	3.24876	0.116807	1
MAP1LC3C	0.679648	0.606381	0.116847	1
STPG1	0.636321	0.486456	0.116852	1
DGKE	0.703762	1.63891	0.116892	1
CIITA	-0.433016	2.63267	0.116901	1
INAFM2	0.386231	2.77692	0.116902	1
TEX22	0.738332	-0.93019	0.117024	1
GSTCD	0.774077	-0.0616418	0.117096	1
SLC30A1	-0.532795	2.37459	0.117321	1
ATOX1	0.372007	4.77575	0.117421	1
SEC23B	-0.333656	5.44666	0.117495	1
CD164	-0.380834	8.15446	0.117559	1
MYBPH	1.30906	-1.09196	0.117585	1
OPRM1	0.550839	1.4722	0.11759	1
AKT1	0.350081	3.96722	0.117721	1
RFXANK	0.40029	4.34968	0.118025	1
NBAS	0.412383	2.74612	0.118043	1
SNX20	-0.375333	5.8991	0.118048	1
FAM58A	0.294646	2.75128	0.118148	1
NDUFS5	0.413125	4.89753	0.11841	1
PFKFB2	0.757353	5.10538	0.118429	1
LRP3	0.665035	0.627279	0.118485	1
FKBP15	-0.332097	5.06867	0.118735	1
SLAMF8	0.685442	0.982505	0.118838	1
SPOPL	-0.382933	4.88774	0.118898	1
HINT2	0.381565	3.77344	0.11893	1
FOXD2	0.855759	-1.22354	0.119043	1
JMJD1C-AS1	-0.480711	-0.0559621	0.119085	1
EPB41L3	-0.57632	2.3847	0.119219	1
RMND1	0.427765	2.11014	0.119244	1
INPP5F	-0.416608	1.68301	0.119261	1
SERHL	0.481247	1.16789	0.119337	1
DGCR6L	0.331239	3.94859	0.119424	1
FAM73B	0.333804	3.40504	0.119431	1
CEP63	-0.344675	5.65929	0.119622	1
ZNF141	-0.6188	0.302317	0.119684	1
MIS18A	0.475917	1.52085	0.119756	1
NDUFA1	0.395376	6.13719	0.11985	1
BMP8B	0.640432	-0.0728963	0.119861	1
TMEM134	0.343322	3.22101	0.119866	1
LIG3	-0.320436	2.79358	0.119868	1
SEPSECS-AS1	0.457839	1.1227	0.120007	1
LINC00892	0.668371	0.221451	0.120117	1
HIST1H2BN	0.64783	1.16007	0.120157	1
KDM4C	-0.339147	3.36913	0.120345	1
LINC01550	0.660504	1.14476	0.12047	1
P2RY12	0.650691	1.02674	0.120546	1
NRIP1	-0.363538	3.42422	0.120594	1
ANKRD54	-0.374515	2.41747	0.12069	1
C5orf56	-0.529008	5.30684	0.120799	1
IFIT1	-0.74383	8.67453	0.120925	1
ZNF620	0.898018	0.0640488	0.120935	1
UQCR11	0.390837	7.05286	0.120993	1
GIMAP4	-0.349217	8.04234	0.121001	1
TARBP2	0.359649	2.84085	0.121059	1
LNPEP	-0.344026	3.15485	0.121167	1
CA3	1.29638	-0.741647	0.121348	1
ZFP62	0.414086	1.51879	0.121372	1
C19orf24	0.386262	3.80768	0.121412	1
NUBP2	0.290233	4.42715	0.121443	1
PRNP	-0.493578	4.62216	0.121464	1
ZNF827	0.535326	1.27572	0.121561	1
LOC100132077	0.632475	1.31674	0.121656	1
TMIGD3	0.821479	3.55663	0.121675	1
CELF6	0.700657	0.2609	0.121685	1
LOC100506302	0.412811	1.96499	0.121698	1
STRADA	-0.304522	4.17358	0.121731	1
POP7	0.333679	3.8058	0.121853	1
ADAM22	0.791765	-0.238676	0.121938	1
BRICD5	0.554293	0.15611	0.121961	1
CKS2	0.606342	3.76887	0.121982	1
CD300C	-0.480803	4.51902	0.122098	1
ADAM10	-0.389626	5.99875	0.122269	1
DNPH1	0.502615	2.91741	0.122271	1
LIN7B	0.564699	-0.1938	0.122313	1
RASA4B	0.711059	3.17702	0.122403	1
MAPKAPK2	0.448567	3.25876	0.122439	1
DHRS12	-0.418514	5.36121	0.122505	1
MIR3654	0.44311	4.48156	0.122652	1
LINC01504	0.603713	1.65717	0.122746	1
MMACHC	0.516609	0.545014	0.122892	1
ZEB1-AS1	0.531943	1.81111	0.122949	1
ADAMTSL4	-0.409461	3.5964	0.122965	1
SNRPG	0.578403	4.93374	0.122967	1
POLR2L	0.351764	5.16044	0.122967	1
COLQ	0.589894	1.72025	0.123002	1
MRPL46	0.419358	3.27647	0.123029	1
RRP7BP	0.381999	2.60131	0.123056	1
DHX57	-0.43414	1.82498	0.123242	1
HMBS	0.594397	4.7812	0.1234	1
TNFRSF10B	-0.338535	3.58474	0.123696	1
PKD2L2	-0.478498	0.0705147	0.123707	1
BBOX1-AS1	0.655009	-0.728821	0.123787	1
FIG4	-0.302828	4.47926	0.123845	1
WASH7P	0.35637	2.37191	0.12394	1
EIF4G1	-0.275211	4.60304	0.124071	1
ETV7	-0.717496	5.41548	0.124143	1
ZSWIM7	0.356702	3.10979	0.124245	1
PCDH1	-0.847528	-0.378671	0.12438	1
CEP41	0.390668	2.44641	0.124446	1
NHSL2	-0.353581	7.13443	0.124449	1
RPS29	0.485101	5.23866	0.124459	1
KIF19	-0.997822	-1.21815	0.12455	1
TRUB1	0.54422	1.11517	0.124621	1
INCA1	0.623238	-0.376906	0.124687	1
NDUFA6	0.371572	4.89805	0.124858	1
CD200R1	0.921765	0.845665	0.124919	1
COX7A2	0.425512	6.47598	0.12503	1
EEF1B2	0.418899	4.82855	0.125194	1
ZNF547	0.791114	-0.195726	0.125212	1
ECHDC3	0.87544	5.10485	0.125323	1
PNRC2	-0.397346	5.8206	0.125377	1
NDUFAF3	0.334027	6.05054	0.125392	1
GRIPAP1	-0.274504	4.57625	0.125552	1
SSBP4	0.372228	2.90989	0.125603	1
CDKN2AIPNL	0.334628	2.40144	0.125665	1
SPATA41	-0.60879	-0.280591	0.125846	1
ATP6V1E2	-0.638394	-0.494069	0.125867	1
CAV1	0.875417	1.3758	0.125934	1
C6orf136	0.389078	1.62352	0.125956	1
PTGES2-AS1	0.603849	-0.198198	0.125961	1
ANTXR2	-0.393972	5.54773	0.126011	1
FBXW5	0.285759	6.06593	0.126233	1
POGK	-0.359833	3.03308	0.126263	1
ZNF441	-0.556298	2.38738	0.126303	1
CP	-0.374521	2.04996	0.126453	1
RCOR3	-0.309297	4.46496	0.126494	1
UBR4	0.61857	5.65035	0.126586	1
SLC16A3	-0.367282	6.19484	0.126649	1
ALPL	-0.552279	9.21353	0.126767	1
CENPV	0.619804	1.13806	0.126773	1
PHRF1	-0.352673	2.66433	0.12679	1
MAN2B1	-0.28975	5.85133	0.126997	1
BHLHE41	0.90386	0.149224	0.127059	1
RNF135	-0.362429	6.20909	0.127147	1
EIF3A	-0.276131	5.46591	0.127312	1
RAD51L3-RFFL	-0.312316	4.76121	0.127587	1
NNMT	1.40746	-0.332247	0.127595	1
BNIP1	0.459507	1.35663	0.127624	1
PRKAR2B	0.616527	5.16245	0.127637	1
MYO18A	-0.299917	3.45688	0.127693	1
NRN1	-0.982062	1.1009	0.127792	1
SVIP	0.409213	3.47681	0.127831	1
CTNNB1	-0.313079	5.23088	0.127922	1
RSAD2	-0.821834	9.0429	0.128105	1
KL	-0.738351	0.116337	0.128186	1
TPR	-0.289353	6.01721	0.128245	1
TP53INP2	0.782238	1.95054	0.128249	1
FBLIM1	0.648207	1.09615	0.12842	1
OCIAD2	0.467532	3.2564	0.128459	1
TRIM10	0.803985	1.38748	0.128588	1
ZNF30	0.87289	0.381353	0.12863	1
CENPN	0.459261	2.07614	0.128647	1
SPRED2	-0.631539	0.0244852	0.128945	1
KIAA0226	-0.321606	6.323	0.129036	1
RALGAPB	-0.275235	4.02632	0.129042	1
NASP	-0.351468	4.96641	0.129053	1
MRPL35	0.424149	2.91544	0.129106	1
SS18L2	0.350392	3.92902	0.129179	1
CEACAM1	-0.489996	6.75324	0.12918	1
GFOD2	0.438133	4.35075	0.129194	1
LINC00116	0.404224	2.52989	0.129202	1
ST13	0.618486	6.12257	0.129216	1
TNFRSF13C	-0.671801	-1.18583	0.12928	1
ECE1	-0.407511	7.229	0.129296	1
C11orf95	0.62671	-0.192852	0.129356	1
NKX3-1	-0.64847	0.624232	0.129453	1
UBL5	0.398268	6.53085	0.129526	1
KCNQ5	0.789096	-0.403644	0.129542	1
OXNAD1	0.403755	2.94207	0.129604	1
PARP11	-0.467466	3.3971	0.12969	1
PRR5L	-0.408132	3.00567	0.12973	1
COG7	-0.326978	2.436	0.129793	1
MRPS24	0.425823	3.46505	0.129892	1
N4BP2L1	-0.38913	3.72389	0.12995	1
LOC101927131	-0.556159	1.00384	0.130198	1
SVEP1	1.02222	-0.793223	0.130198	1
SREBF2	-0.31063	3.361	0.13027	1
RASA2	-0.265821	4.79783	0.13036	1
NSA2	0.37401	3.19678	0.130522	1
OLR1	1.34064	2.21237	0.130523	1
SYNGR1	0.43565	3.12617	0.130616	1
NR6A1	0.494763	1.99718	0.130698	1
MRPS33	0.633992	2.59238	0.130824	1
ARHGAP31	-0.465751	1.70085	0.130871	1
DARS2	-0.43761	2.39943	0.130955	1
SAP30L-AS1	-0.354013	2.66651	0.131009	1
KIAA1147	0.48482	1.29474	0.131076	1
DDX3X	-0.326216	7.16242	0.13108	1
CMPK2	-0.724915	6.89429	0.131134	1
RPS27A	0.402074	6.23529	0.13118	1
UHRF1BP1	-0.472543	1.70183	0.131232	1
ZNF48	0.48648	1.03655	0.131236	1
RGMB	-0.607592	0.164986	0.131375	1
NPIPA1	0.451631	0.81415	0.131415	1
RHBDD1	-0.349024	2.88049	0.131524	1
CD27-AS1	0.384354	4.0487	0.131549	1
RGAG4	-0.79268	-1.22737	0.131619	1
DZIP1L	1.21173	-0.23262	0.13182	1
SEPT4	-0.633369	3.88826	0.131893	1
GFPT1	-0.340852	3.22887	0.131934	1
SLCO3A1	-0.361723	6.37181	0.131962	1
TMEM140	-0.464345	8.75603	0.131993	1
URGCP-MRPS24	0.422452	3.48372	0.132093	1
RAD51-AS1	0.346017	2.81002	0.132237	1
RAB29	-0.315666	4.81667	0.132256	1
CDK5RAP3	-0.318704	5.94671	0.132324	1
KIAA0922	-0.285047	4.9868	0.132346	1
TESK2	-0.397578	3.59479	0.132493	1
PLEKHG1	0.700359	0.133058	0.132544	1
TMSB4X	0.287246	12.5446	0.132584	1
CLEC11A	0.588677	0.774253	0.132662	1
RNF111	-0.328277	4.62503	0.132722	1
ITGA4	-0.36387	5.24	0.13276	1
ZNF597	0.505812	0.747086	0.132795	1
ZMIZ1	-0.338487	4.37129	0.132887	1
CHCHD10	0.602003	0.671321	0.132948	1
NMNAT3	0.685335	1.39649	0.132974	1
TMEM258	0.36236	5.73172	0.132981	1
RPL22L1	0.697844	1.41369	0.133024	1
RAB36	0.54755	4.05029	0.133163	1
C6orf203	0.524575	1.83974	0.133175	1
CD83	0.958352	2.76965	0.133183	1
SERPING1	-0.682154	8.17553	0.133393	1
NHSL1	0.667194	1.25952	0.133421	1
CAPN5	-0.631544	1.24661	0.133424	1
MVP	-0.337756	7.53421	0.133613	1
FAHD2CP	0.658261	-0.610794	0.133716	1
TMEM38A	0.501532	2.26802	0.133764	1
KAZN	0.666999	2.45752	0.134025	1
MTIF3	0.290499	4.3387	0.134043	1
UGDH	-0.455787	2.51722	0.13407	1
CD99P1	0.333462	2.40626	0.134174	1
HELZ2	-0.559706	4.25052	0.134207	1
TREML1	0.660777	6.65699	0.134215	1
PYCRL	0.524251	1.66011	0.134298	1
ELL3	0.668018	0.805175	0.134347	1
C9orf156	0.28887	4.09079	0.134377	1
PLSCR1	-0.504671	8.68713	0.134402	1
DECR2	0.519107	1.0196	0.134423	1
DNAH7	0.742479	-0.472407	0.134611	1
COMTD1	0.351162	2.30901	0.13464	1
DMXL2	-0.330958	5.27946	0.134873	1
ITSN1	0.435677	2.50951	0.134942	1
FSIP1	0.97194	-0.971087	0.135015	1
MYLK-AS1	0.54867	0.334714	0.135079	1
HIF1A-AS1	-0.414494	2.68442	0.135386	1
CLCN4	-0.635901	2.06587	0.135386	1
PPP2R3C	0.407529	5.7692	0.135428	1
KBTBD7	0.547773	5.15079	0.135471	1
ST8SIA4	-0.401855	6.32775	0.135585	1
SERTAD1	-0.301954	3.67778	0.135598	1
ZNF264	0.378505	2.27135	0.135615	1
IL27	-0.509815	1.39781	0.135661	1
RPSA	0.432569	6.43999	0.135677	1
SLC22A4	-0.406025	6.11876	0.135711	1
ABCC1	0.442215	2.84938	0.135712	1
LONRF1	-0.406165	2.95519	0.135801	1
SKIL	-0.365265	3.78714	0.135861	1
SCAF11	-0.297342	7.1912	0.135929	1
LOC283710	0.712214	2.32226	0.135982	1
PCYT1B	0.827315	0.756339	0.13618	1
LYL1	0.639613	6.4255	0.136191	1
C12orf73	0.552956	0.596398	0.136322	1
SNRPD2	0.428314	5.69756	0.136483	1
PON2	-0.467873	1.88136	0.136534	1
CDKN1A	0.309927	5.51745	0.136695	1
TM9SF4	-0.285578	4.78262	0.136699	1
RPS14	0.397186	7.72676	0.136736	1
ZBP1	-0.465241	7.04638	0.136753	1
TRMT1L	-0.336027	4.6617	0.136895	1
PATL2	-0.340776	3.92951	0.136908	1
IL32	0.513486	6.72709	0.137379	1
SIRT3	0.404773	2.94094	0.137491	1
LOC100131626	-0.665856	-1.08506	0.137541	1
STAT5A	-0.347687	5.9522	0.137607	1
HADHB	-0.277843	6.34732	0.137673	1
PLEKHG2	-0.444583	0.832839	0.137902	1
PREP	-0.331312	3.8552	0.13792	1
SMAD5	0.384181	2.66923	0.137981	1
PTAR1	0.398213	3.99236	0.138129	1
ACVR2B	0.957907	-0.794761	0.138172	1
ASAP1	-0.347667	6.50219	0.138172	1
UNC93B1	-0.426167	6.93007	0.13836	1
IMMP1L	0.635354	0.517947	0.138384	1
TGIF2	-0.277749	3.22761	0.138418	1
PDK1	0.329645	4.55579	0.138483	1
SUB1	0.494716	6.46128	0.138542	1
TMEM191A	0.485491	0.106966	0.138546	1
ANKRD50	-0.594225	0.739664	0.138571	1
SLC26A8	-0.389052	4.72396	0.138625	1
CEP131	0.471427	0.251981	0.138655	1
NSMCE2	0.43144	2.99995	0.138669	1
AHCY	0.43201	3.92413	0.138889	1
BTN3A1	-0.363582	6.89866	0.138896	1
MOXD1	0.948014	-0.477492	0.138964	1
MFSD9	0.450926	2.73853	0.139157	1
MCRS1	0.285401	5.25929	0.139158	1
L1TD1	0.610865	0.925258	0.139189	1
TREML3P	-0.607244	3.16266	0.139321	1
APOBEC3A	-0.449735	6.86153	0.139352	1
PUS7	-0.644492	0.540043	0.139363	1
SH3GLB2	0.467296	3.89983	0.139425	1
PIP4K2B	-0.323469	3.68696	0.139521	1
SMARCD2	-0.280754	5.12822	0.139572	1
RPS20	0.437552	5.55008	0.139612	1
DNAJB2	0.582974	2.46175	0.139646	1
SECTM1	-0.500415	7.76343	0.139813	1
RPL7A	0.356145	6.55905	0.13984	1
STAT1	-0.445639	8.81778	0.139944	1
EXOSC10	-0.306658	4.18862	0.13997	1
MIR4477A	-0.540655	0.0147419	0.13997	1
MIR4477B	-0.540654	0.0147419	0.139979	1
CCDC85B	0.315129	4.28538	0.139979	1
PTOV1	0.487042	4.408	0.140028	1
WDR81	0.339482	2.98255	0.140061	1
DDX60L	-0.42291	7.27501	0.140069	1
ZNF215	1.09263	-0.373951	0.140102	1
RPS19	0.357215	8.05626	0.140427	1
AGBL5	0.378576	6.21429	0.140447	1
IL4R	-0.420731	6.10938	0.14052	1
H2AFX	0.494412	1.89727	0.140606	1
RPL21	0.468381	7.00071	0.140646	1
RPL21P28	0.468381	7.00071	0.140657	1
ZNF35	-0.514486	1.00484	0.140723	1
OXLD1	0.266329	3.9347	0.140736	1
GP6	0.600311	3.99105	0.140843	1
MGME1	-0.302375	3.68874	0.14088	1
SEC11C	0.629052	5.5089	0.141023	1
DTD1	0.359937	3.5702	0.141115	1
MORN3	0.737212	-0.0989355	0.141209	1
CEP70	-0.717588	-0.409265	0.141215	1
FCGR2A	-0.383686	10.2725	0.141225	1
HIST1H4D	-0.553981	0.963527	0.141347	1
TBC1D8B	1.04939	-0.850248	0.141486	1
RNGTT	-0.31747	2.87903	0.141605	1
CNOT10	-0.302165	4.03048	0.141748	1
PRSS57	0.805241	0.406051	0.141841	1
CREB1	-0.286544	5.13462	0.141939	1
NDST2	-0.322992	4.38822	0.141954	1
RMI1	-0.381633	3.37029	0.141967	1
ALKBH8	-0.515605	0.791887	0.141981	1
RAB11B-AS1	0.367724	1.44505	0.142084	1
MRPS11	0.268265	4.2293	0.142116	1
EHD1	-0.331713	7.07244	0.142161	1
TNFSF12	0.332508	2.95592	0.142173	1
TMEM184A	0.491319	0.34051	0.14222	1
RARA	-0.393773	6.14546	0.142324	1
PTK2B	-0.28112	7.14034	0.142378	1
TXNL4A	0.279606	4.87165	0.142412	1
ANKRD39	0.40442	2.12471	0.142457	1
MTBP	0.788551	0.411679	0.142482	1
CCDC84	0.343099	4.43075	0.142524	1
C9orf41	-0.46096	0.361235	0.142684	1
SIGLEC10	-0.447521	6.09645	0.142844	1
BRAT1	-0.26468	4.73406	0.142875	1
NUB1	-0.37672	5.69267	0.142877	1
CCDC28B	0.492091	1.82472	0.142932	1
TRAPPC11	-0.294451	3.42463	0.142941	1
CEP192	-0.339598	2.46172	0.142962	1
CCNY	0.379289	4.03813	0.142999	1
UQCRQ	0.436099	5.42405	0.143041	1
DNAJC10	-0.415807	3.97778	0.143147	1
FAM8A1	-0.401182	6.80674	0.14315	1
ZNF524	0.331243	3.48423	0.143193	1
SPA17	0.750554	-0.509222	0.143265	1
DUSP23	0.340357	4.25884	0.143338	1
RFFL	-0.320909	4.97813	0.143401	1
KLF10	-0.535642	4.43384	0.143427	1
DRAXIN	0.638279	0.487869	0.143431	1
ARHGEF19	-0.607606	1.25377	0.143446	1
CHCHD1	0.358869	3.44554	0.143461	1
RPL24	0.375718	4.95353	0.143467	1
RAB40C	0.388589	3.57176	0.143556	1
AIRN	0.769256	-0.66097	0.143596	1
LOC105747689	-0.406052	3.53783	0.143597	1
C17orf53	0.740585	1.26357	0.143873	1
ANKRD22	-0.700359	5.66469	0.143902	1
REL	-0.302299	4.7938	0.143939	1
MRPL20	0.29947	4.45559	0.144057	1
ZNF200	-0.390422	4.85685	0.144076	1
NPIPA3	0.493523	-0.158179	0.14412	1
NPIPA2	0.493521	-0.158179	0.14415	1
RFC4	0.492432	2.73673	0.144244	1
NR2E1	1.4035	-0.824193	0.144312	1
SGIP1	-1.03445	-0.225467	0.144334	1
USP32	-0.309908	6.24522	0.144595	1
VKORC1	0.28825	4.93866	0.144801	1
OAS3	-0.688547	7.44951	0.145013	1
FGF9	1.54477	-1.04464	0.1451	1
MAGEF1	-0.360656	2.12358	0.145115	1
AEN	0.419603	3.4849	0.145213	1
ARRDC1-AS1	0.319445	3.14059	0.145251	1
ZNF511	0.273207	3.71602	0.145256	1
BTBD6	0.55307	1.6524	0.145383	1
LOC100507577	0.343998	3.24308	0.145487	1
ZNF621	0.38103	1.81789	0.145501	1
POLR2C	0.271399	4.76299	0.145531	1
ADA	0.433788	4.4201	0.145752	1
ERAP1	-0.269803	4.91889	0.145802	1
VPS9D1	-0.488089	3.70603	0.145814	1
ZMAT1	-0.40569	1.89221	0.145829	1
FGF11	-0.83532	-0.752225	0.145963	1
PIK3CG	-0.286827	5.65433	0.14599	1
TBC1D9B	-0.277021	4.13707	0.146026	1
RPL27	0.441562	5.79494	0.146117	1
SLC12A4	-0.383202	1.99165	0.146211	1
RLF	-0.329509	3.72001	0.146252	1
METTL21B	0.608546	0.580922	0.146301	1
NDUFA7	0.315773	4.34744	0.146419	1
NDUFB4	0.329213	5.65382	0.146427	1
CNOT4	-0.334584	3.19177	0.146446	1
BRIX1	0.402669	3.17601	0.14653	1
IFIT5	-0.558137	6.32417	0.146543	1
SNRPA1	0.303304	4.22611	0.14655	1
RPS21	0.470386	4.74926	0.146552	1
CDKN2C	0.459905	2.27905	0.146564	1
EP400NL	0.664691	-0.926118	0.146891	1
GGT3P	0.551159	-1.04851	0.147	1
CHAC2	0.619251	2.03389	0.147043	1
KIAA0100	-0.252052	4.44715	0.147087	1
BTBD2	-0.347484	2.22839	0.147228	1
SMIM8	0.445452	1.79025	0.147323	1
RBM15	0.409131	2.1892	0.147433	1
GLCCI1	0.424874	3.6442	0.147694	1
RPL10	0.382005	8.20748	0.147699	1
ORAOV1	0.323443	1.88691	0.147726	1
CWF19L2	0.503362	3.18099	0.147753	1
CADM1	0.765033	1.46634	0.147796	1
LINC01588	0.530584	0.461651	0.147806	1
ZNF646	-0.340567	2.65698	0.148054	1
UBE3C	-0.268575	3.32225	0.148065	1
WDR74	0.323729	3.96927	0.148083	1
CAND1	-0.308714	3.93257	0.148134	1
BANF1	0.465457	5.22601	0.148255	1
FAM127C	1.17858	-1.11895	0.148313	1
LRRC1	0.884032	-1.05418	0.148331	1
NECAP1	-0.317363	4.79698	0.148332	1
ICAM2	0.326908	5.57048	0.148378	1
RDH10	0.591547	0.0895208	0.148467	1
PTPRCAP	0.405638	6.66672	0.148562	1
ZNF577	0.742163	0.263009	0.148608	1
C12orf57	0.469549	3.49275	0.148701	1
LRRC37A4P	0.373102	4.10889	0.148708	1
FBXO6	-0.479793	6.73564	0.148958	1
SEPT5	0.491559	3.63618	0.149025	1
LINC00957	0.394963	1.53033	0.14916	1
TIMM13	0.358271	4.29449	0.149296	1
PARG	-0.275182	2.72845	0.149299	1
LY6G6F	0.574221	3.81902	0.149326	1
SRR	-0.360691	2.01937	0.149341	1
TMEM161B	0.504424	1.86055	0.149392	1
BMS1P20	0.819286	6.96403	0.149417	1
LOC554206	0.599871	0.400159	0.149531	1
TMED7-TICAM2	-0.386095	3.12508	0.149658	1
PARP10	-0.443818	6.60813	0.149663	1
TMEM14A	0.708534	1.69694	0.149889	1
ENY2	0.287797	4.19775	0.149925	1
PRCP	-0.28343	7.10176	0.149937	1
MOB3B	-0.581187	0.747393	0.149971	1
SSSCA1-AS1	0.473418	0.205815	0.149986	1
ZCCHC10	-0.335917	3.01468	0.149995	1
PAPSS1	-0.453551	5.71791	0.150114	1
LIMS3-LOC440895	0.423122	2.7436	0.150144	1
PCYT1A	-0.326249	3.9329	0.150303	1
USP10	0.430303	8.43049	0.150346	1
RPL13A	0.359789	6.50503	0.150424	1
PDLIM1	0.460976	5.89938	0.15043	1
EXOC5	-0.317694	3.9434	0.150431	1
DHX8	-0.28404	4.84435	0.150439	1
NAT8B	0.651471	2.74022	0.150456	1
DNAJC13	-0.318834	4.4304	0.150468	1
EFNB1	0.603364	0.380121	0.150477	1
GDF9	0.475112	2.14215	0.150579	1
GADD45B	-0.339235	6.18448	0.150655	1
INE2	0.552016	0.533417	0.150701	1
ERICH1	-0.287975	5.13879	0.150956	1
CD7	0.577779	3.02493	0.150956	1
DOCK2	-0.286966	6.63774	0.151002	1
RNASE3	0.90876	4.76032	0.151047	1
SUN1	-0.351252	2.73157	0.151063	1
CTR9	-0.253476	4.79553	0.151088	1
C16orf13	0.354521	3.81485	0.151109	1
TUSC2	0.248692	4.61721	0.151274	1
PTTG1	0.487369	3.86785	0.151335	1
RAB3GAP1	-0.276505	3.74575	0.151377	1
QPRT	0.811857	-0.214072	0.151402	1
NOL7	0.296204	5.1317	0.151446	1
ZBTB33	-0.37404	2.56865	0.151465	1
MYO10	-0.507132	1.43049	0.151478	1
GRAMD1B	-0.392322	2.67189	0.15175	1
LOC100996251	0.741833	-0.59228	0.151805	1
KRT72	1.13798	-0.0962432	0.151873	1
EHMT1	-0.24165	3.73203	0.151966	1
GPR55	0.698836	0.0551742	0.152056	1
MRPL33	0.324936	4.92531	0.152203	1
NEU3	-0.733714	-0.55261	0.152231	1
CXCR4	0.4003	7.55953	0.152256	1
STAM2	-0.288838	4.28351	0.152344	1
SPDYE6	-0.357662	2.37964	0.152383	1
GALC	-0.297876	4.22864	0.152412	1
KIAA0368	-0.304591	3.41793	0.152414	1
ACOT2	0.371985	2.24009	0.152422	1
NAB1	-0.346716	3.1625	0.152476	1
SLC25A51	0.383498	2.39076	0.152633	1
PKNOX1	0.381456	5.32212	0.152763	1
DCUN1D2	0.344142	1.21295	0.152889	1
PAXIP1-AS1	0.424535	0.829973	0.152942	1
TMEM229B	-0.461513	2.79789	0.152968	1
MRPL12	0.378709	3.81935	0.153209	1
HOMEZ	-0.425675	1.18357	0.153287	1
SLC2A11	0.414922	1.11869	0.153538	1
FLT4	0.911269	-0.98823	0.153879	1
STK11	0.426233	3.37371	0.153888	1
ABCC4	-0.517368	2.65843	0.153902	1
UBL7-AS1	0.594811	3.22856	0.154281	1
SND1	-0.313886	5.0697	0.154335	1
ZBTB40	0.389786	2.50113	0.154443	1
TMEM165	-0.326027	5.64324	0.154463	1
CS	-0.288919	5.3109	0.154617	1
LOC101927482	1.00223	-0.926577	0.154642	1
LRP2	1.18236	-0.364106	0.154735	1
DANCR	0.480608	3.32338	0.154963	1
NOTCH2	-0.316657	6.74797	0.154994	1
CD79B	0.386438	5.0365	0.15509	1
HHLA2	0.627924	-1.02202	0.155167	1
ARHGEF5	0.511016	0.0375962	0.155191	1
DPH6	-0.529882	1.18776	0.155245	1
CPT1A	-0.308486	2.80492	0.155251	1
KIAA1958	-0.561277	3.29278	0.1553	1
RAD1	0.421609	2.0985	0.155329	1
ZNF710	-0.330411	2.55306	0.15559	1
DOLPP1	0.353441	2.403	0.155635	1
ACBD5	-0.280793	3.24357	0.15571	1
UBQLN2	-0.361904	5.5383	0.155767	1
RAB3B	0.483779	3.70578	0.155783	1
NDUFB2	0.408159	4.6165	0.155796	1
ORM2	0.756416	3.72001	0.155846	1
PPCDC	-0.372407	5.16904	0.155867	1
A2M	0.719876	1.587	0.156087	1
ABI1	-0.30968	6.73064	0.156258	1
SRP14	0.314883	7.5544	0.156266	1
LYN	-0.353553	8.90489	0.156277	1
TIAF1	-0.306399	2.29942	0.156288	1
XRRA1	-0.272801	3.98069	0.156348	1
MRPL45	0.313279	3.11592	0.156379	1
NDUFB1	0.375939	4.46945	0.156418	1
ZNF721	-0.368435	2.18126	0.156442	1
SLX1B	0.311035	3.54009	0.15666	1
NCLN	-0.287828	5.18463	0.156662	1
SLX1A	0.311035	3.54009	0.156682	1
INTS4	-0.255081	4.1074	0.156694	1
CTSV	0.979476	-0.891839	0.156696	1
FOXP1-AS1	0.427208	1.26375	0.15674	1
SNORD89	-0.48149	0.784393	0.156799	1
MTMR10	-0.316221	4.28261	0.157115	1
HIST1H2AK	-0.488959	0.447937	0.157234	1
CENPK	0.530412	0.997368	0.157311	1
DNAJC21	0.475881	3.59728	0.157405	1
ARID5A	-0.419642	6.7286	0.157464	1
GPR22	0.766913	-0.230239	0.157523	1
SFT2D3	0.363995	1.70061	0.15756	1
LOC101928336	0.512149	-0.50944	0.157691	1
FUCA2	-0.320126	4.75908	0.157758	1
MAPK1IP1L	-0.263389	5.63935	0.157966	1
ZFYVE16	-0.30444	4.68083	0.158014	1
SMARCC1	-0.218436	4.13513	0.158268	1
LOC644656	0.463335	0.839143	0.158373	1
RUNX3	0.534666	4.0868	0.158377	1
PMF1-BGLAP	0.30445	3.83867	0.158391	1
APOL2	-0.381763	6.08233	0.158424	1
LOC101929340	0.87677	-0.862351	0.158626	1
FAM222B	-0.265029	2.78982	0.158662	1
CASP2	-0.283248	4.47474	0.158803	1
TMCC2	1.01939	5.0563	0.158805	1
CLDN23	-0.821817	-0.572488	0.158925	1
GSAP	-0.30986	3.96147	0.158954	1
SDCCAG8	-0.26683	3.74059	0.158967	1
LOC101927765	0.391593	0.831334	0.158968	1
ELP6	0.322541	3.09994	0.159167	1
ZNF619	-0.399189	1.17429	0.159202	1
PDXP	0.678085	1.66278	0.15921	1
TRIM56	-0.326528	5.46991	0.159453	1
GTPBP2	-0.348035	4.54913	0.159626	1
TMEM131	-0.314302	4.04715	0.159644	1
TM9SF3	-0.2983	5.39317	0.159893	1
PTPN6	-0.333711	9.21054	0.160046	1
LAMTOR4	0.333297	7.83076	0.160056	1
CPTP	0.323227	3.45814	0.160289	1
CTDSPL	0.590641	2.83117	0.160291	1
VEPH1	0.601227	1.78757	0.160321	1
TCAIM	-0.305171	3.15283	0.160368	1
SEPT6	0.410815	5.96931	0.160477	1
USMG5	0.392948	4.68212	0.160498	1
SLC2A1	0.628226	4.84549	0.160528	1
FAM24B	0.534678	-0.120498	0.160846	1
ABTB2	-0.490301	-0.135758	0.160916	1
GTF2H4	-0.432771	1.12512	0.16099	1
SIT1	0.449673	3.30319	0.161018	1
NTNG2	-0.462117	3.38103	0.161044	1
PLD2	-0.437422	1.66635	0.161062	1
C4orf48	0.351758	3.1932	0.161129	1
MED12L	0.499107	2.80201	0.161584	1
CCDC167	0.435242	3.42982	0.161591	1
HIST1H2AE	0.584889	1.73749	0.161726	1
AMY2B	-0.351313	2.66354	0.161835	1
EBLN3	-0.292172	4.1257	0.161875	1
MYL6B	0.53091	1.80066	0.161939	1
PSMB1	0.283514	7.10335	0.162146	1
CISD1	0.350235	3.33226	0.162152	1
MKL2	-0.651021	0.197394	0.162352	1
AREG	-0.975612	2.33394	0.162563	1
FTL	0.388538	13.1969	0.162637	1
SCAMP1	-0.352938	3.61545	0.162701	1
RPL13	0.358475	7.73664	0.16278	1
SNW1	-0.229658	5.52669	0.162782	1
RAD23B	-0.285579	4.42997	0.162905	1
KCNK7	0.649596	-0.239919	0.162973	1
HSCB	0.375076	2.00771	0.163118	1
METTL23	0.28492	4.54069	0.163311	1
GP1BA	0.623491	3.27119	0.163368	1
TAGAP	-0.359343	7.8221	0.163368	1
EIF4G3	-0.32024	4.64192	0.163381	1
SCRN1	-0.394383	2.24768	0.163458	1
TMEM135	-0.481	1.56053	0.1635	1
GALK1	-0.314003	5.26403	0.163543	1
C5orf58	-0.290182	3.43927	0.163668	1
RAPGEF5	0.882953	-0.84003	0.163706	1
ARL6	0.9534	-0.892613	0.163749	1
PRR14L	-0.249535	4.53242	0.163771	1
CIDECP	0.34325	3.87815	0.163773	1
E2F2	0.511772	3.94607	0.163833	1
HSH2D	-0.352784	7.48162	0.164022	1
LOC102724699	0.478212	5.90539	0.164077	1
LINC01551	0.469316	3.66225	0.164117	1
MTMR11	-0.475833	2.50707	0.164197	1
ALG14	0.436592	2.48356	0.164247	1
WDR41	-0.28449	3.8091	0.164324	1
TMEM123	-0.441726	7.8785	0.16447	1
PPP1R32	-0.510907	1.10601	0.164533	1
PARD6A	0.411218	2.06329	0.164839	1
GVINP1	-0.350136	3.68142	0.164931	1
C1orf50	0.2501	3.17421	0.164943	1
PI16	0.608452	0.431902	0.165004	1
RNF213	-0.415115	8.33857	0.165011	1
TMEM70	0.36928	4.7111	0.165026	1
DDX60	-0.545281	5.78942	0.165132	1
NDUFAF5	0.511299	1.02623	0.165155	1
FCER2	-0.519329	2.48802	0.165172	1
VWA5A	-0.337368	3.50748	0.165258	1
DNAH17	-0.420677	5.60592	0.165258	1
DEK	-0.327987	5.70671	0.165271	1
MRPL34	0.288224	4.2738	0.165276	1
PRAF2	-0.299806	4.73022	0.165374	1
CLC	1.03603	4.47121	0.165409	1
RPS15	0.321024	7.23155	0.165515	1
FBXL3	-0.420892	4.90432	0.165564	1
TECR	0.354094	5.75692	0.165572	1
BZW1	-0.291297	6.77051	0.165622	1
SPX	0.812641	-0.226715	0.165676	1
NPIPB11	0.33303	2.55346	0.165742	1
SOWAHC	-0.750128	-0.683419	0.165886	1
ZNF792	0.569959	1.11068	0.165944	1
MRPL22	0.416309	4.11373	0.166006	1
LY6E	-0.573645	10.2852	0.166041	1
DHRS13	-0.388538	5.936	0.166298	1
LNX2	-0.457017	1.15411	0.166341	1
IFI35	-0.485133	7.1258	0.16638	1
PRPF6	-0.241931	5.25483	0.166539	1
C12orf75	0.359387	4.73951	0.166557	1
ALOX5AP	0.35289	11.0653	0.16659	1
KCNJ15	-0.358343	8.25094	0.166766	1
COLGALT2	1.03832	0.296155	0.167048	1
LINC00342	0.392826	2.40181	0.167205	1
NUP54	0.323931	3.58425	0.167208	1
ZNF410	-0.257543	5.43876	0.167228	1
SNURF	0.308034	4.88919	0.167243	1
CEP85	-0.389832	2.12203	0.167651	1
AGO1	-0.267961	3.6667	0.167652	1
EEF1G	0.364013	7.34472	0.167797	1
TRNT1	-0.357882	3.1271	0.167806	1
SNRPN	0.307453	4.88859	0.167824	1
RPP21	0.402226	2.28639	0.167938	1
SLC9A1	-0.320145	4.05595	0.168153	1
DNAH3	0.968937	-0.432591	0.168363	1
GP9	0.52792	5.60506	0.168485	1
LINC00998	0.498791	2.13155	0.168518	1
MANBA	-0.287297	5.20235	0.168519	1
ALAS1	0.590476	6.2352	0.168521	1
FAM98B	0.560166	0.909378	0.168704	1
PPFIA1	0.284262	4.73811	0.16876	1
MS4A3	1.10691	4.24671	0.168823	1
NAPA-AS1	-0.321398	5.05235	0.16897	1
HELB	-0.393156	2.49303	0.168988	1
TMEM256	0.467411	2.4018	0.169072	1
C1QL3	0.787182	-0.737127	0.169177	1
FBXL5	-0.30228	8.50903	0.169402	1
KRIT1	-0.307047	3.03921	0.169454	1
S1PR1	-0.38073	4.61828	0.169595	1
GPER1	0.638074	1.7928	0.169651	1
PCNXL2	0.599291	0.857115	0.169662	1
DNAJC27-AS1	-0.632476	-0.428364	0.16971	1
VEGFA	0.471225	1.8537	0.16978	1
ABHD17B	-0.387664	2.35652	0.169979	1
PLCL2	-0.328906	4.95031	0.170036	1
ASPM	0.615757	1.66852	0.170127	1
SGPP1	-0.508095	2.38875	0.170229	1
ENTPD3-AS1	0.659648	-0.279562	0.170263	1
ZNF783	0.421073	1.85589	0.170394	1
ACOT9	-0.246209	5.51475	0.170457	1
FAM160A2	0.315956	5.61437	0.170458	1
GBP3	-0.479226	5.44695	0.170472	1
SASS6	0.37436	1.86816	0.170617	1
COPG1	-0.271381	6.02373	0.170737	1
CR1	-0.366536	7.17288	0.17077	1
PTBP2	0.368652	2.34671	0.170863	1
DCUN1D5	0.34473	3.08072	0.170878	1
STAG3L3	0.293243	2.47929	0.170928	1
CYB5R3	0.313303	6.39267	0.170949	1
LOC101927730	-0.494502	-0.0997694	0.17105	1
MOSPD2	-0.336919	5.92829	0.17119	1
HSPA8	0.69329	9.14968	0.171228	1
PSMA2	0.347023	6.54323	0.17125	1
NEB	0.524974	1.32978	0.171267	1
C16orf52	0.525968	0.530158	0.171338	1
R3HCC1L	-0.26048	3.91368	0.171391	1
DUSP4	1.08196	-1.17562	0.171445	1
EXOC2	-0.348047	3.28387	0.171463	1
RPS4X	0.396505	6.64264	0.171545	1
PHF19	0.414712	3.07425	0.171548	1
NAP1L4	0.246017	5.70306	0.171726	1
RPL7	0.458744	6.91154	0.171811	1
PICALM	-0.260141	6.62058	0.171932	1
CSNK1E	0.436951	1.29214	0.171944	1
RNF31	-0.280514	5.37032	0.171954	1
TRAF3IP2	-0.344847	2.50222	0.172025	1
RP9P	0.789073	0.659736	0.172163	1
KIAA1456	0.835981	-1.10477	0.172177	1
VLDLR	1.06178	-0.506925	0.172217	1
CEP120	-0.38615	2.62074	0.172238	1
CLPTM1	-0.239139	4.18035	0.172275	1
NGDN	0.340166	3.3709	0.172441	1
NDUFA6-AS1	0.549526	-0.598839	0.172541	1
VSTM1	0.511994	4.71463	0.172579	1
ZNF160	-0.324238	2.96702	0.172613	1
S100A12	0.630289	9.77812	0.172652	1
RPS3	0.312319	7.9044	0.172662	1
RPP25	0.501332	1.4016	0.172709	1
TUBA4A	0.386903	8.52951	0.172744	1
NUDT1	0.370675	3.10534	0.172755	1
TAP1	-0.399825	9.08811	0.172775	1
SLIRP	0.438785	3.64574	0.172808	1
STK38	-0.256293	6.65565	0.17285	1
OASL	-0.501371	8.81995	0.173024	1
ACVR1	-0.48313	1.58013	0.173132	1
RPL18A	0.339952	7.93033	0.173144	1
LOC646214	0.357292	3.85095	0.173277	1
MRPL48	0.366711	3.44043	0.173278	1
TUBB2A	0.939249	4.48294	0.173418	1
EXOC3L2	0.8253	-0.90564	0.173424	1
CCDC97	-0.262781	5.16071	0.173433	1
LOC100129203	0.826011	-1.06457	0.173471	1
RAB33A	0.454805	1.96182	0.173589	1
RPL27A	0.341415	6.74728	0.173837	1
LOC102724297	0.68483	1.93237	0.173918	1
MXD4	0.3161	4.80859	0.173961	1
KDM6B	-0.342762	4.79365	0.17402	1
PLEK	-0.310416	8.94074	0.174216	1
CBFB	-0.280794	4.62884	0.174216	1
CDC14B	0.546321	2.11687	0.174281	1
FAM195B	0.264383	4.41537	0.174544	1
ZNF286B	0.477339	0.86422	0.174593	1
CNOT1	-0.223772	5.12561	0.174784	1
IKZF2	0.756315	0.831366	0.174877	1
EXOSC8	0.315486	3.72296	0.174915	1
RPS5	0.3672	6.52597	0.174921	1
TIMM44	0.355491	2.62726	0.17494	1
MIR1182	-0.60231	-0.425335	0.175025	1
MLST8	0.324282	3.43662	0.175039	1
ESRG	0.729022	1.59768	0.175115	1
STAT3	-0.342405	8.05701	0.175134	1
NDUFC1	0.296228	5.18917	0.17514	1
NSF	-0.302941	5.02163	0.175172	1
KIF3B	-0.279753	2.73131	0.175173	1
EMG1	0.345258	3.5321	0.175181	1
TMEM237	0.84004	-0.09758	0.175335	1
CHCHD6	0.463372	0.361659	0.175469	1
FAM27B	0.579548	0.180934	0.17548	1
FRMD4B	0.44807	2.79454	0.175538	1
C8orf44-SGK3	-0.360169	2.60675	0.175655	1
ZNF438	-0.307619	5.22025	0.175702	1
PIGZ	0.773456	-0.639226	0.175768	1
MFSD2A	-0.530041	1.30801	0.175862	1
OGFR	-0.301984	5.98323	0.17591	1
RPL36	0.345944	6.39775	0.175922	1
CANX	-0.283007	6.33009	0.175956	1
WDR91	-0.290648	2.73421	0.175963	1
LHFPL2	-0.460728	4.2273	0.176002	1
ARHGAP6	0.58298	1.37047	0.176051	1
SLC23A3	0.707636	-0.913222	0.176087	1
TRAF3	-0.312479	3.34723	0.176112	1
LOC389765	0.643379	0.261957	0.176215	1
MBP	-0.298418	7.59102	0.17622	1
B4GALT1-AS1	0.41781	1.61998	0.176277	1
CFAP58	-0.610909	0.930285	0.176658	1
SLFN14	0.846584	0.0763094	0.176718	1
SCAF4	-0.287331	3.49704	0.176766	1
KIAA1586	0.484897	1.74807	0.176811	1
ITGB2-AS1	0.332666	4.33788	0.176975	1
TMEM2	-0.320632	4.19419	0.177017	1
HAR1A	-0.719324	-1.26759	0.177051	1
ZCCHC4	0.436541	1.17174	0.17711	1
LINC00674	0.231279	5.12407	0.177132	1
LENG8-AS1	0.49322	-0.168742	0.177178	1
HLA-A	-0.321862	10.5625	0.177183	1
OXSM	0.424944	1.78637	0.177183	1
SRC	0.519268	2.7289	0.177197	1
CD2	0.47515	5.13957	0.177217	1
ASAP2	0.518884	1.27858	0.177249	1
C2orf44	-0.453814	0.972117	0.177258	1
NOS1AP	0.473422	0.573381	0.177266	1
LOC100132352	0.327978	3.44946	0.177268	1
PSMD2	-0.263384	6.50885	0.177285	1
GRIP1	-0.508783	0.785268	0.177296	1
ADAR	-0.310791	8.55689	0.17734	1
POC1B-GALNT4	-0.318188	2.88123	0.177364	1
CAST	-0.269674	6.40463	0.17742	1
TRIM8	-0.279006	5.18694	0.177488	1
PITPNA	-0.323959	5.30247	0.177655	1
DOCK11	-0.254304	5.23246	0.17766	1
COMMD5	0.230638	4.42979	0.177782	1
ABCC3	0.517641	3.19608	0.17781	1
SERF2-C15ORF63	0.377228	6.58826	0.177813	1
RASGEF1A	0.518136	4.03184	0.177847	1
NDRG1	-0.35757	4.28169	0.177889	1
LSM3	0.429342	3.82811	0.178048	1
LINC00921	0.326654	2.71668	0.178093	1
NAPA	-0.334324	7.82057	0.178141	1
TPRKB	0.403805	2.51856	0.178245	1
DEFA1B	1.1313	11.5273	0.178454	1
DEFA1	1.13129	11.5268	0.178457	1
CDC42EP2	-0.356857	5.1159	0.178506	1
LIMCH1	1.25815	-0.724559	0.178547	1
ALG12	-0.241449	3.88271	0.178616	1
PKIB	0.5975	-0.655519	0.178641	1
GALNT4	-0.347113	2.69309	0.17869	1
RPS13	0.366939	6.51903	0.1787	1
C1orf35	0.337204	2.21473	0.17874	1
TAF15	-0.32702	2.32771	0.178803	1
SNORD87	-0.519807	-0.971442	0.17884	1
ZNF598	0.430903	1.049	0.178939	1
DNHD1	0.434547	1.5488	0.178945	1
C20orf96	0.609232	-0.561743	0.179035	1
SLC23A1	-0.494325	-0.347797	0.179074	1
MYBBP1A	-0.412613	1.67201	0.179161	1
RPLP0	0.380651	7.51139	0.17917	1
SLX1A-SULT1A3	0.255922	4.28406	0.179374	1
SLX1B-SULT1A4	0.255922	4.28406	0.179375	1
RPS25	0.354234	6.8174	0.179414	1
PTGER4P2-CDK2AP2P2	-0.678968	-0.902658	0.179447	1
DDX42	-0.258548	3.18294	0.179481	1
ITIH4	-0.539407	2.14134	0.179628	1
PTP4A1	-0.435192	6.24082	0.17968	1
LOC440173	0.451445	0.558382	0.179812	1
NABP2	0.375119	1.14118	0.179905	1
NUDT14	0.463227	2.01945	0.17992	1
IMPACT	-0.496503	1.8083	0.180247	1
TNNT3	-0.532612	0.187608	0.180333	1
ATF2	-0.27161	3.84799	0.18036	1
TMEM163	1.23469	-1.01166	0.180447	1
SLC38A10	-0.261704	5.85828	0.180578	1
ZSWIM4	-0.428537	0.0384878	0.180578	1
TGFB1I1	0.670885	1.71646	0.180612	1
ZC3H3	-0.345363	4.01725	0.180898	1
CARD16	-0.366084	7.04605	0.1809	1
KIAA0513	0.369775	6.28809	0.180952	1
BCL2L12	0.284141	2.85833	0.18096	1
FKBP7	0.664754	-0.260326	0.181025	1
GLTSCR2	0.321326	4.69687	0.181031	1
SH2B3	-0.25238	4.41585	0.181065	1
FBXO4	0.443058	1.64256	0.181151	1
TNFRSF10D	-0.485957	1.78367	0.181154	1
ZNF493	0.422942	3.51237	0.181251	1
PDIA3	-0.267483	7.32594	0.181255	1
C1orf109	-0.398342	1.60751	0.181331	1
CCHCR1	-0.331381	1.69994	0.181434	1
PRKCD	-0.284984	7.84766	0.181451	1
NDUFB7	0.341545	5.02813	0.181891	1
NAA38	0.336245	4.74933	0.182111	1
NEK4	-0.299587	2.2923	0.182157	1
MCPH1-AS1	0.53322	-0.243786	0.182219	1
RPL37A	0.336441	6.17488	0.182304	1
SRGAP2	0.467022	4.65033	0.182304	1
PRKAG2	-0.348511	4.1522	0.182352	1
[truncated: 12,337 more rows]

## Sheet: healthy vs disease
	logFC	logCPM	PValue	FDR
ABLIM1	2.45378	4.95176	3.36859e-57	2.36711e-53
TRAF5	2.12521	3.89891	5.33334e-55	1.87387e-51
DYRK2	2.36103	3.75869	1.77176e-53	4.15005e-50
KCTD7	2.13973	3.84023	3.54063e-49	6.22e-46
BCL11B	2.64385	3.90289	1.40876e-46	1.97987e-43
NLRC3	1.93635	4.04334	1.12531e-45	1.31792e-42
HMGB2	-2.98825	7.7138	6.20888e-44	6.23283e-41
MCEMP1	-3.92023	6.99535	4.67308e-43	4.10472e-40
CLEC4D	-3.9785	5.64468	7.04931e-43	5.50395e-40
RASGRP1	2.26726	4.29458	6.54938e-42	4.60225e-39
CD5	2.48233	4.62882	1.92021e-40	1.22667e-37
GOLGA8B	1.85591	3.89399	2.14944e-40	1.25868e-37
RCAN3	2.16483	3.59945	3.5207e-40	1.90307e-37
LBH	1.85224	5.52996	6.80221e-40	3.41423e-37
NPAT	1.55696	4.22112	1.25869e-39	5.89655e-37
ANXA3	-3.86448	7.63372	5.69008e-39	2.49901e-36
TESPA1	2.26506	4.189	7.9588e-39	3.28979e-36
FAM102A	2.87464	4.43549	1.30494e-38	5.09433e-36
CD4	2.50832	5.74151	4.84257e-38	1.79099e-35
TRAF1	2.37184	3.45758	6.47553e-38	2.27518e-35
WDR82	1.25247	5.38598	4.45802e-36	1.49174e-33
FOXO1	1.64359	4.57364	5.66798e-36	1.81041e-33
SLC26A8	-3.28817	4.2265	9.07841e-35	2.77365e-32
ESYT1	1.74529	6.16728	6.04091e-34	1.76873e-31
TCF7	3.05969	5.28552	3.25236e-33	9.14174e-31
SATB1	1.39444	5.19191	2.20845e-32	5.96876e-30
NMT2	1.97109	3.40271	5.25717e-32	1.36823e-29
CD6	2.26277	5.43183	1.04546e-31	2.62372e-29
LTB4R	-2.05974	6.74509	2.93089e-31	7.10185e-29
SAT1	-2.10071	9.80805	9.14236e-31	2.14145e-28
CIITA	1.89301	3.76998	1.1442e-30	2.59365e-28
BMX	-3.55619	4.59043	1.53004e-30	3.35987e-28
LEF1	2.85381	5.11315	2.11346e-30	4.50039e-28
CLEC4E	-2.89357	7.42194	2.8289e-30	5.84667e-28
IL1R2	-5.01348	9.79747	3.63018e-30	7.28836e-28
TRABD2A	2.64068	3.83213	5.15629e-30	1.00648e-27
ARG1	-5.06649	5.91553	8.16047e-30	1.54983e-27
CRIP2	2.59171	3.36714	8.48062e-30	1.56825e-27
CD177	-6.44123	7.5807	9.48128e-30	1.70833e-27
PLEKHA1	1.78593	4.09674	1.6193e-29	2.84471e-27
TXN	-2.33606	6.91952	3.9544e-29	6.77746e-27
SMG1P1	1.6798	3.8885	4.08087e-29	6.82768e-27
CD28	2.58695	3.64126	4.91077e-29	8.02511e-27
CA4	-3.36897	6.26636	8.15771e-29	1.30282e-26
MAP2K6	-3.09023	4.8938	8.72712e-29	1.36279e-26
APBB1	1.93345	3.91799	3.10253e-28	4.73945e-26
TIAM1	2.07579	3.70371	3.27804e-28	4.90102e-26
HIST2H2BE	-2.29128	5.85971	3.55582e-28	5.20558e-26
PLBD1	-2.13707	9.26642	4.81256e-28	6.90161e-26
HP	-4.50031	6.56768	7.93113e-28	1.11464e-25
FBXO21	1.62054	3.70417	8.54545e-28	1.17743e-25
CDC14A	1.35016	4.04227	1.04339e-27	1.39224e-25
PAQR8	1.7107	3.8775	1.05007e-27	1.39224e-25
ETS1	1.85807	5.52658	2.38511e-27	3.10374e-25
SMG1P3	1.61659	3.8545	2.86785e-27	3.64304e-25
SPTAN1	1.48714	4.75967	2.90324e-27	3.64304e-25
GLTSCR2	1.95538	5.73686	3.84078e-27	4.73495e-25
MARC1	-2.47735	6.57156	4.11227e-27	4.98223e-25
QPCT	-2.18142	8.57506	4.64476e-27	5.53198e-25
TLR5	-2.46469	5.89693	5.76779e-27	6.75504e-25
DGKA	1.49597	5.86433	6.7693e-27	7.79801e-25
CCDC88C	1.50287	4.46414	8.42584e-27	9.54974e-25
DRAM1	-1.6973	4.99973	1.02057e-26	1.13834e-24
SMARCD3	-2.06685	5.33356	1.23761e-26	1.35885e-24
LPIN1	1.48711	4.16302	1.49032e-26	1.61115e-24
FCER1A	3.98344	3.9739	2.22119e-26	2.3649e-24
CARD16	-2.23207	6.49979	2.41632e-26	2.53425e-24
TNFAIP6	-3.28496	6.88507	2.80901e-26	2.87506e-24
TRIB2	1.59655	3.55308	2.82309e-26	2.87506e-24
RRP1B	1.51149	4.04892	3.34337e-26	3.35627e-24
IRAK3	-2.36324	6.1373	3.68622e-26	3.64832e-24
CAMK2D	1.57965	3.72611	5.40615e-26	5.27625e-24
RORA	2.0297	4.24128	6.34166e-26	6.1045e-24
EIF4B	1.30678	5.98115	6.68945e-26	6.35227e-24
NIPAL3	1.39319	4.44447	9.40814e-26	8.8148e-24
PRPF8	1.29505	5.67904	1.02092e-25	9.43945e-24
MMP9	-3.85742	7.67341	1.25339e-25	1.14384e-23
TPCN1	1.73584	3.56306	1.48019e-25	1.3335e-23
SFI1	1.24583	4.13851	1.64522e-25	1.46341e-23
ALOX5AP	-2.06526	10.5031	1.67565e-25	1.47185e-23
IL21R	1.89038	3.81994	2.16486e-25	1.87808e-23
ATP6V0E2	1.78025	4.35541	2.39578e-25	2.05307e-23
PIEZO1	1.51098	4.076	3.09661e-25	2.62167e-23
TC2N	2.3639	4.44737	4.36859e-25	3.65453e-23
LOC100190986	1.468	5.05627	6.18493e-25	5.11312e-23
TPST1	-3.87901	6.1963	7.60623e-25	6.215e-23
SIDT1	1.52077	3.52975	8.65278e-25	6.98886e-23
SH3GLB1	-1.73956	7.60917	9.19192e-25	7.33996e-23
ITFG2	1.39493	3.9411	9.43929e-25	7.45279e-23
BCL2A1	-3.62378	6.43345	1.11254e-24	8.62614e-23
HIST1H2BC	-2.10654	5.33572	1.11709e-24	8.62614e-23
S100A8	-3.42951	11.7756	1.30512e-24	9.96856e-23
PRKCQ	1.7155	4.0762	1.43492e-24	1.08422e-22
SPOCK2	1.84579	4.97206	1.5171e-24	1.13411e-22
DDIT3	-1.94239	5.12338	1.55314e-24	1.14883e-22
C20orf24	-1.47223	7.37397	1.67734e-24	1.22777e-22
CBLB	1.60195	3.66441	1.70306e-24	1.23376e-22
TUBGCP6	1.59357	4.10706	1.98174e-24	1.42099e-22
DOCK10	1.8221	4.53664	2.23358e-24	1.58539e-22
SNRNP200	1.05356	5.49302	2.41624e-24	1.69789e-22
SQRDL	-1.53182	7.88639	2.50468e-24	1.74261e-22
TGIF2-C20orf24	-1.46379	7.20744	3.28609e-24	2.26386e-22
CHIC2	-1.52002	6.22979	3.3809e-24	2.30656e-22
RPH3A	-4.14068	5.65589	3.82544e-24	2.58475e-22
PRKCQ-AS1	2.03696	4.36132	3.87668e-24	2.59442e-22
GCN1	1.41898	3.89242	4.82731e-24	3.20014e-22
RRM2	-3.40658	5.07126	5.12191e-24	3.36371e-22
AIM2	-2.89891	4.79712	5.83101e-24	3.79394e-22
POLRMT	1.45729	3.69515	6.82361e-24	4.39904e-22
THEMIS	2.06094	3.72388	7.55429e-24	4.82582e-22
ITK	2.21792	5.02975	9.48135e-24	5.97879e-22
SYNRG	1.07028	5.11936	9.5293e-24	5.97879e-22
SIN3A	1.18431	4.09005	1.52635e-23	9.49173e-22
SBF1	1.29975	4.52288	1.60326e-23	9.88257e-22
TMEM204	2.25019	3.78544	1.69503e-23	1.03574e-21
LINC00861	2.38767	5.96091	1.99332e-23	1.1986e-21
C18orf32	-1.59012	5.05131	1.99567e-23	1.1986e-21
SELL	-1.77214	11.5903	2.4342e-23	1.44959e-21
CASP4	-1.7203	7.65087	3.39801e-23	2.00654e-21
GRB10	-3.58255	4.69468	3.7392e-23	2.18961e-21
ATMIN	1.32751	4.20006	3.85091e-23	2.23639e-21
WDR81	1.43495	3.82098	4.02862e-23	2.32042e-21
SIRPG	1.89564	4.1123	6.55353e-23	3.74404e-21
ITPR1	1.47658	3.61883	8.96356e-23	5.07959e-21
RASA3	1.37762	5.09157	1.10575e-22	6.21607e-21
NFATC2	1.85636	4.22624	1.13656e-22	6.33855e-21
ARL4C	1.92893	5.59411	1.2435e-22	6.88037e-21
FCAR	-2.25454	6.41224	1.39197e-22	7.64171e-21
DUSP1	-2.34936	9.7103	1.4464e-22	7.87897e-21
CFAP58-AS1	-2.81269	3.54108	1.55846e-22	8.42405e-21
OLAH	-6.13586	4.72489	1.81184e-22	9.71895e-21
EEF2	1.38415	6.12492	1.90311e-22	1.01312e-20
PLSCR1	-2.65602	8.06814	1.98303e-22	1.04773e-20
HLA-DPB1	1.77407	6.79005	2.00114e-22	1.0494e-20
NDUFB3	-2.07278	5.2277	2.40225e-22	1.25042e-20
EVI2B	-1.68264	9.44264	2.62918e-22	1.35847e-20
BCL6	-1.93604	6.75264	2.80753e-22	1.44004e-20
CERK	1.04981	4.98603	2.93421e-22	1.49411e-20
HIST1H2BD	-2.61517	3.75966	3.12803e-22	1.57273e-20
KDM4C	1.38332	4.13048	3.13338e-22	1.57273e-20
CEP19	-1.74234	5.88677	3.18375e-22	1.58668e-20
ABCA1	-2.54752	5.51976	3.88526e-22	1.92265e-20
MAD1L1	1.34931	4.21874	6.05191e-22	2.9739e-20
HP1BP3	1.075	5.55833	7.55307e-22	3.68579e-20
ZNF512	1.26235	4.10902	1.09918e-21	5.32684e-20
LY9	1.75936	4.77004	1.37908e-21	6.63753e-20
WDR6	1.12503	4.81582	1.45793e-21	6.96931e-20
PCED1B	1.54252	4.62856	1.71031e-21	8.12051e-20
SLC22A4	-2.02939	5.61435	2.3364e-21	1.10187e-19
LOC101929319	-3.28739	3.99218	2.60823e-21	1.22187e-19
GRAP	1.84296	3.73184	2.69204e-21	1.25278e-19
SIGLEC5	-1.90439	7.27251	3.27703e-21	1.51498e-19
PCSK7	1.24343	5.20965	3.61697e-21	1.6612e-19
EPHX2	2.365	3.40985	4.12596e-21	1.88267e-19
SLC16A3	-1.69378	5.73001	4.62573e-21	2.0971e-19
SFT2D1	-1.30102	6.38739	5.21256e-21	2.34799e-19
TRIM44	1.3386	4.87456	5.32055e-21	2.38137e-19
MDFIC	1.7414	3.98943	5.9774e-21	2.65843e-19
PPP1R16B	1.56972	3.85282	6.43197e-21	2.84261e-19
GYG1	-1.89972	6.69878	7.99331e-21	3.51056e-19
SMAD3	1.44028	3.43325	8.17276e-21	3.56708e-19
CD3G	2.18675	4.6404	8.37597e-21	3.63321e-19
VNN1	-3.59742	6.61288	8.45033e-21	3.64298e-19
RILPL2	-1.49686	6.35057	8.75868e-21	3.75288e-19
SERPINB1	-1.86922	8.50905	9.89484e-21	4.214e-19
MMS19	1.05396	4.2849	1.01043e-20	4.27728e-19
CHMP5	-2.47486	5.81556	1.03935e-20	4.37335e-19
REPS2	-1.74257	5.81346	1.14147e-20	4.77448e-19
CA5B	1.5494	3.48405	1.18255e-20	4.91704e-19
TNFRSF25	2.05922	3.81646	1.19395e-20	4.93525e-19
GPR183	1.8271	5.21337	1.21886e-20	5.00874e-19
PRKX	1.5297	4.15591	1.27301e-20	5.20083e-19
TMC8	1.37701	5.91198	1.29446e-20	5.25788e-19
ASPH	-2.58441	5.43821	1.43248e-20	5.78506e-19
KIAA0100	1.02913	4.93562	1.53192e-20	6.11937e-19
LRBA	1.44752	3.55269	1.53267e-20	6.11937e-19
NAT10	1.49554	3.71286	1.6156e-20	6.41401e-19
HIST1H2AC	-1.77895	7.29087	1.72238e-20	6.79951e-19
ADM	-2.35845	6.40768	2.30169e-20	9.03573e-19
B4GALT5	-1.83938	5.28573	2.532e-20	9.88466e-19
CNIH4	-1.83312	5.64279	3.16255e-20	1.2278e-18
CEACAM1	-2.3336	6.19244	3.35013e-20	1.29348e-18
RARA-AS1	-1.88088	4.96608	3.93897e-20	1.51252e-18
RFTN1	1.35209	4.46018	4.01174e-20	1.52527e-18
GALT	1.18377	4.42178	4.01557e-20	1.52527e-18
RSAD1	1.22541	3.78423	4.20044e-20	1.58691e-18
ROPN1L	-2.03251	5.01564	4.29772e-20	1.61498e-18
LIN7A	-1.99399	3.95473	4.53783e-20	1.69613e-18
IL18R1	-4.21888	6.51375	4.77803e-20	1.77647e-18
AGTRAP	-1.60949	8.54813	4.80591e-20	1.77743e-18
PCMT1	-1.29591	6.77279	4.89349e-20	1.80034e-18
EVL	1.89075	4.89789	5.36107e-20	1.96209e-18
SNX29	1.22937	4.19014	5.44334e-20	1.98188e-18
MALT1	1.30149	3.98445	5.57283e-20	2.01857e-18
NUMA1	1.11731	4.50797	6.08341e-20	2.19221e-18
FLT3LG	1.93642	3.99241	6.21976e-20	2.21649e-18
CD3E	1.86531	5.90974	6.22465e-20	2.21649e-18
PITPNC1	1.15159	4.99777	6.24541e-20	2.21649e-18
NMI	-1.71601	6.82755	7.96099e-20	2.81115e-18
PGD	-1.70259	8.76916	8.01136e-20	2.81479e-18
MAP4	1.30016	4.50597	8.3924e-20	2.934e-18
ESYT2	1.24281	4.79549	9.47362e-20	3.2956e-18
USP20	1.04837	4.17225	9.77904e-20	3.38509e-18
MTOR	1.21209	3.77814	1.00067e-19	3.4469e-18
VPS13C	1.3504	4.84692	1.05629e-19	3.62077e-18
LYRM1	-1.75698	5.48757	1.09428e-19	3.73279e-18
CDC20	-3.06007	3.61084	1.13664e-19	3.85854e-18
NFATC3	1.07912	5.67337	1.37463e-19	4.64399e-18
CASP1	-1.52165	7.97567	1.38546e-19	4.65819e-18
BST1	-1.48438	6.60312	1.43072e-19	4.78747e-18
DNMT1	1.17574	4.54395	1.44297e-19	4.80557e-18
KCNE1	-3.21724	3.88798	1.48867e-19	4.93439e-18
OXNAD1	1.52388	3.84414	1.56812e-19	5.17332e-18
CD96	1.5788	5.16864	1.7795e-19	5.84324e-18
ZAP70	1.6482	5.33018	2.09e-19	6.8309e-18
SRGN	-1.81094	9.68714	2.261e-19	7.35557e-18
HIST2H2AA3	-2.3546	6.73137	2.41546e-19	7.79762e-18
HIST2H2AA4	-2.3546	6.73137	2.41907e-19	7.79762e-18
SMIM3	-1.58758	4.75147	2.52458e-19	8.10057e-18
TTC3	1.31929	5.24613	2.54626e-19	8.13299e-18
CTSD	-1.45444	9.20887	2.59808e-19	8.26094e-18
LYRM7	1.32882	3.56057	2.9387e-19	9.30191e-18
METTL9	-1.49225	7.02492	3.08702e-19	9.72757e-18
EIF3L	1.23258	6.40723	3.2619e-19	1.02328e-17
SMARCC1	0.9194	4.58729	3.32264e-19	1.0377e-17
SAMSN1	-2.9013	6.44947	3.40891e-19	1.05993e-17
HK3	-1.76043	7.47554	3.62307e-19	1.12156e-17
KRI1	1.18709	4.07067	3.78479e-19	1.16648e-17
LY96	-2.77571	5.35889	3.88895e-19	1.19335e-17
ATP8B2	1.66044	3.32591	4.05307e-19	1.2383e-17
SEPT9	1.40028	5.31356	4.18203e-19	1.27217e-17
PLAUR	-1.56046	7.42723	4.24133e-19	1.28465e-17
METTL16	1.38823	3.4528	4.26358e-19	1.28584e-17
RAB31	-1.2811	8.13077	4.40693e-19	1.3234e-17
IL10RB	-1.19659	7.5384	4.69473e-19	1.40383e-17
NUCKS1	1.19767	4.46461	4.74779e-19	1.41367e-17
NUP160	1.33228	4.01263	5.06849e-19	1.5028e-17
GALNT14	-2.94659	3.8321	5.18196e-19	1.52998e-17
CYP20A1	1.25061	4.40907	5.478e-19	1.61062e-17
CCR7	2.27701	7.02453	5.5034e-19	1.61135e-17
HAL	-1.86962	6.49842	6.37036e-19	1.85745e-17
MSRB1	-1.7482	9.53647	6.44606e-19	1.8708e-17
ZNF438	-1.58278	4.83446	6.46939e-19	1.8708e-17
RNASE1	-4.65419	4.68614	6.95269e-19	2.00232e-17
CD84	1.61567	5.03116	7.01608e-19	2.01233e-17
LOC100996286	2.40235	3.72902	8.29637e-19	2.36986e-17
KMT2A	1.80031	5.03342	9.64871e-19	2.745e-17
FCMR	1.71803	6.60307	9.70135e-19	2.74885e-17
UBIAD1	1.16249	3.93363	1.06384e-18	3.00226e-17
SRPK1	-1.78912	6.58084	1.2142e-18	3.41287e-17
CTSA	-1.32854	8.53079	1.23274e-18	3.44245e-17
KCNJ15	-1.92906	7.70925	1.23452e-18	3.44245e-17
USP24	1.11564	4.06686	1.27688e-18	3.5389e-17
MANSC1	-2.20737	5.76052	1.27918e-18	3.5389e-17
EPSTI1	-2.77184	7.25905	1.31797e-18	3.63192e-17
SLC11A1	-1.69443	8.33003	1.40102e-18	3.84568e-17
CR1	-1.79068	6.66551	1.55028e-18	4.2229e-17
HIST1H3D	-2.19066	3.89265	1.55046e-18	4.2229e-17
KLF12	1.75637	4.39254	1.69828e-18	4.60765e-17
OTUD4	1.4287	3.35896	1.80789e-18	4.88616e-17
NFKBIA	-1.80536	8.78	1.85118e-18	4.98399e-17
CYB561A3	1.02031	5.34369	1.88209e-18	5.04788e-17
SUN2	1.10153	6.99453	1.90673e-18	5.09451e-17
EHMT2	1.20693	3.76818	1.96297e-18	5.22491e-17
LAT2	-1.35742	8.26399	2.06419e-18	5.45667e-17
NPIPB5	1.23812	4.67534	2.06557e-18	5.45667e-17
FBXO6	-2.22429	6.18515	2.16636e-18	5.68905e-17
SYNE2	1.25386	5.86296	2.17561e-18	5.68905e-17
LOC101927153	-3.5831	3.43735	2.17782e-18	5.68905e-17
UBE2G2	1.08395	4.69328	2.28497e-18	5.94684e-17
BIN1	1.52099	4.7081	2.38975e-18	6.1966e-17
PLAGL2	1.24321	4.00406	2.4443e-18	6.31473e-17
HTATIP2	-1.22227	6.17671	2.47222e-18	6.36348e-17
THEM4	1.57519	3.64662	2.52452e-18	6.47439e-17
BTAF1	1.13836	4.20743	2.56214e-18	6.54696e-17
CDKN2D	-1.63387	7.65155	2.65747e-18	6.76595e-17
LRG1	-1.84946	7.84936	2.75045e-18	6.97741e-17
MBOAT2	-1.76537	5.671	2.97356e-18	7.51625e-17
AHNAK	1.45816	5.89007	3.18613e-18	8.02471e-17
AKIRIN2	-1.35379	6.3813	3.25712e-18	8.17421e-17
MYBL2	-3.28125	4.52218	3.34019e-18	8.35286e-17
CREBZF	1.26129	4.27787	3.66533e-18	9.13344e-17
KAT6B	1.18696	3.72654	3.93096e-18	9.76073e-17
PYGO2	1.06244	4.06045	4.00017e-18	9.89761e-17
GOLGA8A	1.71043	3.8092	4.16864e-18	1.02783e-16
LOC731424	-2.24832	4.41831	4.26154e-18	1.04706e-16
GADD45A	-2.51405	4.2692	4.38452e-18	1.07352e-16
LOC104968399	-1.24571	7.91677	4.40296e-18	1.07429e-16
GPR84	-4.09331	3.97296	4.42994e-18	1.07714e-16
RALGDS	1.18762	4.40177	4.59682e-18	1.11386e-16
HLA-DPA1	1.73068	7.4492	4.83872e-18	1.16183e-16
IL18RAP	-2.9943	6.73711	4.84264e-18	1.16183e-16
TTC37	1.23824	4.24469	4.84441e-18	1.16183e-16
ACSL1	-2.29413	9.64835	4.9227e-18	1.17659e-16
GLRX	-1.74496	6.78471	5.50269e-18	1.31076e-16
CTDSPL2	1.22699	3.69	5.84553e-18	1.38772e-16
SPN	1.4822	5.28164	6.22666e-18	1.47322e-16
IPO9	1.13829	4.4639	6.31151e-18	1.48829e-16
CLIC1	-1.34161	9.46676	6.34784e-18	1.49185e-16
OSCAR	-1.35743	5.87632	6.4993e-18	1.52235e-16
TMEM140	-1.99079	8.19804	7.2616e-18	1.69526e-16
GIMAP5	1.57738	5.64018	7.45466e-18	1.73457e-16
EVI2A	-1.80145	6.25617	7.5693e-18	1.75543e-16
EDEM2	-0.998804	5.96331	8.0401e-18	1.85848e-16
SLC38A1	1.38183	5.84022	8.15995e-18	1.88e-16
IL7R	2.30899	6.729	8.39246e-18	1.92725e-16
MARCKS	-1.80047	6.42174	9.74525e-18	2.23061e-16
DDHD2	1.47149	3.42082	9.84981e-18	2.24723e-16
RNF216	1.00052	5.35624	1.01693e-17	2.3126e-16
ILF3	1.24292	5.14767	1.02946e-17	2.33356e-16
RAB32	-1.29498	6.65038	1.0623e-17	2.40026e-16
DYNLT1	-1.6967	7.13112	1.0895e-17	2.45382e-16
HIST1H2BK	-1.7839	6.04544	1.13561e-17	2.5495e-16
LDHA	-1.1967	8.42557	1.16357e-17	2.60396e-16
IKZF3	1.67118	5.32016	1.40232e-17	3.12829e-16
PI4KA	0.982048	4.57321	1.51958e-17	3.37914e-16
NAIP	-1.91634	7.39208	1.54265e-17	3.41961e-16
YIPF1	-1.21274	5.74776	1.68659e-17	3.72694e-16
CD58	-1.67555	6.22318	1.81461e-17	3.99727e-16
DNAJC3	-1.34655	6.17358	1.91188e-17	4.19836e-16
PGS1	-1.80114	6.2881	1.92369e-17	4.21114e-16
WWP1	1.32073	3.51533	2.08967e-17	4.56028e-16
RPL23A	1.60209	8.73311	2.12848e-17	4.63059e-16
MGAM	-1.87623	6.2295	2.18461e-17	4.73805e-16
VAPA	-1.23789	7.60477	2.20097e-17	4.75883e-16
SHISA5	-1.627	9.56331	2.32258e-17	5.00637e-16
MYL12A	-1.22037	9.44142	2.66587e-17	5.72877e-16
RPLP2	1.71436	7.59933	2.68589e-17	5.7542e-16
NUP210	1.51366	5.25134	2.75021e-17	5.87173e-16
RGS2	-1.96299	9.93755	2.75747e-17	5.87173e-16
ANKRD36	1.52662	4.34268	2.78439e-17	5.91114e-16
DIDO1	0.876501	4.92874	2.82268e-17	5.97439e-16
EBLN3	1.01133	4.62334	3.01287e-17	6.35778e-16
SLA	-1.62274	8.81753	3.13049e-17	6.58621e-16
VPS13D	0.980581	5.04674	3.30009e-17	6.9223e-16
SLC25A36	1.33574	3.71249	3.58816e-17	7.50416e-16
S100A12	-3.2575	9.13127	3.7749e-17	7.87128e-16
GGA2	1.15423	5.13698	4.05181e-17	8.42369e-16
DNTTIP1	-1.22607	6.33231	4.0964e-17	8.49127e-16
KLRG1	2.0924	4.25177	4.24479e-17	8.77299e-16
PRR13	-1.19989	8.76084	4.3705e-17	9.00631e-16
DIS3L	1.30491	3.54626	4.50887e-17	9.26429e-16
RAB24	-1.37493	7.61918	4.6283e-17	9.48194e-16
ANKRD36C	1.42598	4.75723	5.2311e-17	1.06857e-15
HEATR5B	1.16268	3.76664	5.83455e-17	1.18839e-15
PITPNM1	0.992892	4.43021	5.93603e-17	1.20556e-15
CYSTM1	-2.34914	7.33684	5.98943e-17	1.21005e-15
GLT1D1	-1.5013	6.06855	5.99255e-17	1.21005e-15
AQP9	-1.7972	9.12326	6.14334e-17	1.23694e-15
PSTPIP2	-2.03536	5.98856	6.26973e-17	1.25878e-15
HAUS4	-1.62239	6.0267	6.28875e-17	1.259e-15
UBE2B	-1.27456	6.82043	6.39624e-17	1.27689e-15
GPR160	-1.82036	4.27631	6.44725e-17	1.28342e-15
LRPPRC	1.27103	4.28942	6.85472e-17	1.35716e-15
KLHDC8B	-1.9691	4.73933	6.85629e-17	1.35716e-15
PADI4	-1.88829	7.79778	7.00802e-17	1.3833e-15
EDC4	0.993109	4.22012	7.28377e-17	1.4337e-15
CD300A	-1.18035	7.83354	7.30647e-17	1.43415e-15
TTC39C	1.36112	3.94198	7.36555e-17	1.44172e-15
RNF175	-1.85459	4.01754	7.60036e-17	1.48281e-15
CLEC16A	0.922948	4.2574	7.6177e-17	1.48281e-15
KLHL36	1.0916	4.08622	8.27416e-17	1.60615e-15
OASL	-2.7357	8.189	8.46742e-17	1.63913e-15
LILRA6	-1.55801	7.51423	8.5432e-17	1.64926e-15
BAZ1A	-1.43427	7.33739	8.87774e-17	1.70915e-15
ITGA6	1.24319	3.6963	9.04176e-17	1.73597e-15
ELK2AP	-4.13477	6.82106	9.56606e-17	1.83163e-15
NPIPB3	1.2167	4.74913	1.00362e-16	1.91643e-15
TAF12	-0.912602	5.38081	1.00734e-16	1.91831e-15
FCGR3B	-1.86414	11.4319	1.12832e-16	2.1429e-15
CDA	-1.73863	8.20597	1.16076e-16	2.19856e-15
TRIM28	1.55571	4.64457	1.22048e-16	2.30547e-15
CYFIP2	1.12002	6.62523	1.29956e-16	2.44827e-15
HIVEP2	1.30588	3.46181	1.41525e-16	2.65907e-15
ANKRD22	-3.7215	5.05292	1.44885e-16	2.71495e-15
GIMAP1-GIMAP5	1.49072	5.81964	1.48753e-16	2.77442e-15
PRRG4	-1.6863	4.97767	1.48848e-16	2.77442e-15
CHMP7	0.972318	4.8633	1.53955e-16	2.86201e-15
NCF4	-1.56955	8.55918	1.62854e-16	3.01946e-15
SMA5	-1.97501	4.75171	1.66603e-16	3.08085e-15
GVINP1	1.20439	4.32189	1.72796e-16	3.18698e-15
H2AFY	-0.988073	7.10927	1.75548e-16	3.22926e-15
CD63	-1.33866	8.5175	1.77363e-16	3.25412e-15
FAM117B	1.52669	3.76573	1.87157e-16	3.42487e-15
ARHGAP17	0.955524	4.19923	1.99602e-16	3.64312e-15
ARL11	-1.15636	5.15479	2.04936e-16	3.7308e-15
DHRS9	-2.38388	6.56032	2.11991e-16	3.84925e-15
HCG18	1.17775	4.0516	2.15571e-16	3.90082e-15
POLG	0.892127	4.44552	2.15941e-16	3.90082e-15
RRAGD	-1.61002	4.16503	2.24338e-16	4.04212e-15
SLC7A6	0.989633	4.54141	2.30044e-16	4.13431e-15
ITGA4	1.30087	5.84671	2.38427e-16	4.27404e-15
TCOF1	1.18146	3.63743	2.4481e-16	4.3773e-15
AES	1.55369	6.46485	2.52621e-16	4.5055e-15
CKAP4	-1.72935	6.66765	2.66211e-16	4.73586e-15
BATF2	-2.9575	4.64241	2.73707e-16	4.85691e-15
ADGRG3	-1.96694	8.00161	2.89201e-16	5.11893e-15
SHPRH	1.33014	3.58044	2.90573e-16	5.13029e-15
SIPA1L2	-2.24525	3.94638	2.99687e-16	5.27795e-15
MMADHC	-1.27792	6.35219	3.05751e-16	5.37128e-15
PLTP	-1.25269	4.64078	3.0982e-16	5.41745e-15
SRCAP	1.24682	4.4024	3.09921e-16	5.41745e-15
GBA	-1.21066	5.98593	3.26903e-16	5.70012e-15
GLIPR2	-1.11612	8.36373	3.55766e-16	6.18803e-15
S100A9	-2.22461	12.2513	3.58482e-16	6.21989e-15
IFITM3	-2.40089	11.7389	3.76955e-16	6.52429e-15
FAM200B	-1.05403	5.04206	3.9177e-16	6.76404e-15
UBXN2B	-1.22995	6.63363	3.96794e-16	6.834e-15
C1GALT1	-1.46258	5.32027	4.23239e-16	7.27163e-15
RPS6KA5	1.35099	4.25924	4.61527e-16	7.91013e-15
COL9A2	-2.82059	5.3063	4.78968e-16	8.18907e-15
DDX54	1.08018	3.78159	5.20747e-16	8.88177e-15
COG2	1.1078	3.95898	5.26066e-16	8.95077e-15
TK1	-2.61615	3.93733	5.2884e-16	8.97623e-15
APMAP	-1.47655	8.42531	5.55977e-16	9.40092e-15
PABPC1	1.2217	7.67321	5.56537e-16	9.40092e-15
SMARCA4	1.11608	4.0272	5.838e-16	9.8378e-15
CEBPD	-1.61114	7.58105	6.09827e-16	1.02518e-14
MAPK14	-1.83279	7.78862	6.28417e-16	1.05391e-14
RGL4	-1.99202	6.0787	6.66519e-16	1.11515e-14
AAK1	1.20822	5.17812	6.81501e-16	1.13751e-14
LMNB1	-1.93758	4.75371	7.27517e-16	1.21144e-14
TCERG1	1.09316	4.33685	8.338e-16	1.3822e-14
TMEM91	-1.50009	5.74813	8.34e-16	1.3822e-14
SF3B3	1.07312	5.11832	8.5305e-16	1.41044e-14
HEBP2	-1.50631	5.92024	9.10227e-16	1.50145e-14
NFIL3	-1.51393	4.88163	9.24628e-16	1.52163e-14
CARD11	1.47279	4.28467	9.69523e-16	1.59178e-14
MNDA	-1.41104	11.4642	1.04163e-15	1.70619e-14
TPST2	-1.06291	6.85849	1.07045e-15	1.74805e-14
AMN1	-1.51209	4.51595	1.07216e-15	1.74805e-14
RTN3	-1.48449	8.77928	1.10764e-15	1.8017e-14
CD59	-1.86877	6.31616	1.11039e-15	1.80202e-14
CREG1	-1.45252	6.9317	1.11715e-15	1.80874e-14
FPR1	-1.39337	11.0677	1.11968e-15	1.80874e-14
YLPM1	1.03844	4.31304	1.17576e-15	1.89497e-14
FCGR1B	-2.3535	5.16385	1.1862e-15	1.90742e-14
RAPGEF6	0.908605	4.98011	1.19326e-15	1.91439e-14
LLGL2	1.36491	3.69446	1.27357e-15	2.03859e-14
PDE4DIP	1.06314	4.07039	1.46992e-15	2.34752e-14
CRY2	1.09679	3.70679	1.58368e-15	2.52347e-14
ITPKB	1.04115	4.55996	1.58981e-15	2.52751e-14
UTRN	1.01067	5.86046	1.61164e-15	2.55563e-14
SERINC5	1.15247	4.14958	1.61477e-15	2.55563e-14
MADD	0.901845	4.4414	1.69095e-15	2.67017e-14
POGK	1.10089	3.69786	1.7521e-15	2.76053e-14
ATP1A1	0.963106	4.54766	1.8547e-15	2.91565e-14
FADD	-1.25683	4.87493	1.87389e-15	2.93925e-14
LCK	1.6949	6.91627	1.88568e-15	2.95116e-14
CLEC1B	-1.93827	3.81202	1.89061e-15	2.95229e-14
SOCS3	-2.34878	5.52374	2.05483e-15	3.20162e-14
SH2D1A	1.90342	3.70493	2.19784e-15	3.41687e-14
RPL13A	1.60825	7.28604	2.23171e-15	3.46186e-14
MTSS1	1.35435	4.16454	2.24921e-15	3.48133e-14
DNAH17	-2.03903	5.12601	2.37227e-15	3.66372e-14
FKBP5	-2.75809	8.56021	2.3862e-15	3.67716e-14
CEACAM4	-2.074	7.27835	2.58268e-15	3.97123e-14
CEP250	1.03304	3.90381	2.59377e-15	3.97482e-14
RPL22	1.35442	4.65905	2.59633e-15	3.97482e-14
RPL10A	1.53592	6.58143	2.61316e-15	3.99188e-14
SKAP1	1.52711	5.04955	2.64885e-15	4.03763e-14
FCGR1A	-2.70533	6.25996	2.65548e-15	4.03898e-14
IFIT3	-2.95712	9.98403	2.66653e-15	4.04702e-14
FAM208B	1.20553	3.44207	2.72478e-15	4.12651e-14
UPP1	-1.92942	6.4212	2.81355e-15	4.25178e-14
KPNB1	-1.45213	7.16226	2.8571e-15	4.30833e-14
PIK3IP1	1.34484	6.16147	2.92081e-15	4.39497e-14
MSL3	-1.36866	6.14866	2.96878e-15	4.45761e-14
IFNGR2	-1.24061	7.89903	2.98704e-15	4.47547e-14
SERPING1	-3.20435	7.5049	3.05314e-15	4.56477e-14
ANKRD36B	1.46274	4.4679	3.18612e-15	4.75348e-14
USB1	-1.23195	6.67148	3.44901e-15	5.13479e-14
SLAMF1	1.36632	3.34716	3.50324e-15	5.20449e-14
TMEM59	-0.997425	8.06579	3.51291e-15	5.20786e-14
RGS19	-1.07221	7.55606	3.84009e-15	5.6809e-14
INPP4A	0.847226	5.05821	3.96845e-15	5.85847e-14
MEF2C	1.16501	4.80656	4.37351e-15	6.44291e-14
MSL1	-1.19963	6.17525	4.78057e-15	7.02783e-14
MSRB2	-1.60569	5.26343	4.85251e-15	7.1187e-14
STAG3L2	1.23739	4.01684	4.87515e-15	7.13702e-14
CD74	1.10042	10.8722	5.26264e-15	7.68826e-14
PLIN3	-1.21606	6.84271	5.28099e-15	7.68896e-14
CD55	-1.60987	8.48364	5.28499e-15	7.68896e-14
RHOH	1.33178	4.94954	5.3211e-15	7.72549e-14
POM121	1.04688	4.30343	5.55712e-15	8.05152e-14
SCAF4	1.03772	4.06816	5.62007e-15	8.12598e-14
IFI44	-3.24541	6.20858	5.86578e-15	8.46382e-14
CLSTN1	1.13978	3.54977	6.23373e-15	8.97631e-14
TXK	1.49545	4.73079	6.41467e-15	9.21797e-14
SPI1	-1.56087	7.2873	6.97511e-15	1.00029e-13
HGSNAT	0.942524	4.04133	7.17455e-15	1.02679e-13
TBC1D10A	0.908071	4.12524	7.49115e-15	1.06992e-13
C16orf72	-1.13163	5.51832	7.8315e-15	1.11627e-13
TLR2	-2.02752	8.58329	8.2234e-15	1.16975e-13
SEPT1	1.30271	5.29588	8.46354e-15	1.20148e-13
NUP188	1.3977	3.60751	8.7341e-15	1.23501e-13
NUP133	1.09243	3.64543	8.73487e-15	1.23501e-13
DDX24	0.962549	5.66254	9.2874e-15	1.31049e-13
RPL13AP5	1.56863	6.78939	9.42504e-15	1.32725e-13
STAG3L1	1.14661	4.55917	9.72318e-15	1.3665e-13
LINC01127	-2.80429	3.62444	9.81581e-15	1.37676e-13
PHC1	0.945096	5.11019	1.15412e-14	1.61554e-13
VPS51	1.06294	5.18469	1.17103e-14	1.63595e-13
RPS28	1.64259	7.27888	1.27342e-14	1.77547e-13
TRAT1	1.87015	3.85412	1.28057e-14	1.7819e-13
PFKFB3	-1.81803	5.32558	1.29089e-14	1.78988e-13
ASCC3	1.24689	4.43292	1.2914e-14	1.78988e-13
LINC00649	1.8018	3.73784	1.39299e-14	1.92688e-13
ELL2	-2.02091	4.40055	1.46466e-14	2.02203e-13
PTEN	-1.54732	8.33122	1.53128e-14	2.10987e-13
TIMM10B	1.0873	4.00464	1.59329e-14	2.19101e-13
ADAM28	1.36633	3.71344	1.67049e-14	2.29268e-13
FCGR1C	-3.06365	4.66702	1.69509e-14	2.32191e-13
MACF1	0.984633	5.32223	1.7038e-14	2.32931e-13
TNFSF14	-1.54708	6.58527	1.74939e-14	2.38699e-13
ATG3	-1.17755	6.50101	1.80918e-14	2.46378e-13
IL2RB	1.6442	5.56958	1.88032e-14	2.55146e-13
SDF2	-0.934049	6.11365	1.88083e-14	2.55146e-13
KCNJ2	-1.8344	6.14139	1.91076e-14	2.58708e-13
SULT1B1	-1.59665	4.28198	1.92322e-14	2.59893e-13
STX10	-1.12036	6.58591	2.03706e-14	2.7475e-13
EMC7	-0.912704	5.98763	2.06244e-14	2.7764e-13
GNA12	1.90846	4.05334	2.08877e-14	2.80646e-13
PSMD9	-0.911539	5.50222	2.11781e-14	2.84005e-13
NR2C2	0.920995	4.13393	2.12949e-14	2.85028e-13
CASP5	-2.65231	4.19826	2.18451e-14	2.91835e-13
UBE2S	-1.49811	4.54634	2.26143e-14	3.01538e-13
TTC19	1.16592	4.12797	2.34925e-14	3.12655e-13
TNRC6C	1.12444	4.04803	2.37704e-14	3.15755e-13
CSF1R	1.83109	5.47708	2.43186e-14	3.22428e-13
SYF2	-0.933997	5.84549	2.48219e-14	3.28481e-13
IFI16	-1.56071	8.30961	2.68812e-14	3.55009e-13
MIR4435-2HG	-1.48227	5.17425	2.6973e-14	3.55009e-13
DOK3	-1.27383	7.71097	2.6988e-14	3.55009e-13
MKNK1	-1.58785	6.2012	2.70286e-14	3.55009e-13
RPL14	1.53792	6.51965	2.72219e-14	3.56881e-13
LINC00937	-1.91814	3.47819	2.76812e-14	3.62227e-13
FAM168B	0.97537	3.98485	2.94788e-14	3.85033e-13
JCHAIN	-3.34255	8.70721	3.00422e-14	3.91663e-13
IL1RN	-1.86049	7.11612	3.08965e-14	4.02055e-13
GCA	-1.68597	9.27964	3.11373e-14	4.04439e-13
EEF1A1	1.27986	10.2062	3.16736e-14	4.10646e-13
CCDC71L	-1.83257	3.36683	3.29497e-14	4.26405e-13
LARS	1.0212	4.65284	3.39848e-14	4.38991e-13
GBP1	-2.37287	8.06715	3.50119e-14	4.51429e-13
C19orf38	-1.41478	6.06102	3.51802e-14	4.52768e-13
MMP8	-4.81032	5.76352	3.57891e-14	4.59762e-13
IVD	1.14803	4.50906	3.67977e-14	4.71856e-13
PRRC2B	1.097	4.61765	3.7234e-14	4.76582e-13
MXD1	-1.5301	9.33479	3.77158e-14	4.81871e-13
ECHDC3	-3.37875	4.54228	3.78767e-14	4.83048e-13
TRPM7	1.02681	3.7515	3.84428e-14	4.89379e-13
TMEM60	-1.19151	4.84074	4.02463e-14	5.11412e-13
IFNGR1	-1.70317	8.47977	4.07637e-14	5.17051e-13
OPRL1	-1.4005	4.1767	4.3068e-14	5.45295e-13
TMEM109	1.01495	5.00319	4.49372e-14	5.67938e-13
CTC1	0.902823	4.65873	4.51812e-14	5.69997e-13
RNF125	1.41619	3.94745	4.57907e-14	5.76651e-13
EMC1	1.10641	3.54258	4.62215e-14	5.81035e-13
CDC25B	1.57124	4.51125	4.80603e-14	6.03071e-13
PTBP1	0.902491	5.3852	4.88636e-14	6.12058e-13
GLA	-0.996843	4.7504	4.95839e-14	6.19975e-13
ALDH16A1	0.98848	3.86031	5.35502e-14	6.68379e-13
H3F3B	-1.20156	10.8311	5.42143e-14	6.75468e-13
MCM3AP	0.987858	4.07311	5.57185e-14	6.9298e-13
B3GNT8	-1.32147	5.76266	5.70771e-14	7.08623e-13
TMEM55A	-1.42791	6.48181	5.85441e-14	7.25554e-13
CCAR2	0.864236	4.96771	5.87991e-14	7.27432e-13
ATP6V1C1	-1.46971	5.8486	6.06845e-14	7.49438e-13
OSER1	-1.11834	6.72405	6.12372e-14	7.54937e-13
SAP30	-2.80199	4.39501	6.14924e-14	7.56755e-13
S1PR1	1.65735	5.45259	6.16972e-14	7.57948e-13
FLOT1	-1.56995	7.87574	6.21871e-14	7.62633e-13
NPIPB4	1.09666	4.54612	6.53196e-14	7.99653e-13
PARP9	-1.69751	7.76287	6.78683e-14	8.29409e-13
P2RY8	1.06382	5.32888	6.95678e-14	8.48703e-13
HLA-DMB	1.3664	6.16113	7.17529e-14	8.73843e-13
DYSF	-1.6836	7.26863	7.26142e-14	8.82803e-13
NOLC1	1.1115	4.42508	7.48369e-14	9.08254e-13
NCOA5	1.06041	3.69781	8.20063e-14	9.93548e-13
HLA-DQA1	2.29735	4.7948	8.21551e-14	9.93638e-13
ZFP90	1.42317	3.49269	8.53836e-14	1.03091e-12
KCNA3	1.37379	4.80287	8.58184e-14	1.03438e-12
TRIM21	-1.22441	7.04201	8.60555e-14	1.03547e-12
RPL37A	1.56403	6.93107	8.62315e-14	1.03581e-12
BASP1	-1.6594	7.97871	8.73736e-14	1.04774e-12
RASAL3	0.946745	5.18091	9.07817e-14	1.08675e-12
PTCD3	1.11386	4.7618	9.13145e-14	1.09127e-12
SUMF2	1.17517	4.76418	9.45064e-14	1.1275e-12
ICE2	1.19688	3.4439	9.90847e-14	1.18012e-12
CPSF1	1.16356	3.70235	1.05054e-13	1.24909e-12
ST3GAL4-AS1	-1.92716	3.98272	1.15625e-13	1.37246e-12
TRIM22	-1.99322	8.3596	1.17738e-13	1.39518e-12
PRR5L	1.34516	3.79556	1.19954e-13	1.41905e-12
PDPK1	0.849471	4.8169	1.23857e-13	1.46276e-12
PFKFB2	-2.811	4.58386	1.25186e-13	1.47453e-12
CEP68	0.973301	3.96794	1.25273e-13	1.47453e-12
CAP1	-0.896572	9.60414	1.25906e-13	1.4795e-12
GBP2	-1.55135	8.24372	1.32633e-13	1.55594e-12
QSOX1	-1.21085	4.75657	1.37718e-13	1.6129e-12
LRRC37A4P	1.3551	4.80691	1.425e-13	1.66613e-12
IL1R1	-2.09338	3.43505	1.43544e-13	1.67556e-12
UBTF	0.808757	4.71662	1.51697e-13	1.76779e-12
HLA-DRA	1.42299	8.9734	1.61666e-13	1.88083e-12
PYGL	-1.55726	8.06743	1.63339e-13	1.89717e-12
EIF3F	1.10394	6.3169	1.77159e-13	2.05429e-12
NPC1	1.07286	3.63056	1.87534e-13	2.17101e-12
ZDHHC19	-5.76699	5.66454	1.94937e-13	2.25299e-12
NCR3	1.72432	4.20389	2.13721e-13	2.46604e-12
GLG1	0.83952	5.74237	2.14809e-13	2.47453e-12
NFX1	1.06467	4.56695	2.20832e-13	2.53975e-12
FLNA	1.09831	7.8094	2.41698e-13	2.77518e-12
ZNF146	1.21288	4.26446	2.42861e-13	2.78163e-12
DDAH2	-1.87927	5.33281	2.43051e-13	2.78163e-12
TRAPPC10	0.799566	4.52882	2.49327e-13	2.84881e-12
RRN3	1.35437	3.5238	2.5048e-13	2.85734e-12
FAM53B	1.06928	4.17607	2.51899e-13	2.86888e-12
ACOT9	-0.893082	5.24343	2.53622e-13	2.88382e-12
SMARCA2	1.05512	4.98262	2.55364e-13	2.89894e-12
AZI2	-1.09241	5.17697	2.90485e-13	3.29232e-12
MTA2	0.968096	3.80379	3.07132e-13	3.47539e-12
ODF2	1.05639	3.57787	3.13602e-13	3.53977e-12
TMEM181	0.998205	3.71752	3.13829e-13	3.53977e-12
DHRS7	-0.951503	7.68199	3.18883e-13	3.59101e-12
ZNF506	1.01949	3.72193	3.19679e-13	3.59421e-12
OSTF1	-1.00823	7.69016	3.30897e-13	3.7144e-12
TAP1	-1.52761	8.59596	3.41768e-13	3.83031e-12
CREBL2	1.34265	3.65656	3.49206e-13	3.90743e-12
ARHGEF18	0.88931	4.87697	3.78021e-13	4.22314e-12
RNF144B	-1.51207	5.72155	3.79033e-13	4.22772e-12
PRKCH	1.40842	5.69608	3.8774e-13	4.31798e-12
CARD6	-1.11297	4.20936	4.04497e-13	4.49747e-12
SLC2A3	-1.69285	8.14161	4.22604e-13	4.69137e-12
LINC01410	-1.59238	4.44595	4.28324e-13	4.74737e-12
CDK13	0.823622	4.29766	4.41627e-13	4.88711e-12
RNASE2	-2.51693	7.02291	4.50871e-13	4.98156e-12
B2M	-1.19048	13.3632	4.65271e-13	5.13259e-12
LY6E	-2.91266	9.63323	4.75011e-13	5.23182e-12
NEU1	-0.866795	5.84301	5.24594e-13	5.76003e-12
APOBEC3A_B	-1.71104	5.65391	5.24608e-13	5.76003e-12
GAPDH	-1.11702	10.5956	5.3409e-13	5.855e-12
RNMT	1.1717	3.32987	5.53153e-13	6.05452e-12
LDB1	1.14632	3.93661	5.66746e-13	6.19366e-12
FKBP1A	-0.893577	7.00535	5.74932e-13	6.27337e-12
ALPL	-2.1771	8.61662	5.90125e-13	6.42916e-12
NUDCD3	0.870243	4.44939	6.10575e-13	6.64166e-12
PFKL	0.808643	5.68041	6.17608e-13	6.70777e-12
GS1-124K5.11	1.00248	3.65186	6.26374e-13	6.79249e-12
WDR36	1.0909	3.4997	6.33503e-13	6.85921e-12
MS4A1	1.69213	5.93052	6.35021e-13	6.86506e-12
ARPC2	-0.822443	9.57983	6.47243e-13	6.98645e-12
TP53I3	-1.67029	3.8565	6.50116e-13	7.00669e-12
TMEM168	1.15373	3.43442	6.62153e-13	7.1255e-12
GRN	-1.10729	9.23572	6.73154e-13	7.2328e-12
LILRA2	-1.10182	8.05838	6.97716e-13	7.48264e-12
USP10	-1.48434	7.95495	6.98536e-13	7.48264e-12
IKBKAP	1.33203	3.45034	7.08747e-13	7.58046e-12
CLCN7	0.866653	4.2499	7.1999e-13	7.68901e-12
RPS3	1.34142	8.50851	7.51936e-13	8.01799e-12
RNF130	-0.997026	8.44399	7.69273e-13	8.19043e-12
SSBP4	1.08847	3.59684	7.78481e-13	8.27592e-12
CCND3	-1.0056	8.64251	7.88054e-13	8.36504e-12
GLOD4	0.99894	4.58733	8.31975e-13	8.81793e-12
THUMPD1	0.970117	4.69872	8.48566e-13	8.98023e-12
ALPK1	-1.19584	5.76352	8.59436e-13	9.08159e-12
BMS1	1.11755	4.02244	8.6855e-13	9.16411e-12
DYNC1H1	1.00359	4.88824	8.78819e-13	9.25429e-12
C1GALT1C1	-1.45866	4.82142	8.7973e-13	9.25429e-12
CYP1B1	-1.83487	6.13618	9.12067e-13	9.58011e-12
RASSF3	-1.09396	4.63364	9.30358e-13	9.75765e-12
DEFA3	-4.7405	8.96684	9.73628e-13	1.01963e-11
GNG5	-1.33826	8.0115	9.81584e-13	1.02643e-11
TRMT2B	1.07694	3.48829	9.88821e-13	1.03246e-11
VNN3	-1.72606	5.50312	1.02034e-12	1.06379e-11
TMEM63A	0.980272	4.83242	1.03603e-12	1.07855e-11
C5orf30	-3.25825	4.57033	1.03809e-12	1.07909e-11
LZTR1	1.02517	3.60056	1.04644e-12	1.08617e-11
KIAA0319L	-1.42258	6.36258	1.06112e-12	1.09977e-11
ZCCHC11	0.941239	4.2242	1.10002e-12	1.13841e-11
C7orf49	-1.0253	5.27622	1.1303e-12	1.16803e-11
PREPL	1.16525	3.47069	1.15286e-12	1.1896e-11
EIF2AK2	-2.01304	6.79342	1.16066e-12	1.19588e-11
PELO	-1.15258	4.5637	1.17244e-12	1.20562e-11
DYX1C1-CCPG1	-1.20571	6.48113	1.17354e-12	1.20562e-11
EIF3B	0.983192	5.27595	1.18637e-12	1.21702e-11
FAM60A	0.937527	4.19908	1.24858e-12	1.27898e-11
ZC3H14	1.097	3.47045	1.25645e-12	1.28517e-11
RBM15B	0.944462	3.79478	1.27647e-12	1.30374e-11
ULK3	1.01828	4.17571	1.28609e-12	1.31133e-11
RPL10	1.6786	9.02568	1.28763e-12	1.31133e-11
GPATCH8	0.844026	4.39232	1.32123e-12	1.3436e-11
DCAF7	0.751666	5.53109	1.34647e-12	1.36729e-11
MYC	1.32941	4.2662	1.38139e-12	1.40073e-11
SUN1	1.35387	3.56925	1.43053e-12	1.44846e-11
DDX60L	-1.63018	6.79736	1.43892e-12	1.45486e-11
PCED1B-AS1	1.35617	4.7565	1.44777e-12	1.4617e-11
TLR4	-1.43242	7.23572	1.45214e-12	1.46402e-11
AQR	1.0121	3.81661	1.45843e-12	1.46825e-11
BANK1	1.393	4.47905	1.54647e-12	1.55466e-11
PSMA6	-1.38766	6.36591	1.59499e-12	1.60115e-11
PURA	1.25324	3.61511	1.63833e-12	1.6423e-11
FYN	1.23141	5.74077	1.65734e-12	1.65899e-11
TPP2	1.04047	4.28036	1.66668e-12	1.66596e-11
ENTPD1	-1.12468	6.46492	1.73402e-12	1.7305e-11
ACSS1	1.00068	4.68142	1.73616e-12	1.7305e-11
LPXN	1.0121	5.50943	1.81308e-12	1.80461e-11
RALGAPB	0.790365	4.4277	1.85527e-12	1.84399e-11
MEN1	1.03801	3.63274	1.86912e-12	1.85513e-11
PAFAH2	1.01226	3.62835	1.8848e-12	1.86805e-11
LPAR5	1.00742	3.87894	1.89689e-12	1.87604e-11
POLR1B	1.25014	3.40963	1.8982e-12	1.87604e-11
SLC35E1	0.837593	4.30056	1.9892e-12	1.96322e-11
INTS1	1.00594	3.62496	2.06425e-12	2.03443e-11
PGLYRP1	-2.80818	6.84202	2.06793e-12	2.0352e-11
ASPRV1	-1.86795	3.82001	2.13773e-12	2.09918e-11
OSM	-2.12238	3.51833	2.13891e-12	2.09918e-11
VPRBP	0.930787	3.80668	2.14343e-12	2.10068e-11
RIT1	-1.17893	5.34515	2.15684e-12	2.11088e-11
CD53	-0.965422	9.44382	2.18464e-12	2.13511e-11
CLU	-1.53706	7.60021	2.19154e-12	2.13889e-11
MS4A4A	-2.25946	4.33069	2.21377e-12	2.15758e-11
PCYOX1	1.21334	3.51328	2.25607e-12	2.19576e-11
DHX30	0.927101	4.38309	2.34273e-12	2.27695e-11
ITGAM	-1.14783	6.8429	2.38156e-12	2.31149e-11
FLOT2	-1.15773	8.89336	2.41598e-12	2.33952e-11
LRPAP1	-1.08705	6.85659	2.41709e-12	2.33952e-11
TCN2	-2.11816	5.02023	2.43625e-12	2.35481e-11
DIMT1	0.977984	4.09685	2.52808e-12	2.44023e-11
BUD31	-0.882122	5.06773	2.55443e-12	2.46227e-11
C10orf54	-1.3439	10.6063	2.68191e-12	2.58162e-11
SMC1A	0.813492	4.90271	2.70233e-12	2.59771e-11
PCNX	-1.00778	5.61643	2.73437e-12	2.62492e-11
CAMP	-3.61094	7.18415	2.76063e-12	2.64651e-11
CCR3	1.78575	4.95682	2.76848e-12	2.65043e-11
CST7	-1.8679	8.7573	2.96954e-12	2.83904e-11
FAM178A	0.832855	4.18327	2.97621e-12	2.84156e-11
LSG1	1.03323	4.04172	3.01124e-12	2.87109e-11
CIR1	-1.04807	6.01288	3.05327e-12	2.90722e-11
PLXDC2	-1.09714	6.42269	3.17995e-12	3.02375e-11
F5	-1.29561	5.27095	3.4547e-12	3.28056e-11
CCNDBP1	-0.978832	8.06489	3.4659e-12	3.28676e-11
LILRB3	-1.32228	8.23515	3.48244e-12	3.29799e-11
RNF135	-1.15799	5.84301	3.50145e-12	3.31153e-11
UGCG	-1.35713	4.60396	3.7117e-12	3.50395e-11
ZBP1	-1.76658	6.5531	3.71487e-12	3.50395e-11
CCPG1	-1.15193	6.73556	3.72227e-12	3.50622e-11
GMFG	-1.42401	8.06909	3.81738e-12	3.59099e-11
CBLL1	0.696905	5.04995	4.04245e-12	3.79763e-11
TRIM25	-1.33313	6.76676	4.12523e-12	3.86654e-11
TSEN34	-1.13532	7.42249	4.1268e-12	3.86654e-11
MZB1	-3.06117	6.50958	4.1383e-12	3.87214e-11
FUT7	-1.40334	5.06138	4.25075e-12	3.97208e-11
ZBTB20	0.96727	5.10688	4.36421e-12	4.06746e-11
H2AFZ	-1.05077	7.26606	4.3644e-12	4.06746e-11
SLC9A8	-1.38579	5.36914	4.6249e-12	4.30452e-11
ELANE	-4.5536	6.09266	4.80572e-12	4.46691e-11
CLEC2D	1.11435	5.74819	4.9497e-12	4.59466e-11
THADA	0.917412	3.78454	5.167e-12	4.79004e-11
GADD45B	-1.22796	5.81083	5.30926e-12	4.91544e-11
KIAA1143	0.978791	3.63736	5.44327e-12	5.03287e-11
APOBEC3B	-1.67686	4.27802	5.60613e-12	5.17665e-11
FAM78A	0.799079	4.14593	5.7373e-12	5.29081e-11
NUP62	0.788038	4.72656	5.80251e-12	5.34394e-11
ZNF800	0.837725	4.56193	5.93432e-12	5.45219e-11
ARHGEF6	0.81242	5.2384	5.93557e-12	5.45219e-11
S100A11	-1.40217	11.1312	6.05943e-12	5.5587e-11
PITRM1	0.986198	3.64707	6.1737e-12	5.65614e-11
TOR1A	-0.810911	5.77281	6.18618e-12	5.66019e-11
ASXL1	0.985035	4.05195	6.47778e-12	5.9193e-11
RPL3	1.33339	8.53992	6.5133e-12	5.94402e-11
PPTC7	1.12794	4.1803	6.52413e-12	5.94618e-11
IPO5	1.01626	4.04353	6.55944e-12	5.97062e-11
ST20-MTHFS	-1.55005	5.3538	6.76112e-12	6.14623e-11
TNFSF10	-1.64401	8.27814	6.88678e-12	6.25238e-11
PTGER4	1.19925	4.76026	6.91503e-12	6.26137e-11
UBE2J1	-1.29851	6.87166	6.91708e-12	6.26137e-11
CDK10	1.02977	3.96541	6.92342e-12	6.26137e-11
TSC22D3	-2.06186	10.4006	6.93458e-12	6.2634e-11
C4orf3	-1.2151	7.38596	7.07155e-12	6.37892e-11
RIF1	0.902172	4.51034	7.47711e-12	6.72941e-11
TIGIT	1.66001	3.52858	7.47925e-12	6.72941e-11
ABHD14B	1.06069	4.7663	7.4933e-12	6.73343e-11
CDC42EP3	-1.09839	7.36848	8.05847e-12	7.23204e-11
TMC6	0.911357	5.98588	8.12921e-12	7.28622e-11
FGR	-1.0871	8.96679	8.5174e-12	7.62443e-11
ARPC1A	-0.750114	5.64565	8.59199e-12	7.68141e-11
MTHFS	-1.56968	5.27161	8.84399e-12	7.89666e-11
SERTAD2	1.00731	3.76972	8.88452e-12	7.92278e-11
ST6GAL1	1.27428	5.55282	9.09691e-12	8.1019e-11
CLASP2	1.07137	3.42746	9.36907e-12	8.33373e-11
MTERF4	1.01973	3.70413	9.608e-12	8.53545e-11
EHMT1	0.785786	4.16075	9.64286e-12	8.55561e-11
DHRS4-AS1	1.0366	3.50187	9.81761e-12	8.69967e-11
SLC2A6	1.12359	4.00337	9.96927e-12	8.82293e-11
PUM1	0.821491	5.27101	1.00252e-11	8.8613e-11
CENPC	0.902864	4.04565	1.00751e-11	8.89219e-11
DEFA1	-4.56397	10.8515	1.00911e-11	8.89219e-11
DEFA1B	-4.56396	10.8519	1.00981e-11	8.89219e-11
RUNX3	1.66148	4.96365	1.02119e-11	8.9811e-11
KDSR	1.05544	3.88007	1.04949e-11	9.21846e-11
MAP1LC3B	-1.01382	8.11191	1.05244e-11	9.2328e-11
CIRBP	0.825957	6.06136	1.07944e-11	9.45793e-11
IFIT1	-2.95987	8.03717	1.0963e-11	9.59368e-11
WDR54	1.08977	3.53346	1.10623e-11	9.66847e-11
GTPBP6	1.08983	3.45172	1.11892e-11	9.76725e-11
ORM1	-3.3499	5.22843	1.14819e-11	1.00104e-10
SLC25A6	1.01653	7.42093	1.16577e-11	1.0151e-10
PDLIM7	-1.39106	6.60286	1.22587e-11	1.06612e-10
RNF24	-1.27696	8.28268	1.24621e-11	1.08246e-10
NLRC4	-1.1981	4.96053	1.28714e-11	1.11578e-10
SIT1	1.58486	4.20281	1.28774e-11	1.11578e-10
POM121C	0.905568	3.97923	1.30483e-11	1.12919e-10
REPS1	0.975855	3.75551	1.35087e-11	1.16759e-10
ATXN7L3B	0.912043	4.86165	1.35476e-11	1.16823e-10
HUWE1	1.03179	4.37055	1.35493e-11	1.16823e-10
RALB	-1.4701	7.42798	1.36056e-11	1.17165e-10
CHRAC1	0.974319	3.75168	1.41339e-11	1.21565e-10
APOL3	1.141	4.61043	1.43505e-11	1.23277e-10
RPS19	1.37548	8.68271	1.45303e-11	1.2467e-10
SNX3	-1.26414	7.82841	1.48207e-11	1.27006e-10
PHTF1	-1.61905	4.25861	1.52899e-11	1.30867e-10
BPI	-3.38186	5.5247	1.64017e-11	1.40212e-10
HCG27	-1.33065	5.02157	1.68345e-11	1.43738e-10
SMIM1	-3.16331	3.84096	1.70438e-11	1.45348e-10
FGD4	-1.50901	4.23304	1.77213e-11	1.50942e-10
BRD9	0.973008	3.55699	1.80893e-11	1.5389e-10
IGLL5	-3.14784	9.95816	1.8209e-11	1.54721e-10
LOC102724190	-1.96928	3.71535	1.83835e-11	1.55918e-10
MCTP1	-1.20557	5.17427	1.83942e-11	1.55918e-10
PLSCR3	0.931215	3.8566	1.86643e-11	1.58017e-10
ATM	1.12735	5.2315	1.93457e-11	1.63589e-10
P4HTM	0.941333	3.76146	1.95077e-11	1.64761e-10
KRCC1	-1.06999	4.52681	1.95615e-11	1.65016e-10
ZNF3	0.968351	3.8364	1.99265e-11	1.67894e-10
YWHAH	-1.05771	7.13427	2.07698e-11	1.74789e-10
AGPAT2	-0.917001	5.67218	2.10861e-11	1.77239e-10
IRF7	-2.30077	7.74052	2.12772e-11	1.78631e-10
NFATC2IP	0.990261	4.3605	2.15601e-11	1.80791e-10
REPIN1	0.859697	4.06092	2.16574e-11	1.81391e-10
CRISPLD2	-1.57644	6.49077	2.19006e-11	1.83209e-10
TBC1D9B	0.814315	4.54587	2.21879e-11	1.85391e-10
HVCN1	0.997986	5.69987	2.24985e-11	1.87764e-10
TMEM245	1.14219	4.44169	2.26632e-11	1.8881e-10
MYCBP2	0.990618	5.70498	2.26776e-11	1.8881e-10
ETV7	-2.84387	4.87989	2.29774e-11	1.91079e-10
HLA-E	-1.0877	12.1737	2.32035e-11	1.92732e-10
ST20	-1.44976	4.01489	2.38279e-11	1.97684e-10
HNRNPA1	0.828132	6.00634	2.59204e-11	2.1479e-10
CRTC3	1.00422	3.88914	2.6069e-11	2.15768e-10
SEMA4A	-1.42203	7.38919	2.64187e-11	2.18405e-10
TGFBR3	1.55357	3.82031	2.78829e-11	2.30239e-10
LOC100419583	-1.36364	5.69262	2.79891e-11	2.30844e-10
PVRIG	1.32294	5.03762	2.80261e-11	2.30878e-10
BIRC6	0.794863	5.15437	2.88996e-11	2.37796e-10
PHF20L1	-0.868741	6.15455	2.91e-11	2.39164e-10
VSIG4	-3.44895	5.15533	3.01528e-11	2.47528e-10
C5orf66	-0.845126	4.36977	3.1453e-11	2.579e-10
HLA-DMA	1.26754	6.29278	3.1495e-11	2.57944e-10
IL32	1.66332	7.55429	3.16425e-11	2.5885e-10
TP53I11	-1.16738	5.98886	3.18332e-11	2.60107e-10
PTPN4	1.18607	4.51684	3.2276e-11	2.63419e-10
LAMTOR5	-0.961692	6.74248	3.31906e-11	2.70569e-10
LCN2	-3.46789	6.75161	3.32335e-11	2.70604e-10
CD163	-2.54558	5.94711	3.38719e-11	2.75484e-10
MAP1LC3B2	-1.15596	3.67026	3.52469e-11	2.86335e-10
C12orf65	1.19594	3.73775	3.56797e-11	2.89516e-10
TPD52L2	-0.867703	6.71768	3.64536e-11	2.95455e-10
MXD4	1.0194	5.27677	3.68818e-11	2.98581e-10
TNFSF13B	-1.87452	7.92603	3.7126e-11	3.00212e-10
NCF2	-1.04205	8.8912	3.84886e-11	3.10873e-10
FBXW11	0.911601	3.87718	3.85344e-11	3.10885e-10
CAMKK2	-1.07001	6.42371	3.92776e-11	3.16468e-10
SDHB	-0.721806	6.38954	3.93164e-11	3.16468e-10
ABCG1	-1.73861	5.41149	3.96286e-11	3.18616e-10
CLMN	-1.21623	5.4567	3.98849e-11	3.2031e-10
MIR223	-1.34606	5.34709	4.01398e-11	3.21989e-10
DHRS13	-1.33857	5.54072	4.02855e-11	3.22789e-10
STAT4	1.12481	5.03367	4.30261e-11	3.44356e-10
CFLAR-AS1	-0.977137	4.76344	4.36663e-11	3.49082e-10
NCBP1	0.837073	4.25352	4.42605e-11	3.5343e-10
RAB20	-1.7488	4.08898	4.49529e-11	3.58552e-10
SRRM1	0.651589	5.61608	4.72675e-11	3.76439e-10
SPG7	0.780626	4.62085	4.73026e-11	3.76439e-10
SAMD9L	-1.77537	7.19563	4.77151e-11	3.79292e-10
TNRC6C-AS1	1.32151	3.55681	4.92761e-11	3.91258e-10
NAMPT	-1.74121	9.96321	4.97711e-11	3.94742e-10
ERLIN1	-2.1607	5.31975	4.99787e-11	3.95942e-10
ARHGAP24	-1.39381	4.10345	5.07119e-11	4.01298e-10
RTP4	-2.28998	5.02714	5.12135e-11	4.04811e-10
RPL18A	1.42597	8.58825	5.29865e-11	4.18355e-10
FLT3	-2.19028	3.96253	5.34082e-11	4.21211e-10
GALM	-1.49963	5.23775	5.38924e-11	4.24554e-10
TSPAN16	-1.49701	3.81832	5.49099e-11	4.32085e-10
IKZF1	0.697776	6.58206	5.57718e-11	4.38376e-10
DPH3	-0.905905	4.86539	5.7033e-11	4.47789e-10
HNRNPA1P10	0.833606	5.65846	5.83672e-11	4.57753e-10
MTX1	-1.15752	5.84255	5.89344e-11	4.61685e-10
NFATC1	1.10693	4.10917	5.92158e-11	4.63374e-10
TCTN1	0.93923	3.80556	6.15139e-11	4.80821e-10
ZNF76	0.953327	3.56348	6.46001e-11	5.04383e-10
MS4A7	1.34186	5.2882	6.48664e-11	5.05901e-10
PLXNB2	1.34864	4.37693	6.91046e-11	5.38357e-10
CBFA2T2	1.03605	3.99507	6.94244e-11	5.40249e-10
FCER1G	-1.34708	10.2405	7.09091e-11	5.51192e-10
LDLRAP1	1.1479	5.49916	7.36393e-11	5.71783e-10
CHTF8	0.711536	5.49744	7.55831e-11	5.86228e-10
ST3GAL6	-1.1989	4.23511	7.66849e-11	5.94118e-10
HTT	1.08455	4.14531	7.87406e-11	6.09372e-10
VHL	0.788956	4.67333	8.34491e-11	6.45101e-10
DEFA4	-4.48377	6.7424	8.90051e-11	6.87295e-10
DNAJB11	-1.26199	5.36212	9.05736e-11	6.9864e-10
MYD88	-1.06703	8.69009	9.18796e-11	7.07936e-10
HEATR1	0.819477	3.92479	9.47321e-11	7.29116e-10
EXOC4	0.847351	4.35565	9.50239e-11	7.30561e-10
ABHD16A	-0.862493	6.05386	9.55157e-11	7.3354e-10
EXOC2	1.26404	3.99971	9.68286e-11	7.4281e-10
RBP7	-1.45064	4.689	9.7379e-11	7.46218e-10
BRI3	-1.05911	5.50614	9.91975e-11	7.59326e-10
RPS23	1.25254	6.38373	9.97807e-11	7.62959e-10
IFITM1	-1.82782	11.1761	1.00201e-10	7.65343e-10
PDS5A	1.04599	4.47102	1.01073e-10	7.71159e-10
IRS2	-1.58533	5.08944	1.01713e-10	7.75206e-10
MAN2C1	0.965973	4.23854	1.02427e-10	7.798e-10
MICU1	-0.798815	5.80366	1.02908e-10	7.82616e-10
ATXN2	0.838457	3.8546	1.03312e-10	7.84835e-10
YTHDF1	0.878977	4.06885	1.07829e-10	8.18266e-10
DIS3	0.762601	4.10757	1.08516e-10	8.2259e-10
RPLP1	1.35595	8.55009	1.09595e-10	8.29872e-10
GIMAP1	1.08742	5.39021	1.10019e-10	8.31668e-10
FBXL13	-1.43731	3.97428	1.10069e-10	8.31668e-10
HELZ	0.7327	5.25719	1.11359e-10	8.40515e-10
ABCF2	0.835329	4.34916	1.14965e-10	8.66801e-10
HRH2	-1.34432	7.09862	1.16997e-10	8.81173e-10
LAT	1.10268	5.97455	1.29386e-10	9.73445e-10
PSMB8-AS1	-0.967827	7.26359	1.30185e-10	9.77917e-10
ALOX5	-1.18847	8.45675	1.30259e-10	9.77917e-10
KAT7	0.827829	4.851	1.33069e-10	9.97949e-10
MIEF1	0.86438	3.85093	1.36191e-10	1.02027e-09
GTF3C2	0.800939	4.35464	1.42233e-10	1.0644e-09
FAM49B	-1.04396	7.92143	1.43523e-10	1.07291e-09
ARF4	-0.961827	6.72425	1.45094e-10	1.0835e-09
GPRIN3	1.11367	3.7363	1.47446e-10	1.0999e-09
SMAP2	-1.60694	9.71923	1.48463e-10	1.10631e-09
FCGR2A	-1.28891	9.82167	1.50139e-10	1.11761e-09
GRAMD1A	-1.09737	5.96594	1.53547e-10	1.14177e-09
IRF9	-1.05042	8.1347	1.55275e-10	1.1534e-09
RPS2	1.2082	9.1834	1.62536e-10	1.20607e-09
ATP13A2	1.03121	3.73428	1.67995e-10	1.24525e-09
ERC1	0.957279	3.49828	1.70788e-10	1.26462e-09
USP5	0.865766	4.0175	1.78963e-10	1.32376e-09
PRR5	1.13711	4.26476	1.91495e-10	1.41497e-09
TMEM33	-0.988251	5.90014	1.92566e-10	1.42138e-09
MAP4K1	1.04255	4.7324	1.95767e-10	1.4435e-09
FAF1	1.13599	3.51966	2.00006e-10	1.47321e-09
OAS1	-2.35832	8.555	2.01603e-10	1.48342e-09
STOM	-1.12016	7.01528	2.04523e-10	1.50333e-09
EXOC6	-1.12201	4.8053	2.05023e-10	1.50543e-09
PIK3R1	0.907398	4.64353	2.08411e-10	1.52871e-09
CD3D	1.80373	5.54273	2.12105e-10	1.55418e-09
RASGEF1A	-1.83429	3.73016	2.13679e-10	1.56409e-09
HMGN2	-0.947583	8.72686	2.19368e-10	1.60406e-09
DHRS7B	-0.856978	4.2184	2.22852e-10	1.62784e-09
FUBP1	0.785803	4.40494	2.23408e-10	1.63021e-09
SERPINA1	-1.19983	10.3978	2.28823e-10	1.66799e-09
ST3GAL4	-1.4568	4.94991	2.29304e-10	1.66976e-09
PIGO	0.972112	3.45596	2.31154e-10	1.68149e-09
WDFY3	-1.03861	4.94376	2.31923e-10	1.68534e-09
USP11	1.06586	4.71663	2.45132e-10	1.77819e-09
SGSM3	0.754789	4.63515	2.45207e-10	1.77819e-09
PRKCD	-0.998648	7.47909	2.4841e-10	1.79956e-09
MYLIP	-1.142	6.3261	2.48717e-10	1.79993e-09
STYXL1	-0.907934	4.80529	2.51084e-10	1.81519e-09
CEACAM8	-3.53469	5.21402	2.56139e-10	1.84984e-09
ACAA1	-0.835141	6.24768	2.57592e-10	1.85842e-09
RPL13	1.40766	8.38495	2.62299e-10	1.89044e-09
ATP6V1E1	-0.761737	6.01888	2.64584e-10	1.90495e-09
FCRLA	1.3486	4.16843	2.66621e-10	1.91755e-09
ZNF101	0.870689	4.07131	2.6688e-10	1.91755e-09
GNB2L1	1.14758	8.37641	2.6724e-10	1.91818e-09
STK25	0.78439	4.51217	2.72251e-10	1.95215e-09
GTF2B	-0.814359	4.92383	2.74601e-10	1.96699e-09
CREB5	-1.16321	7.46261	2.82546e-10	2.02083e-09
EIF3A	0.822848	5.8072	2.82692e-10	2.02083e-09
SLU7	-0.853681	5.7714	2.97312e-10	2.12318e-09
MPO	-3.40265	5.23605	3.01143e-10	2.14836e-09
TSC2	0.797876	4.08582	3.03124e-10	2.16029e-09
PBRM1	0.745909	4.94746	3.10329e-10	2.20941e-09
LIMK2	-1.3454	7.43236	3.14597e-10	2.23752e-09
TOMM70A	0.964768	3.7114	3.17785e-10	2.25791e-09
SEPHS2	-0.964379	5.47451	3.27746e-10	2.32633e-09
VAC14	0.820139	4.41654	3.31322e-10	2.34934e-09
HLA-C	-1.19362	11.2411	3.37283e-10	2.3892e-09
LHFPL2	-1.74614	3.91973	3.3791e-10	2.39123e-09
NKTR	0.801967	5.57302	3.41184e-10	2.41197e-09
PSKH1	0.799094	3.91107	3.48628e-10	2.46212e-09
L3MBTL2	0.864842	3.71354	3.51405e-10	2.47924e-09
OFD1	0.791327	4.58858	3.54286e-10	2.49706e-09
TRAPPC6A	1.21464	4.15737	3.5598e-10	2.50649e-09
TRIM4	0.898292	4.22499	3.56341e-10	2.50652e-09
CEACAM3	-1.23651	6.66749	3.60127e-10	2.53062e-09
HSD17B11	-1.03057	7.37272	3.6472e-10	2.56033e-09
CD2	1.41744	5.8379	3.66507e-10	2.57031e-09
WDR11	1.0599	3.67771	3.68281e-10	2.58017e-09
PROK2	-1.64317	7.62239	3.68695e-10	2.5805e-09
NDEL1	-0.87699	6.72074	3.78044e-10	2.6433e-09
PSMD4	-0.742721	7.10891	3.79167e-10	2.64852e-09
RPL32	1.34882	7.12832	3.83039e-10	2.67291e-09
TDP2	-1.33494	6.09303	3.86351e-10	2.69334e-09
EML4	0.878073	5.41069	3.90656e-10	2.72065e-09
PLP2	-0.995915	7.13257	3.96224e-10	2.7567e-09
NOL11	0.989542	4.10499	3.99286e-10	2.77526e-09
FAM45B	-0.85307	5.51425	4.00065e-10	2.77792e-09
IFITM2	-1.35786	12.2349	4.0121e-10	2.78312e-09
SUGP2	0.925338	3.92145	4.08019e-10	2.82756e-09
ZNF398	0.832285	3.88322	4.12104e-10	2.85306e-09
FAM126B	-1.14615	6.59877	4.39029e-10	3.03647e-09
NT5C3A	-1.39218	6.3522	4.43682e-10	3.06564e-09
IKBIP	-0.949684	5.34377	4.52775e-10	3.12539e-09
TRMT2A	0.852881	4.00911	4.53224e-10	3.12542e-09
MOAP1	1.07321	3.54214	4.55344e-10	3.13696e-09
VPS41	0.748568	4.76717	4.56933e-10	3.14483e-09
CPEB4	-1.01759	4.9856	4.61783e-10	3.1751e-09
CMTM5	-1.8784	3.7172	4.7273e-10	3.24719e-09
LETMD1	0.922645	3.68512	4.75507e-10	3.26307e-09
ANXA1	-1.36823	7.93174	4.79098e-10	3.28451e-09
HLX	-1.10499	4.46348	4.82302e-10	3.30325e-09
ERCC5	0.85519	3.7106	4.87661e-10	3.3367e-09
LILRA5	-1.7159	7.65553	4.89096e-10	3.34327e-09
NDNL2	0.993993	3.8123	5.05044e-10	3.44893e-09
MFSD12	0.817871	3.94781	5.14967e-10	3.51328e-09
DDB1	0.915885	5.04801	5.23009e-10	3.56468e-09
SLAMF6	1.08326	4.98999	5.45633e-10	3.71527e-09
TGFBRAP1	0.893088	3.59807	5.65002e-10	3.84344e-09
SPPL2A	-1.09015	6.13866	5.7341e-10	3.89686e-09
FOS	-1.58055	6.97516	5.79113e-10	3.93182e-09
STYX	0.971342	3.84924	5.80399e-10	3.93674e-09
OGG1	0.906948	3.77808	5.82041e-10	3.94407e-09
RAB7A	-0.927707	8.22501	5.92535e-10	4.01131e-09
SWAP70	0.887527	4.56664	5.9738e-10	4.04022e-09
POMGNT1	1.01007	3.41401	5.99736e-10	4.05225e-09
NCL	0.861117	6.40611	6.01909e-10	4.06303e-09
DNAJA3	0.845581	4.06105	6.09888e-10	4.11294e-09
CD40	1.08194	3.4717	6.12457e-10	4.1263e-09
AP3S1	-0.954287	5.2054	6.1789e-10	4.15892e-09
ARPC3	-0.858619	8.87917	6.48737e-10	4.36237e-09
RBM14	0.862548	4.829	6.53828e-10	4.3924e-09
TUBA4A	-1.15793	8.11415	6.56009e-10	4.40284e-09
ATP6V0A2	0.921574	3.49259	6.67579e-10	4.47622e-09
TMEM229B	1.22579	3.56291	6.8164e-10	4.56614e-09
TTC17	0.62834	4.9389	6.90009e-10	4.6178e-09
UBE3C	0.821771	3.82	6.94058e-10	4.64048e-09
EOMES	1.52809	4.2099	6.99819e-10	4.67455e-09
NAAA	1.03884	5.33584	7.20032e-10	4.805e-09
ZNF83	1.17629	3.63998	7.2086e-10	4.80596e-09
CCDC28A	-0.881921	5.67175	7.3063e-10	4.86648e-09
MEGF9	-1.16013	7.18455	7.83686e-10	5.21492e-09
CEACAM6	-3.73727	4.81249	7.91082e-10	5.25916e-09
SIGIRR	1.06481	4.92419	7.92997e-10	5.26691e-09
DENND4A	0.930775	4.04318	8.22545e-10	5.458e-09
MAL	1.76203	4.13927	8.24644e-10	5.46677e-09
MATK	1.48774	3.84267	8.32688e-10	5.51489e-09
PWP2	0.98651	3.46646	8.48194e-10	5.6123e-09
FAM45A	-0.829202	5.28701	8.72725e-10	5.76918e-09
POLR3GL	-0.901559	4.72298	8.86612e-10	5.85547e-09
SELPLG	-1.10736	9.95628	8.89865e-10	5.87144e-09
SAP130	0.874487	3.98477	9.14184e-10	6.02624e-09
CEP104	0.875321	3.63375	9.25436e-10	6.09469e-09
C16orf58	0.99751	3.39053	9.28453e-10	6.10884e-09
LOC283575	-1.88944	4.53199	9.37844e-10	6.16485e-09
NRD1	-0.851312	7.29045	9.46408e-10	6.21534e-09
RSAD2	-3.27294	8.37794	9.53047e-10	6.25309e-09
XRCC4	-1.44848	3.31549	9.61571e-10	6.30313e-09
CXCR1	-1.21	9.93515	9.74074e-10	6.37914e-09
CHST15	-0.935826	7.21862	9.81149e-10	6.41949e-09
GZMM	1.44365	4.27784	9.85531e-10	6.44216e-09
TCF12	0.945986	3.99868	9.91907e-10	6.47782e-09
SP100	-1.00278	7.80184	1.00464e-09	6.55488e-09
TCN1	-2.5707	4.97457	1.00858e-09	6.57451e-09
CSF3R	-1.20719	11.1302	1.01369e-09	6.60165e-09
QRSL1	1.01047	3.86632	1.06633e-09	6.93804e-09
IFIT2	-2.15305	9.52185	1.09183e-09	7.0919e-09
FTH1	-1.09882	12.7353	1.09199e-09	7.0919e-09
ATP6V0E1	-0.967065	8.44995	1.09943e-09	7.13364e-09
FCRL3	1.43544	3.52852	1.10113e-09	7.13803e-09
DDX58	-1.84632	7.84669	1.10526e-09	7.15821e-09
TSEN54	1.1085	4.36346	1.11004e-09	7.17752e-09
TIMM10	-1.38585	4.81541	1.11028e-09	7.17752e-09
PRPF6	0.656537	5.51566	1.12742e-09	7.28157e-09
PHTF2	1.01452	3.5658	1.15535e-09	7.45516e-09
PSMD6	-0.717419	5.88901	1.18687e-09	7.65153e-09
SLC37A3	-1.3312	4.26732	1.19807e-09	7.71661e-09
SF3B6	-1.02976	4.96705	1.24214e-09	7.99317e-09
PDCD10	-1.14172	5.10543	1.254e-09	8.06208e-09
GK	-1.28178	6.90494	1.292e-09	8.29878e-09
BMS1P20	-2.68817	6.41596	1.3036e-09	8.36566e-09
RPL15	0.956215	8.43404	1.3528e-09	8.66588e-09
C8orf33	0.831216	3.74668	1.35285e-09	8.66588e-09
CSGALNACT2	-1.73289	6.08633	1.35741e-09	8.68719e-09
ERP44	-0.918211	7.01308	1.38259e-09	8.84029e-09
COPS5	-0.787094	5.32267	1.40029e-09	8.94533e-09
FOXN3	0.739802	5.4165	1.57112e-09	1.00275e-08
MYO1G	0.831832	6.14443	1.58296e-09	1.00939e-08
BIVM-ERCC5	0.838055	3.68171	1.67328e-09	1.06602e-08
SGPP1	1.73369	3.48233	1.68907e-09	1.07507e-08
TFEB	-0.975988	5.73266	1.69056e-09	1.07507e-08
RGS14	-0.811324	6.7295	1.72103e-09	1.09346e-08
RABGAP1L	0.943993	5.56593	1.72754e-09	1.0966e-08
ALDOC	1.02014	3.95752	1.76118e-09	1.11695e-08
IMP3	0.896138	5.14302	1.76303e-09	1.11711e-08
GANAB	0.753163	5.07961	1.78799e-09	1.13191e-08
MED22	0.8084	3.79905	1.79135e-09	1.13302e-08
CD8A	1.56825	5.16835	1.79402e-09	1.13368e-08
TOM1	-1.08451	6.59947	1.87092e-09	1.18122e-08
RABGEF1	-0.848331	5.03038	1.9257e-09	1.21471e-08
RCC2	0.854338	4.10798	1.94164e-09	1.22367e-08
SPTBN1	0.833719	4.43836	1.95907e-09	1.23355e-08
TMEM256-PLSCR3	0.844982	3.98158	1.96653e-09	1.23714e-08
IL27RA	0.881504	5.18024	1.99524e-09	1.25408e-08
STX3	-1.1825	6.81636	2.00655e-09	1.26006e-08
SEC23IP	0.87443	4.31653	2.03098e-09	1.27426e-08
IRF2BPL	-1.30882	3.60716	2.08265e-09	1.30551e-08
HERC1	0.813428	5.05668	2.11004e-09	1.3215e-08
LINS	0.865462	3.90198	2.11288e-09	1.3221e-08
NOP2	0.819862	4.28546	2.12263e-09	1.32702e-08
DDHD1	0.960753	3.7082	2.13304e-09	1.33234e-08
MOB1A	-1.08476	6.67496	2.13729e-09	1.33381e-08
RASSF7	1.00606	3.85664	2.13937e-09	1.33393e-08
SLC25A38	1.06259	4.55321	2.15276e-09	1.34109e-08
KIF1B	-1.48726	5.34443	2.19913e-09	1.36876e-08
CXorf21	-1.21571	4.72765	2.20454e-09	1.37091e-08
ZYX	-1.12525	8.8931	2.23748e-09	1.39017e-08
TXNDC17	-1.10699	4.93409	2.24511e-09	1.39367e-08
RPL37	1.23453	6.07761	2.25756e-09	1.39912e-08
CSF2RA	-1.05095	6.73533	2.25787e-09	1.39912e-08
E2F3	-0.972603	4.46818	2.29632e-09	1.42169e-08
TSG101	-0.696079	6.48661	2.31972e-09	1.43492e-08
RIN3	-0.970314	6.28672	2.32522e-09	1.43706e-08
FNBP4	0.876885	4.53013	2.33978e-09	1.44478e-08
NT5DC1	0.846209	3.87319	2.34393e-09	1.44608e-08
ZDHHC12	-0.946179	5.6784	2.36198e-09	1.45594e-08
STRBP	1.0837	3.82262	2.39752e-09	1.47654e-08
JUNB	-1.14481	7.6277	2.43413e-09	1.49778e-08
PDE7A	0.79698	4.72937	2.68558e-09	1.65106e-08
NUDT16P1	-1.54399	3.8574	2.69441e-09	1.65504e-08
KRIT1	0.879844	3.60321	2.76073e-09	1.69429e-08
DMXL1	0.867564	3.82109	2.82427e-09	1.73178e-08
RNF220	0.727931	4.42494	2.9077e-09	1.78138e-08
FES	-0.934964	6.90044	2.97549e-09	1.82132e-08
UBE2L6	-1.41404	8.52124	2.9963e-09	1.83246e-08
ENTPD6	0.845568	4.26617	3.11171e-09	1.90139e-08
SLPI	-2.11904	6.59252	3.1204e-09	1.90504e-08
TMEM71	-0.922196	6.41592	3.15071e-09	1.92188e-08
UBE2F	-1.15689	5.44946	3.19662e-09	1.94819e-08
FCGR2C	-1.12578	6.62246	3.21007e-09	1.9547e-08
CTBP1	0.932251	4.46496	3.24434e-09	1.97279e-08
CD244	1.24	4.41949	3.2454e-09	1.97279e-08
C9orf114	0.830668	3.90368	3.30548e-09	2.00757e-08
CYB561D1	0.723411	4.25659	3.34e-09	2.02679e-08
TNKS	0.76182	3.87939	3.47865e-09	2.1091e-08
PTPN11	0.690299	4.25892	3.48643e-09	2.112e-08
CUTC	-0.819165	4.42493	3.56368e-09	2.15693e-08
DUS1L	1.17059	4.27549	3.59842e-09	2.17555e-08
SORT1	-1.45806	5.61994	3.60064e-09	2.17555e-08
C3AR1	-2.36257	6.23119	3.76623e-09	2.27365e-08
MCTP2	-0.987648	5.76357	3.79378e-09	2.28832e-08
CLEC12A	-1.50339	7.18608	3.81837e-09	2.30117e-08
NPL	-0.903408	6.44802	3.87357e-09	2.33244e-08
IFRD1	-1.42841	6.0748	4.06998e-09	2.44861e-08
KLF2	0.961008	5.96029	4.0849e-09	2.45548e-08
PILRA	-0.889013	8.48679	4.09693e-09	2.46061e-08
LINC00152	-1.24294	4.83704	4.10473e-09	2.46319e-08
SART3	0.832826	4.22438	4.12327e-09	2.4722e-08
DHX9	0.63437	5.32421	4.14161e-09	2.48108e-08
GBF1	0.739382	4.04002	4.2019e-09	2.51505e-08
ZNF587	0.802256	3.72222	4.21688e-09	2.52056e-08
PDXDC2P	0.943863	3.40006	4.21828e-09	2.52056e-08
HLA-DRB1	1.25313	7.76512	4.27635e-09	2.55309e-08
CDK6	1.03858	3.46315	4.28291e-09	2.55484e-08
APOBEC3B-AS1	-1.57838	3.51134	4.31042e-09	2.56907e-08
CSRNP1	-1.32539	4.86384	4.31806e-09	2.57144e-08
TBPL1	-0.929751	4.81385	4.4451e-09	2.64485e-08
RPL18	1.23682	7.59064	4.5247e-09	2.68994e-08
RAB1A	-1.10054	6.55798	4.63427e-09	2.75275e-08
KLF6	-0.819565	8.82508	4.63875e-09	2.75308e-08
FBXL5	-1.08156	8.12276	4.67189e-09	2.77041e-08
SLC37A2	1.01112	3.83394	4.7105e-09	2.79095e-08
RASGRP4	-0.999084	5.50335	4.77557e-09	2.82712e-08
EXOSC10	0.77148	4.57302	4.80977e-09	2.84497e-08
GNG10	-1.5221	5.69762	4.88032e-09	2.88428e-08
ATP2B1	0.877934	5.56231	4.91668e-09	2.90332e-08
PRKACB	1.39419	4.47303	5.00615e-09	2.95367e-08
RNF149	-1.35035	9.49508	5.03007e-09	2.96529e-08
CD247	1.37674	6.29579	5.09639e-09	3.00187e-08
DNAJC25-GNG10	-1.50861	5.69546	5.18327e-09	3.05049e-08
ALDH1A1	1.36681	3.58141	5.29255e-09	3.1122e-08
NOB1	0.974339	3.56312	5.30051e-09	3.11427e-08
ATP6V1D	-0.706877	5.13536	5.3201e-09	3.12317e-08
GIGYF2	0.692261	4.40038	5.40844e-09	3.17238e-08
CKLF-CMTM1	-1.11625	5.44481	5.42838e-09	3.18142e-08
LMAN2	-0.704615	7.43585	5.47485e-09	3.20598e-08
HMBOX1	0.710755	4.23399	5.55699e-09	3.25137e-08
REV3L	0.693396	4.30569	5.62482e-09	3.28832e-08
IGSF8	0.918189	3.49109	5.66999e-09	3.31197e-08
CD38	-1.91444	4.50386	5.69461e-09	3.32359e-08
NF2	0.79636	3.96695	5.71332e-09	3.33175e-08
EIF2S2	-0.813375	5.08516	5.76139e-09	3.35699e-08
ZBTB44	0.692873	4.35775	5.99759e-09	3.49172e-08
PCYT2	0.941025	3.65343	6.00278e-09	3.49185e-08
LRFN1	-1.22518	3.76484	6.07055e-09	3.52835e-08
ESAM	-1.50081	4.79967	6.10942e-09	3.54801e-08
UBE2R2	-0.820561	6.12055	6.20872e-09	3.6027e-08
AK3	0.846014	4.29359	6.31775e-09	3.66294e-08
ATP6V0D1	-0.794152	8.36689	6.45082e-09	3.73701e-08
ARID2	0.662949	4.36834	6.55949e-09	3.79683e-08
SLC25A45	0.977644	3.80521	6.61863e-09	3.82791e-08
TANK	-1.12837	6.49964	6.65776e-09	3.84528e-08
TTC31	0.798483	4.17007	6.6596e-09	3.84528e-08
SREBF2	0.762864	3.83024	6.73114e-09	3.88339e-08
PXK	-0.883395	6.1582	6.74859e-09	3.89026e-08
RTFDC1	-0.792564	7.31405	6.84607e-09	3.94323e-08
EFCAB14	0.611055	5.70071	6.94537e-09	3.99714e-08
VNN2	-1.25673	8.91935	7.05318e-09	4.05587e-08
TMEM243	0.830428	4.18414	7.08952e-09	4.07343e-08
DAPK2	-1.18016	5.13476	7.37144e-09	4.23195e-08
MED8	-0.659447	4.96645	7.48451e-09	4.29336e-08
QRICH1	0.603688	4.6176	7.52032e-09	4.31039e-08
SRRM2	0.818602	6.98935	7.52857e-09	4.31159e-08
BDP1	0.797973	4.48783	7.54726e-09	4.31878e-08
MAN2A2	-1.14874	6.46274	7.62473e-09	4.35956e-08
ARHGEF7	0.768698	3.77986	7.68647e-09	4.39129e-08
CMTR2	1.34074	3.42828	7.83889e-09	4.47473e-08
NCF1C	-0.964983	8.50615	7.98446e-09	4.55412e-08
TIMP2	-0.962144	5.24148	7.99131e-09	4.55433e-08
ZFP36	-1.02115	7.95748	8.00958e-09	4.56105e-08
EIF3CL	0.77995	5.44567	8.21711e-09	4.67543e-08
GLUD1	0.90825	5.46737	8.29435e-09	4.71557e-08
ELP2	0.941881	3.96243	8.41474e-09	4.78014e-08
IFIT5	-1.82081	5.84262	8.42469e-09	4.78193e-08
NOA1	0.880221	3.45934	8.46257e-09	4.79956e-08
ZFAND6	-0.88827	6.09355	8.59502e-09	4.87074e-08
PSMB8	-0.821991	8.24398	8.60736e-09	4.87104e-08
USP28	1.04781	3.98247	8.6094e-09	4.87104e-08
TXNDC5	-2.40576	6.73514	8.69476e-09	4.91537e-08
ADAM8	-1.03204	8.32401	8.80514e-09	4.97377e-08
EIF3C	0.777053	5.45301	8.93925e-09	5.04547e-08
BLOC1S5-TXNDC5	-2.36105	6.72306	8.98434e-09	5.06685e-08
TLR8	-1.17137	5.81961	9.04253e-09	5.09558e-08
ABHD14A	1.03535	3.73209	9.07703e-09	5.11092e-08
PTGDR	1.24874	3.63431	9.13617e-09	5.1401e-08
CLEC2B	-1.69587	4.97226	9.19716e-09	5.17028e-08
PRICKLE3	-0.949806	5.19998	9.4192e-09	5.29087e-08
TOP2B	0.892597	5.01911	9.43715e-09	5.29671e-08
TFE3	-1.02982	4.9011	9.49182e-09	5.32314e-08
RPL12	1.25381	6.99575	9.50658e-09	5.32717e-08
AKT1	0.999471	4.47105	9.66482e-09	5.41153e-08
MGAT5	0.894809	3.61727	9.81155e-09	5.48931e-08
HNRNPA0	0.927166	3.92677	1.01219e-08	5.65845e-08
PPP1R12A	-0.839384	6.98945	1.02819e-08	5.74332e-08
PPIL2	0.77896	4.14029	1.03035e-08	5.7499e-08
ADCK3	0.93073	4.53782	1.03101e-08	5.7499e-08
SNX11	-0.758891	6.00942	1.04802e-08	5.84017e-08
TNFRSF1A	-0.883225	7.85088	1.05204e-08	5.85792e-08
ABHD5	-0.986633	6.28826	1.06933e-08	5.94767e-08
ARID1B	0.695446	4.09744	1.06985e-08	5.94767e-08
LAMP2	-0.988942	8.55262	1.07116e-08	5.95021e-08
PSMA4	-1.20832	5.74211	1.07314e-08	5.95653e-08
NRBF2	-1.10203	7.11321	1.0789e-08	5.98378e-08
NOL8	0.785967	4.04656	1.08412e-08	6.00799e-08
POR	-1.096	5.93429	1.08636e-08	6.01565e-08
INPP5B	0.801245	3.68997	1.08868e-08	6.02375e-08
SULT1A1	-1.15887	6.47214	1.10117e-08	6.08803e-08
FAM13B	0.752399	3.9457	1.10334e-08	6.09523e-08
HIST1H3H	-1.48562	4.2263	1.10886e-08	6.12092e-08
RNF13	-1.11719	7.4772	1.11234e-08	6.13531e-08
C9orf89	-0.947627	5.19158	1.12104e-08	6.17849e-08
APOBEC3A	-1.55103	6.41174	1.13673e-08	6.26003e-08
SOD2	-1.2356	9.74537	1.14716e-08	6.31251e-08
C3orf17	0.824406	3.61651	1.15507e-08	6.35109e-08
PTPRCAP	1.2897	7.25395	1.17751e-08	6.46939e-08
DDX19A	0.805785	3.74266	1.21122e-08	6.64942e-08
WIPI1	-0.907952	5.07057	1.22159e-08	6.69953e-08
ANO10	-0.899392	4.31639	1.22226e-08	6.69953e-08
RPS4X	1.26666	7.22058	1.22831e-08	6.72745e-08
IL10RA	0.991831	6.96077	1.23403e-08	6.75351e-08
RPS8	1.25599	6.53374	1.25188e-08	6.84586e-08
ERCC6L2	0.853475	3.87122	1.25311e-08	6.84728e-08
KRT23	-1.29806	6.75965	1.26803e-08	6.92341e-08
RREB1	0.849383	3.5055	1.27446e-08	6.95314e-08
TMBIM4	-0.770907	7.50633	1.29201e-08	7.04342e-08
DGAT2	-1.34049	7.70723	1.30312e-08	7.09846e-08
NLRP6	-1.59993	4.63029	1.31333e-08	7.14854e-08
ASH1L	0.583102	5.38196	1.31463e-08	7.15007e-08
JMJD6	-1.02666	4.95014	1.32251e-08	7.18736e-08
PLXNC1	-0.985256	6.95498	1.37209e-08	7.45104e-08
BLCAP	0.582194	5.11984	1.3895e-08	7.53979e-08
CD81	1.36053	3.77406	1.39796e-08	7.57982e-08
DDX47	0.793535	4.44909	1.40329e-08	7.60288e-08
SVIL	-0.8212	5.39003	1.40675e-08	7.61572e-08
INTS4	0.671202	4.45364	1.4141e-08	7.64964e-08
CCRL2	-1.43047	3.60598	1.41758e-08	7.66259e-08
COX7B	-1.74782	4.39706	1.43648e-08	7.75874e-08
RPS5	1.35825	7.15323	1.45234e-08	7.83838e-08
KREMEN1	-1.55928	4.17145	1.46098e-08	7.87895e-08
ARHGEF11	-0.844826	6.09901	1.47918e-08	7.97099e-08
INTS9	0.809644	3.62128	1.48037e-08	7.97129e-08
MYL9	-2.06645	4.26471	1.49206e-08	8.02813e-08
TMEM134	0.914368	3.78087	1.49878e-08	8.05808e-08
CNOT6L	0.774981	4.70261	1.50541e-08	8.08755e-08
VPS11	0.725941	4.46131	1.50703e-08	8.09006e-08
PGK1	-0.817426	8.8483	1.50846e-08	8.09158e-08
PRKRIR	0.889548	4.06977	1.52328e-08	8.16485e-08
FASTKD2	0.837867	3.91904	1.52584e-08	8.17233e-08
VPS52	0.781532	3.70762	1.53711e-08	8.22642e-08
BEST1	-0.949846	4.93392	1.5439e-08	8.25645e-08
ATP6V0B	-0.902155	8.71662	1.55003e-08	8.28293e-08
NBN	-1.132	5.91388	1.56385e-08	8.35043e-08
ZMAT3	0.995519	3.72935	1.59331e-08	8.50129e-08
SPATS2L	-2.6394	4.92846	1.60464e-08	8.55524e-08
LTF	-3.56687	7.76867	1.60604e-08	8.55622e-08
ZADH2	0.881361	3.41912	1.61231e-08	8.58313e-08
TXNDC12	-0.637107	6.44227	1.62341e-08	8.63564e-08
CTSO	1.27248	3.94004	1.66416e-08	8.84572e-08
RPL19	1.13054	7.90759	1.67255e-08	8.8836e-08
TEX261	0.61527	4.50609	1.68112e-08	8.92237e-08
CD8B	1.79276	4.97889	1.70091e-08	9.02057e-08
ATIC	0.873315	4.58504	1.70351e-08	9.02759e-08
SHKBP1	-1.08623	8.21124	1.73861e-08	9.20662e-08
GAS7	-1.22142	6.23091	1.75297e-08	9.27568e-08
AAMP	0.649085	5.14616	1.76081e-08	9.31015e-08
ASGR2	-1.54331	4.38718	1.76232e-08	9.3109e-08
ZNF230	-1.29679	3.7851	1.76376e-08	9.3109e-08
MPHOSPH9	0.873121	3.44421	1.76492e-08	9.3109e-08
MED10	0.691559	4.12114	1.79997e-08	9.48864e-08
ETS2	-1.28658	5.78633	1.80374e-08	9.50142e-08
ABTB1	-1.12862	8.46048	1.8223e-08	9.59201e-08
NUDT16	-1.27304	5.21718	1.82673e-08	9.60811e-08
BAG5	0.710758	4.16742	1.82826e-08	9.60899e-08
RNPEPL1	1.11753	5.77368	1.86628e-08	9.80143e-08
SUB1	-1.39418	6.07474	1.88521e-08	9.8935e-08
DDX27	0.670357	4.46829	1.90212e-08	9.97475e-08
CLEC4A	-1.03129	5.81195	1.91006e-08	1.00036e-07
SLC22A15	-1.12922	3.70233	1.91047e-08	1.00036e-07
HNRNPL	0.722567	3.90119	1.91543e-08	1.00222e-07
PTTG1	-1.51975	3.66256	1.92884e-08	1.00848e-07
SUPT16H	0.625318	5.23306	1.93031e-08	1.0085e-07
DCAF5	0.59967	5.10117	1.95152e-08	1.01882e-07
GOPC	0.834359	3.5855	1.96859e-08	1.02697e-07
BLOC1S2	-0.913938	4.82009	1.99702e-08	1.04103e-07
CUL5	0.799438	4.0347	2.00019e-08	1.04191e-07
MFNG	0.703134	6.57952	2.02839e-08	1.05582e-07
PPP1R3D	-0.977943	4.0448	2.03076e-08	1.05626e-07
MAD2L1BP	-0.811668	5.18009	2.03355e-08	1.05694e-07
HACD4	-1.23126	5.95227	2.05186e-08	1.06566e-07
UBE2D1	-1.37721	7.55273	2.06111e-08	1.0696e-07
SRA1	-0.926355	6.08768	2.06248e-08	1.0696e-07
EEF1G	1.14323	7.83889	2.13561e-08	1.10671e-07
SLC36A1	-0.906062	4.42888	2.16081e-08	1.11894e-07
CKLF	-1.0542	5.66825	2.21421e-08	1.14575e-07
UBAP1	-0.847265	6.08717	2.23403e-08	1.15515e-07
WDR77	0.74491	4.14949	2.26792e-08	1.1711e-07
STK11IP	0.822724	3.53105	2.2682e-08	1.1711e-07
TMCC3	-1.25492	6.20885	2.28601e-08	1.17942e-07
CMPK2	-2.4905	6.31616	2.29004e-08	1.18064e-07
SNHG6	0.932655	3.77826	2.31803e-08	1.19405e-07
FUS	0.700486	5.45104	2.31946e-08	1.19405e-07
MAFG	-1.34411	4.37185	2.33373e-08	1.20052e-07
TGS1	0.793298	3.89991	2.35581e-08	1.21099e-07
HECTD4	0.92633	4.05978	2.36917e-08	1.21697e-07
NDUFAF1	-0.890272	4.3548	2.38451e-08	1.22395e-07
PDK2	0.792686	3.85001	2.41299e-08	1.23767e-07
PSMC1	-0.625812	6.02963	2.41486e-08	1.23773e-07
PFKFB4	-1.09621	5.98454	2.42725e-08	1.24317e-07
ARHGEF3	1.2131	5.63877	2.42957e-08	1.24345e-07
SEC24B	0.8442	4.38363	2.48519e-08	1.27099e-07
SCIMP	0.91516	4.79248	2.48851e-08	1.27176e-07
EZR	0.698028	6.56301	2.51706e-08	1.28542e-07
PHC2	-1.31244	6.82529	2.52637e-08	1.28924e-07
MTF1	-0.965672	5.47354	2.54176e-08	1.29615e-07
ARPC1B	-0.681539	9.38678	2.59044e-08	1.32002e-07
CISH	1.00835	5.0557	2.59486e-08	1.32131e-07
CDKN1A	-0.849353	5.26353	2.63383e-08	1.34018e-07
CAMK1	1.18742	4.26827	2.68238e-08	1.3639e-07
MFF	-0.68811	5.63758	2.73467e-08	1.38948e-07
WDR26	-0.733973	5.52188	2.74916e-08	1.39583e-07
HLA-DOB	1.28497	3.90087	2.76762e-08	1.40419e-07
HERC5	-2.05962	6.40987	2.86412e-08	1.4521e-07
VMP1	-1.12148	8.97965	2.8916e-08	1.46498e-07
RPS12	1.16531	6.94287	2.90688e-08	1.47166e-07
TRIB1	-1.34089	4.8705	2.90908e-08	1.47172e-07
FAM134C	0.686943	5.34954	2.95119e-08	1.49136e-07
RARA	-1.06569	5.79197	2.95216e-08	1.49136e-07
ERAP1	0.687537	5.21543	3.01817e-08	1.52361e-07
EEFSEC	0.933411	3.62026	3.02421e-08	1.52557e-07
ZFP36L2	1.00299	7.137	3.08824e-08	1.55675e-07
RAB27A	-0.817208	6.32819	3.18185e-08	1.60279e-07
SOCS1	-1.60993	3.88194	3.19062e-08	1.60605e-07
GALNS	-0.781841	4.58002	3.24126e-08	1.63037e-07
TGFA	-1.64017	4.21244	3.25593e-08	1.63658e-07
PGM1	-0.824664	5.25728	3.27274e-08	1.64386e-07
CAPN7	0.778703	3.66569	3.31274e-08	1.66276e-07
THTPA	0.814637	3.61268	3.34401e-08	1.67726e-07
KIAA1429	0.745444	3.76781	3.35985e-08	1.684e-07
CSTA	-1.38706	4.92368	3.43155e-08	1.71871e-07
UBE2A	-0.631172	5.74677	3.4349e-08	1.71916e-07
GBP3	-1.41217	5.07449	3.48601e-08	1.7435e-07
SSBP3	1.07193	3.57521	3.48849e-08	1.7435e-07
NCOR2	0.910831	3.56737	3.49599e-08	1.7453e-07
CHURC1-FNTB	-0.792917	4.82771	3.49705e-08	1.7453e-07
TMEM170A	0.720573	3.95101	3.53853e-08	1.76474e-07
BBS2	0.937107	3.78498	3.61796e-08	1.80308e-07
CYB561	1.10795	3.43957	3.69921e-08	1.84226e-07
SMARCC2	0.611448	4.97379	3.74208e-08	1.86229e-07
DHPS	0.641041	4.71918	3.76379e-08	1.87177e-07
FAM63A	-0.912589	6.37041	3.83477e-08	1.90572e-07
MRPL44	-0.787838	4.69421	3.99631e-08	1.9846e-07
TAF2	0.775186	4.14308	4.08709e-08	2.02824e-07
STXBP2	-0.870468	7.57223	4.13762e-08	2.0509e-07
MLKL	-0.998609	5.7639	4.13857e-08	2.0509e-07
RAPGEF1	0.925667	4.48014	4.15835e-08	2.05797e-07
MBNL2	1.40525	3.38839	4.16148e-08	2.05797e-07
ZNF451	0.818873	4.01876	4.16162e-08	2.05797e-07
HMG20A	0.821576	3.77647	4.17211e-08	2.0617e-07
TMEM11	-0.65714	5.1679	4.25986e-08	2.10359e-07
FNIP1	-0.922118	5.57491	4.29912e-08	2.12148e-07
ZFAS1	-1.0468	5.22134	4.31364e-08	2.12715e-07
FAM192A	-0.563716	5.93527	4.49619e-08	2.21562e-07
DALRD3	0.7671	4.00298	4.54622e-08	2.2387e-07
TMEM50A	-0.66878	7.34574	4.58756e-08	2.25748e-07
ADRBK2	0.960448	3.5755	4.63123e-08	2.27737e-07
AGK	0.839266	3.48907	4.74571e-08	2.33204e-07
ODF3B	-1.27498	4.70724	4.75061e-08	2.33281e-07
AP5B1	-0.953863	6.91536	4.85083e-08	2.37892e-07
TMX4	-1.04767	6.91229	4.85387e-08	2.37892e-07
CXCR2	-1.11024	10.6384	4.85466e-08	2.37892e-07
SDHAF3	-1.08118	4.00634	4.86287e-08	2.38128e-07
DENND4C	0.870401	3.91187	5.03863e-08	2.46563e-07
DCTD	0.831201	4.43855	5.04934e-08	2.46915e-07
SIRT1	0.773015	3.65163	5.11318e-08	2.49863e-07
PIM3	-0.936414	5.59767	5.26328e-08	2.57019e-07
DENND2D	0.795655	6.2609	5.32529e-08	2.59867e-07
COPS7B	0.771285	3.64726	5.46625e-08	2.6656e-07
FTSJ3	0.723955	3.88494	5.47928e-08	2.67011e-07
RALGAPA2	-0.915454	5.32281	5.50476e-08	2.68066e-07
SIRPB1	-1.06514	8.01678	5.53969e-08	2.69581e-07
RHOG	-0.98708	8.67454	5.5891e-08	2.71796e-07
DDX56	0.705001	4.80935	5.61805e-08	2.73015e-07
PHF21A	-0.865681	5.71465	5.6292e-08	2.73368e-07
TOMM20	0.731829	4.22223	5.63309e-08	2.73368e-07
HERC2	0.952892	3.66505	5.64915e-08	2.7395e-07
LRRC8C	0.971703	3.96274	5.65287e-08	2.7395e-07
USP15	-1.03968	7.72944	5.7785e-08	2.79845e-07
SEC11C	-1.73994	5.11197	5.83116e-08	2.82201e-07
KIAA0040	-1.07091	7.21169	5.88064e-08	2.84399e-07
ARL17A	0.895953	4.87401	5.89166e-08	2.84737e-07
IFI35	-1.51494	6.6706	5.90244e-08	2.85061e-07
OGFOD1	0.722514	4.04104	5.92193e-08	2.85806e-07
CTBS	-1.08488	6.92142	5.97377e-08	2.8811e-07
ZNF611	0.794026	3.56834	5.98692e-08	2.88547e-07
CFAP97	1.05919	3.97983	6.10095e-08	2.93841e-07
SERPINB9	0.836607	5.46661	6.16044e-08	2.96503e-07
YPEL5	-1.01754	6.99963	6.16483e-08	2.96511e-07
SIRPA	-0.898706	5.9145	6.18413e-08	2.97236e-07
ADGRG5	1.0633	3.55375	6.33822e-08	3.04434e-07
SELT	-1.00303	7.35483	6.4523e-08	3.09702e-07
NMRK1	-0.937063	4.45164	6.51088e-08	3.123e-07
ANKRD17	0.741861	4.35608	6.54029e-08	3.13319e-07
C9orf66	-0.847404	5.6016	6.54104e-08	3.13319e-07
GABARAPL1	-0.952905	5.01829	6.58611e-08	3.15263e-07
RPL7L1	0.710197	4.14614	6.60691e-08	3.16043e-07
CCNL2	0.549856	5.24859	6.662e-08	3.18462e-07
RNF216P1	0.809051	3.51179	6.70469e-08	3.20284e-07
MCCC2	0.870385	3.59522	6.7922e-08	3.24245e-07
ARL14EP	0.959184	3.47623	6.8223e-08	3.2546e-07
PPP4R2	-0.987443	3.44657	6.84197e-08	3.26177e-07
MYL12B	-0.794747	8.55271	6.88097e-08	3.27814e-07
MS4A6A	-1.38981	7.65524	6.99239e-08	3.32897e-07
EFHD2	-0.769352	8.32029	7.04608e-08	3.35226e-07
SLC35E2	0.668366	4.43988	7.11969e-08	3.38498e-07
GPSM3	-1.01646	7.19534	7.15848e-08	3.40113e-07
TMEM203	0.757088	4.43857	7.20138e-08	3.4192e-07
ANKRD32	-1.05421	3.79227	7.24373e-08	3.43698e-07
NFKB1	0.933266	5.17737	7.27455e-08	3.44928e-07
LTBR	-0.719154	5.35225	7.40207e-08	3.50737e-07
HNRNPR	0.673772	5.72872	7.47866e-08	3.54128e-07
LGALSL	-1.14444	3.51702	7.72663e-08	3.65623e-07
SNX27	-0.858769	6.57567	7.74568e-08	3.66213e-07
TMEM106B	0.871151	3.76604	7.74951e-08	3.66213e-07
HS1BP3	-0.707726	4.69301	8.1486e-08	3.84813e-07
TXNL1	-0.758327	5.615	8.17636e-08	3.85865e-07
NOP10	-1.00117	7.07678	8.31259e-08	3.92031e-07
UCP2	0.849224	8.66704	8.44024e-08	3.97784e-07
TBC1D7	-1.11526	3.70991	8.52943e-08	4.01718e-07
ABCD4	0.805776	3.51424	8.57201e-08	4.03453e-07
EXOSC4	-1.42445	4.92373	8.59492e-08	4.04261e-07
TNRC6A	0.889621	3.74068	8.60145e-08	4.04297e-07
NFE2	-0.968704	9.08242	8.65147e-08	4.06278e-07
PPP2R3C	-1.02578	5.46549	8.65516e-08	4.06278e-07
RPSA	1.32162	7.04932	8.81981e-08	4.1373e-07
NADK	-0.869378	8.19778	8.85633e-08	4.15166e-07
ZNF131	0.798425	3.5796	8.99132e-08	4.21213e-07
BRPF1	0.829177	3.4282	9.04603e-08	4.23494e-07
DERL3	-1.99729	4.11846	9.14157e-08	4.27682e-07
RHOF	1.05357	4.23259	9.30263e-08	4.34927e-07
FAM8A1	-1.17406	6.41938	9.34302e-08	4.36525e-07
TARP	1.5797	5.21121	9.51436e-08	4.44235e-07
INTS5	0.745891	3.68429	9.76173e-08	4.55483e-07
HNRNPC	-0.592756	8.53537	9.87492e-08	4.60458e-07
VASP	-0.841519	6.28088	9.91288e-08	4.61922e-07
UFD1L	-0.736592	5.29768	1.00122e-07	4.66239e-07
SEC16A	0.695666	4.54117	1.01729e-07	4.73411e-07
IFIH1	-1.54829	5.61733	1.0216e-07	4.75103e-07
NQO2	-1.45747	6.60216	1.06135e-07	4.9326e-07
NUP93	0.792675	4.48835	1.06335e-07	4.93863e-07
LOC146880	-0.779918	4.34867	1.07754e-07	5.00122e-07
RBMS1	-0.761169	6.5748	1.07828e-07	5.00135e-07
RAB11A	-0.662109	6.79394	1.08748e-07	5.04071e-07
SCRN2	0.833274	3.50252	1.09052e-07	5.05149e-07
AGPAT3	0.680433	4.13219	1.10771e-07	5.12773e-07
YIPF4	-0.899002	5.85634	1.11072e-07	5.13829e-07
VPREB3	1.70133	3.86419	1.11161e-07	5.13901e-07
PCM1	0.639349	5.1129	1.1164e-07	5.15775e-07
DNAJA1	-1.7322	7.28943	1.13014e-07	5.21779e-07
DONSON	-1.36456	4.24859	1.13922e-07	5.25626e-07
KPNA6	0.544536	5.38021	1.14381e-07	5.27397e-07
RPL7A	1.04183	7.00436	1.14489e-07	5.27551e-07
MGAT4A	0.721893	4.75585	1.15357e-07	5.312e-07
VPS36	0.710323	4.20333	1.15857e-07	5.33156e-07
DDX28	0.711141	3.78766	1.16203e-07	5.34398e-07
RABGAP1	0.791928	3.74765	1.16369e-07	5.34665e-07
UCKL1	0.754138	3.6486	1.16414e-07	5.34665e-07
TKT	-0.776635	8.35705	1.17132e-07	5.37613e-07
USP32	-0.756744	5.9662	1.22861e-07	5.63539e-07
CALM2	-1.00222	9.71934	1.23725e-07	5.67135e-07
PARP1	0.768918	5.45833	1.24968e-07	5.72456e-07
RPL36	1.16476	6.9142	1.26293e-07	5.78151e-07
BCR	0.841414	3.65817	1.26637e-07	5.79346e-07
PPIH	0.865415	3.54804	1.26821e-07	5.79814e-07
TGIF2	0.728455	3.69949	1.33133e-07	6.08275e-07
DDIT4	-1.40107	5.15026	1.3372e-07	6.10557e-07
TMEM223	1.1525	3.61015	1.38213e-07	6.30664e-07
HSDL2	-0.934647	5.18842	1.38757e-07	6.32738e-07
TRAK1	0.791466	3.52008	1.39052e-07	6.33324e-07
ENTPD1-AS1	-0.966939	3.58428	1.39066e-07	6.33324e-07
FAR2	-0.984041	5.1212	1.39512e-07	6.34943e-07
ARRDC2	0.687388	4.70412	1.40561e-07	6.393e-07
RPL28	1.17714	6.81598	1.40729e-07	6.3965e-07
FRAT1	-1.11881	5.6946	1.41039e-07	6.40649e-07
TBC1D22A	0.588287	4.93959	1.4146e-07	6.42142e-07
OS9	-0.738912	6.75987	1.41583e-07	6.42286e-07
FPGS	0.751437	3.83995	1.45153e-07	6.58056e-07
LATS1	0.837341	3.40537	1.45888e-07	6.60962e-07
ZBTB16	-2.27537	4.68733	1.464e-07	6.62856e-07
FAAP100	0.81506	3.64554	1.48695e-07	6.72815e-07
ASF1A	0.795237	4.23138	1.4888e-07	6.73216e-07
TCL1A	1.53958	5.55817	1.49553e-07	6.75827e-07
MRPS27	0.818481	4.02188	1.50858e-07	6.81283e-07
RPF1	-0.934664	5.43602	1.50955e-07	6.81286e-07
CKAP5	0.790472	3.48675	1.52852e-07	6.89405e-07
MX1	-1.84248	8.36633	1.53554e-07	6.92126e-07
SMPD4	0.69118	4.44476	1.56149e-07	7.03373e-07
CALHM2	0.925714	4.56535	1.57165e-07	7.07496e-07
VWA9	0.85994	3.443	1.57863e-07	7.1018e-07
MTMR12	0.812674	3.74297	1.58732e-07	7.13636e-07
TNFRSF10B	0.915674	4.09792	1.59523e-07	7.1658e-07
QARS	0.695427	5.20923	1.59591e-07	7.1658e-07
SECTM1	-1.2821	7.32166	1.61844e-07	7.26232e-07
CD79A	1.26334	5.40155	1.66229e-07	7.45433e-07
RPA1	0.778149	5.12283	1.67094e-07	7.48833e-07
MIR3654	1.23547	5.09289	1.69558e-07	7.5939e-07
THAP7	0.999716	3.58808	1.72652e-07	7.72753e-07
USP47	0.753862	4.5783	1.73609e-07	7.76545e-07
POMP	-1.01631	6.28054	1.79303e-07	8.01503e-07
RPS20	1.21942	6.11786	1.81461e-07	8.10634e-07
RBM12B	0.785745	3.55889	1.81768e-07	8.11491e-07
CAPG	-1.07017	7.29951	1.82693e-07	8.151e-07
CINP	-0.723143	4.32774	1.82963e-07	8.15789e-07
AMPD2	1.10893	6.25157	1.84045e-07	8.2009e-07
BRAT1	0.59829	4.99937	1.84769e-07	8.22796e-07
CBFB	0.817939	5.00392	1.85076e-07	8.23643e-07
CAPZA1	-0.987768	8.57553	1.85341e-07	8.24296e-07
CLK3	-0.697878	6.0648	1.86903e-07	8.3072e-07
RPS14	1.16243	8.23285	1.88097e-07	8.35497e-07
CCNY	0.806143	4.44724	1.88794e-07	8.38064e-07
DMTF1	0.670762	4.58307	1.90719e-07	8.46074e-07
ACSF3	0.74828	3.86527	1.91705e-07	8.4991e-07
MYDGF	-1.26743	6.25126	1.92942e-07	8.54858e-07
RPS16	1.18306	6.80168	1.93694e-07	8.57648e-07
MARCKSL1	0.966754	4.56598	1.97121e-07	8.72271e-07
RPS13	1.09314	6.99857	1.99328e-07	8.81484e-07
SEC31A	0.77893	5.45294	2.02478e-07	8.94852e-07
MIIP	-0.852617	5.6163	2.03324e-07	8.98023e-07
POLR2B	0.698704	5.15288	2.03666e-07	8.98972e-07
ST6GALNAC2	-1.15654	5.62042	2.04591e-07	9.02487e-07
EPB41	1.22385	6.41409	2.0666e-07	9.10813e-07
GAB2	-0.924737	5.13419	2.06738e-07	9.10813e-07
NAPA	-0.887225	7.47619	2.0716e-07	9.12102e-07
RABEP1	0.609193	4.62387	2.08552e-07	9.17654e-07
PREP	0.784945	4.2769	2.09883e-07	9.22932e-07
EFTUD2	0.695595	5.27034	2.14582e-07	9.43008e-07
CCDC91	0.891229	3.52416	2.16189e-07	9.49473e-07
RBL2	0.780864	6.35775	2.23904e-07	9.82745e-07
CD274	-1.89396	3.93676	2.26489e-07	9.93468e-07
TMEM120A	-0.974206	5.94731	2.27085e-07	9.95464e-07
LAS1L	0.700165	3.7563	2.28597e-07	1.00147e-06
MXD3	-0.754819	7.00257	2.28924e-07	1.00227e-06
UGP2	-0.746763	6.20148	2.30738e-07	1.00959e-06
AFG3L2	0.77398	3.55602	2.34384e-07	1.0249e-06
SRSF8	0.917333	4.70461	2.35153e-07	1.02762e-06
KLHL8	-1.13504	4.54962	2.35966e-07	1.03054e-06
PHACTR4	0.839386	3.87354	2.36542e-07	1.03241e-06
YWHAE	-0.54131	5.78928	2.37847e-07	1.03746e-06
NNT	0.879102	4.13426	2.38645e-07	1.0403e-06
ACTA2	-1.28131	3.70757	2.41103e-07	1.05036e-06
C1orf43	-0.555706	6.32802	2.41275e-07	1.05046e-06
CRTAP	0.748981	5.53204	2.41866e-07	1.05238e-06
SUPT4H1	-0.637031	6.11079	2.42106e-07	1.05277e-06
NUP88	0.713138	4.58176	2.42995e-07	1.05599e-06
LOC643802	-1.2003	3.73075	2.43512e-07	1.05758e-06
KIAA1191	0.731886	4.29274	2.48836e-07	1.08003e-06
NUP214	-0.897829	7.05335	2.53004e-07	1.09745e-06
B4GALT4	-1.42777	4.00175	2.54651e-07	1.10391e-06
PARN	0.711793	4.45607	2.56601e-07	1.11167e-06
CREBRF	-0.85917	6.86447	2.58785e-07	1.12045e-06
BATF	-1.16881	4.31741	2.60445e-07	1.12694e-06
RAP2C	-1.00474	4.80112	2.65601e-07	1.14854e-06
DPP7	0.851459	5.51963	2.65944e-07	1.14931e-06
IL13RA1	-1.14813	7.10656	2.72303e-07	1.17607e-06
APEH	0.554382	5.46134	2.75794e-07	1.19042e-06
HSPA1A	-3.21452	8.51728	2.76457e-07	1.19255e-06
ZNF281	-0.783732	5.47519	2.77532e-07	1.19645e-06
HSPA6	-2.53197	8.22347	2.81667e-07	1.21353e-06
NCBP2	0.811175	4.60937	2.83016e-07	1.2186e-06
ARRB1	0.69734	4.94455	2.8493e-07	1.22609e-06
ATP6AP1	-0.743081	7.07805	2.86548e-07	1.2323e-06
CIB1	0.723445	6.16542	2.89594e-07	1.24464e-06
CD79B	1.14444	5.56805	3.04854e-07	1.30942e-06
NIT1	-0.605538	4.66624	3.11256e-07	1.3361e-06
CEP63	-0.791216	5.40334	3.18034e-07	1.36436e-06
CTCF	0.507999	5.03742	3.19091e-07	1.36806e-06
ITGB7	0.934727	5.90727	3.19695e-07	1.36982e-06
LAMTOR1	-0.786793	6.68889	3.24994e-07	1.39167e-06
CYB5R4	-1.11392	6.63632	3.25379e-07	1.39247e-06
APOBR	-1.02248	5.66395	3.2639e-07	1.39595e-06
IBTK	0.925715	3.42089	3.33014e-07	1.42341e-06
SLC16A5	-0.842522	4.49425	3.33445e-07	1.42439e-06
CHMP2B	-0.786377	5.52322	3.3519e-07	1.43097e-06
DNPEP	0.840321	4.1999	3.37376e-07	1.43943e-06
SRP14	-0.825468	7.25737	3.3822e-07	1.44216e-06
C14orf2	-1.19448	5.68043	3.41365e-07	1.45468e-06
XAF1	-1.88302	7.56272	3.47978e-07	1.48196e-06
RNF38	0.675751	4.26781	3.54921e-07	1.51062e-06
PRKXP1	1.23877	4.29524	3.57271e-07	1.5197e-06
ARHGDIB	-0.68722	10.985	3.58789e-07	1.52523e-06
MIB2	0.781055	3.5442	3.60222e-07	1.5304e-06
HNRNPDL	0.732182	5.64977	3.61572e-07	1.53521e-06
CCDC92	0.762969	3.64339	3.63694e-07	1.54328e-06
TMEM120B	0.990095	4.38502	3.65796e-07	1.55127e-06
KHDRBS1	0.635872	5.50741	3.69167e-07	1.56389e-06
ABCF1	0.608953	4.33201	3.69218e-07	1.56389e-06
C1RL	-0.96132	4.14848	3.74666e-07	1.58601e-06
NOD2	-1.06299	6.08169	3.7711e-07	1.59463e-06
CCDC115	0.622035	4.98769	3.77155e-07	1.59463e-06
HNRNPUL1	0.640099	4.83109	3.81774e-07	1.61318e-06
RGS18	-1.62134	6.76997	3.89754e-07	1.64591e-06
EML3	0.761248	3.77402	3.94267e-07	1.66397e-06
AKR7A2	0.741963	4.76848	3.95946e-07	1.67006e-06
ILK	-0.668967	7.33769	3.97117e-07	1.67399e-06
EIF2AK4	0.67966	3.84464	4.05724e-07	1.70925e-06
RPL30	1.1026	6.94863	4.11878e-07	1.73413e-06
TRIP4	-0.637362	4.67828	4.12817e-07	1.73677e-06
S100A6	-1.11478	9.90963	4.12998e-07	1.73677e-06
IMMT	0.626711	5.11856	4.14728e-07	1.743e-06
RPS29	1.30061	5.85877	4.16567e-07	1.74968e-06
BIN2	-0.721626	8.59551	4.17022e-07	1.75036e-06
PKM	-0.661941	7.91514	4.17226e-07	1.75036e-06
ZMAT2	-0.795328	5.29753	4.22396e-07	1.77099e-06
IFI6	-1.99907	9.15818	4.28308e-07	1.79296e-06
EDC3	0.653573	3.86734	4.28384e-07	1.79296e-06
ADRB2	1.01061	4.55179	4.28403e-07	1.79296e-06
RFX5	0.756644	4.36371	4.34691e-07	1.8182e-06
SAMD3	1.15911	4.20488	4.39398e-07	1.83679e-06
LINC00528	-0.980032	4.41952	4.42044e-07	1.84676e-06
ORAI3	-0.609053	5.47666	4.42991e-07	1.84889e-06
CEBPB	-1.01486	5.99916	4.43082e-07	1.84889e-06
GNS	-0.860964	7.43039	4.50841e-07	1.88015e-06
DERL2	-0.628465	5.24489	4.54071e-07	1.8925e-06
TDRD7	-1.14154	4.94629	4.56701e-07	1.90233e-06
MAN2A1	0.779609	4.08964	4.80275e-07	1.99934e-06
NINJ1	-0.841142	8.66977	4.84121e-07	2.01416e-06
TBL3	0.614925	4.24354	4.84525e-07	2.01465e-06
ZNF266	0.781664	4.06026	4.89507e-07	2.03416e-06
FPR2	-1.35069	8.22113	4.90215e-07	2.0359e-06
NARF	-0.782157	6.56686	4.9539e-07	2.05618e-06
RTN4	-0.648059	5.7786	4.98746e-07	2.06888e-06
POU2F2	1.03547	4.68968	4.99706e-07	2.07164e-06
DPH7	0.763751	3.47369	5.17299e-07	2.14332e-06
SLC39A13	0.654621	3.87038	5.20019e-07	2.15331e-06
DGCR6L	0.906226	4.42517	5.22919e-07	2.16405e-06
C16orf62	0.732295	4.15729	5.27818e-07	2.18303e-06
ELP3	0.727282	4.34168	5.40838e-07	2.23557e-06
TBCD	0.662773	4.23022	5.41406e-07	2.2366e-06
SH2B3	0.623981	4.71156	5.46518e-07	2.25639e-06
CES2	0.585558	4.1611	5.50357e-07	2.27091e-06
UBTD1	-0.996145	3.87915	5.62162e-07	2.31826e-06
SZT2	0.812925	3.85551	5.6628e-07	2.33387e-06
ZNF317	0.748322	3.86454	5.73802e-07	2.36349e-06
PRMT5	-0.738504	4.44187	5.83428e-07	2.40049e-06
ZC3H12A	-1.16006	5.4253	5.83468e-07	2.40049e-06
LRRFIP2	-0.716154	4.72094	5.85797e-07	2.40866e-06
TRAPPC9	0.685695	3.71886	5.90203e-07	2.42535e-06
TBC1D8	-1.19795	4.6619	5.93732e-07	2.43843e-06
HECTD1	0.565759	4.42739	5.94513e-07	2.44021e-06
LRRC58	0.817512	4.23919	5.96382e-07	2.44645e-06
ARFGAP2	0.547204	5.50792	5.97834e-07	2.45098e-06
NAGPA	0.748456	3.74454	6.01875e-07	2.46611e-06
TRAFD1	-1.05335	6.75092	6.0728e-07	2.4868e-06
RPRD2	0.596815	4.07983	6.12755e-07	2.50776e-06
BTBD10	-0.81051	4.73927	6.15634e-07	2.51808e-06
CHD3	1.23655	4.62762	6.17142e-07	2.52278e-06
PECR	-1.0308	3.60908	6.23061e-07	2.54549e-06
PACS1	0.760536	4.82714	6.23884e-07	2.54738e-06
MLX	-0.640255	5.75847	6.25741e-07	2.55347e-06
OGDH	0.626168	4.49244	6.26959e-07	2.55691e-06
GNG11	-1.55902	6.22536	6.2731e-07	2.55691e-06
PLIN5	-1.39149	4.02467	6.34024e-07	2.58278e-06
PCID2	0.737829	4.05677	6.34806e-07	2.58446e-06
ARHGAP9	-0.776629	8.09698	6.36171e-07	2.58852e-06
MSH6	0.670996	3.8024	6.38109e-07	2.5949e-06
FCGR3A	-1.04171	9.27108	6.54367e-07	2.65948e-06
COQ4	0.843947	3.66428	6.57555e-07	2.67089e-06
C7orf25	-0.99696	3.83945	6.60537e-07	2.68145e-06
EPRS	0.708053	4.85709	6.62314e-07	2.68711e-06
ADAM19	-0.797497	5.39886	6.65612e-07	2.69894e-06
DCP2	-0.716017	6.08162	6.71902e-07	2.72284e-06
SAR1A	-0.617492	5.73663	6.72282e-07	2.72284e-06
LAX1	0.860403	3.82033	6.81069e-07	2.75684e-06
TAF3	0.69435	3.79738	6.91897e-07	2.79906e-06
C1orf162	-0.841396	7.70385	7.00072e-07	2.8305e-06
ECI2	0.7423	3.95318	7.05376e-07	2.8503e-06
HSPA1B	-3.33357	7.73849	7.09138e-07	2.86386e-06
EIF1B	-0.798258	6.69338	7.11576e-07	2.87205e-06
IKBKB	0.619398	4.11211	7.12831e-07	2.87467e-06
PLOD1	-0.915705	5.37425	7.13042e-07	2.87467e-06
WBSCR16	0.750233	3.49212	7.15642e-07	2.8835e-06
ATG16L1	0.748423	3.63702	7.17075e-07	2.88762e-06
NAPA-AS1	-0.863892	4.81034	7.19004e-07	2.89372e-06
LRP10	-0.839059	8.37692	7.21146e-07	2.90068e-06
SDAD1	0.84879	4.50236	7.25175e-07	2.91522e-06
FAH	-1.10733	3.89384	7.38315e-07	2.96635e-06
STK17B	-0.940056	7.14575	7.38955e-07	2.96722e-06
TALDO1	-0.835809	9.58957	7.62354e-07	3.05943e-06
CXXC5	0.790481	3.50757	7.68464e-07	3.08098e-06
RPL5	0.914275	7.13493	7.68601e-07	3.08098e-06
UFL1	0.68634	4.09887	7.79342e-07	3.12225e-06
PLGRKT	-0.956781	3.57691	7.80656e-07	3.12574e-06
TUT1	0.820414	3.59465	7.83118e-07	3.13291e-06
IL17RA	-0.757026	7.77935	7.83338e-07	3.13291e-06
RPS27	1.36438	7.57471	7.90764e-07	3.16081e-06
NCF1B	-0.814026	8.01786	7.93133e-07	3.16847e-06
CFLAR	-0.782008	8.65396	8.02629e-07	3.20459e-06
BTBD9	0.612548	4.53261	8.03632e-07	3.20677e-06
IMPDH2	0.678822	4.56504	8.12203e-07	3.23913e-06
APEX1	0.737886	5.19842	8.18113e-07	3.26085e-06
APOL2	-0.935434	5.76496	8.24629e-07	3.28496e-06
TECPR2	-0.902649	5.22625	8.25261e-07	3.28562e-06
MED30	-0.649638	4.05758	8.30758e-07	3.30563e-06
NME3	1.00569	3.64092	8.3227e-07	3.30977e-06
LMO2	-0.712181	4.59358	8.3509e-07	3.31911e-06
HPCAL1	-0.664337	6.42638	8.37186e-07	3.32555e-06
MED24	0.711294	3.93276	8.42856e-07	3.34619e-06
CBX3	-0.712699	5.48015	8.53636e-07	3.38707e-06
SPTLC2	-0.985597	6.19735	8.55816e-07	3.3938e-06
DSTYK	0.54933	4.37125	8.6753e-07	3.43832e-06
NANS	-0.705879	5.03094	8.70954e-07	3.44994e-06
MAPK8	0.743706	3.47624	8.76616e-07	3.47041e-06
PIGQ	0.75708	3.61702	8.80316e-07	3.4831e-06
LOC100131564	0.752824	4.85287	8.85629e-07	3.50215e-06
MLLT6	0.982692	4.70375	9.00364e-07	3.55841e-06
BTNL8	-1.06663	4.89761	9.11529e-07	3.60051e-06
FOXJ2	0.607226	4.05004	9.19536e-07	3.6301e-06
ATP8A1	0.747845	3.60604	9.20456e-07	3.63169e-06
PABPC4	0.893457	3.58922	9.23856e-07	3.64306e-06
ZNF574	0.641791	3.85861	9.27715e-07	3.65623e-06
HPS5	0.851717	3.41737	9.34941e-07	3.68264e-06
FOXJ3	0.616227	4.26395	9.41177e-07	3.70513e-06
OSBPL9	-0.634813	5.63868	9.50237e-07	3.7387e-06
GIMAP6	0.928233	5.61778	9.65279e-07	3.79576e-06
HMGB1	-0.684689	7.62037	9.90204e-07	3.89159e-06
ATP11B	-1.01766	5.35985	9.97214e-07	3.91695e-06
NFE2L2	-0.905506	6.73419	1.0187e-06	3.99913e-06
ASAH1	-0.985215	8.31757	1.02218e-06	4.01052e-06
ZNF12	0.709252	3.94905	1.03786e-06	4.06976e-06
LENG8	0.750543	3.65139	1.04782e-06	4.10654e-06
RAB29	0.638729	5.09662	1.06397e-06	4.16752e-06
PADI2	-1.12551	6.80272	1.0705e-06	4.19076e-06
RAB18	-0.929833	5.86466	1.07112e-06	4.19085e-06
IFI44L	-2.50162	7.60011	1.07481e-06	4.20295e-06
MBTPS1	0.679711	4.68849	1.09041e-06	4.26158e-06
TOB2	0.749566	4.10756	1.09592e-06	4.28073e-06
API5	0.960473	5.05675	1.09974e-06	4.29325e-06
UIMC1	-0.707975	5.21554	1.12225e-06	4.37872e-06
SAMD9	-1.25292	6.42453	1.13468e-06	4.42474e-06
HAT1	-0.908472	4.65611	1.13891e-06	4.43878e-06
BST2	-1.36355	7.46617	1.14303e-06	4.45237e-06
CNST	0.769946	4.31306	1.14381e-06	4.45293e-06
TOR1B	-1.17232	4.83523	1.15125e-06	4.4794e-06
TMLHE	-0.834512	4.01924	1.15893e-06	4.50681e-06
PPP2R5A	-0.857935	6.22429	1.15976e-06	4.50756e-06
RAB8A	-0.581598	7.07046	1.16168e-06	4.51252e-06
PDP1	1.15815	3.52653	1.17824e-06	4.57432e-06
TSC1	0.588968	4.061	1.18906e-06	4.61375e-06
FAS	-1.5074	6.14741	1.22341e-06	4.74443e-06
RPL27A	1.04306	7.19037	1.22708e-06	4.75604e-06
CHMP2A	-0.786934	7.65108	1.23573e-06	4.78692e-06
ISY1	-0.581778	4.61998	1.23821e-06	4.79389e-06
STAT1	-1.09031	8.41752	1.25345e-06	4.85022e-06
CRIP1	1.10469	7.0712	1.25868e-06	4.86777e-06
SUCLG2	0.890079	3.99843	1.27628e-06	4.93313e-06
NUP107	0.760936	3.72713	1.32426e-06	5.11576e-06
TMEM165	-0.784524	5.38799	1.32634e-06	5.12098e-06
ZMYM6	0.813995	3.50348	1.32889e-06	5.12803e-06
SLC40A1	-1.38173	7.23748	1.36968e-06	5.28253e-06
CNOT1	0.498804	5.32236	1.38062e-06	5.32179e-06
SLC9A1	-0.891311	3.90889	1.39544e-06	5.37597e-06
LINC00674	0.571354	5.36273	1.40138e-06	5.39588e-06
PRCP	-0.687519	6.82483	1.42205e-06	5.47248e-06
HACL1	0.669044	3.78074	1.44343e-06	5.54968e-06
FAM32A	-0.520336	6.20044	1.44369e-06	5.54968e-06
IARS	0.897833	4.58838	1.46972e-06	5.64663e-06
UBE2Q2	1.01973	3.80369	1.47466e-06	5.66254e-06
TGFBI	1.41577	5.26788	1.47646e-06	5.66635e-06
GPBAR1	1.11755	4.6217	1.48573e-06	5.6988e-06
PIKFYVE	0.638058	3.78989	1.48798e-06	5.70432e-06
PARP10	-1.05309	6.251	1.49165e-06	5.71527e-06
NABP1	-0.772218	6.23436	1.49276e-06	5.71643e-06
POLE3	0.672592	4.86512	1.49687e-06	5.72902e-06
HEXB	-0.806987	6.64798	1.52322e-06	5.82608e-06
TMEM234	-0.79866	3.57485	1.52388e-06	5.82608e-06
THOC2	0.660969	5.09171	1.54176e-06	5.89122e-06
YDJC	0.770761	3.74523	1.54726e-06	5.90901e-06
RAB3D	-0.767783	6.90316	1.56259e-06	5.96433e-06
SDCBP	-1.18206	10.2924	1.5734e-06	6.00234e-06
BTN2A1	-0.801495	5.4176	1.59998e-06	6.10042e-06
TECPR1	0.648254	4.24724	1.61629e-06	6.15924e-06
SDR39U1	0.661519	4.22848	1.62035e-06	6.17138e-06
PPP3CC	0.79979	4.39641	1.6233e-06	6.17927e-06
AP3D1	0.587443	4.58566	1.64024e-06	6.24037e-06
KIAA0141	0.611259	4.17311	1.65234e-06	6.28221e-06
RAB36	-1.3183	3.81782	1.65303e-06	6.28221e-06
ZNF429	-1.47959	4.35192	1.65958e-06	6.30371e-06
VIM-AS1	-0.647731	6.34125	1.66344e-06	6.31495e-06
C6orf48	0.944869	3.89512	1.67605e-06	6.35941e-06
C17orf62	-0.693962	7.70548	1.70032e-06	6.448e-06
TMUB2	-0.678029	6.05044	1.70176e-06	6.44999e-06
BAK1	-0.733568	5.93843	1.70678e-06	6.4655e-06
GMPR2	-0.66797	5.97881	1.71757e-06	6.5029e-06
EIF2B5	0.679425	4.59284	1.74317e-06	6.5955e-06
PHF11	-1.00052	5.84801	1.74391e-06	6.5955e-06
IER2	-0.725886	7.35108	1.74969e-06	6.6138e-06
PPP1R15A	-0.920001	6.03125	1.76101e-06	6.65302e-06
ISG15	-2.53042	9.1202	1.7624e-06	6.65469e-06
SAMD8	-0.74229	4.81707	1.77381e-06	6.69418e-06
CCL5	0.947734	8.26227	1.84603e-06	6.96299e-06
ZNF516	-0.895465	5.37402	1.86422e-06	7.02783e-06
PPP4R3A	0.735951	5.00965	1.87187e-06	7.05288e-06
TUBG1	-1.06917	3.82541	1.89096e-06	7.12099e-06
LPPR2	-0.761351	5.88685	1.90236e-06	7.16008e-06
RABL3	0.777142	3.6127	1.90432e-06	7.16364e-06
RNF4	0.54591	5.74536	1.91788e-06	7.21078e-06
MAN2B2	0.560255	4.534	1.92644e-06	7.2391e-06
PPP1R3B	-0.95475	6.01545	1.93472e-06	7.26633e-06
ZBTB33	0.987411	3.2646	1.94365e-06	7.29597e-06
ENOPH1	0.837724	3.43385	1.98568e-06	7.44974e-06
CARS	-0.616829	5.54919	1.98818e-06	7.45514e-06
ELAC2	0.693753	4.29565	1.9915e-06	7.4636e-06
ATP5J	-0.920445	5.13345	2.00353e-06	7.5047e-06
SYNCRIP	0.655209	4.99276	2.03576e-06	7.62137e-06
TSNAX-DISC1	-0.768373	4.11684	2.03775e-06	7.62474e-06
LRRC47	0.643446	4.02858	2.03982e-06	7.62842e-06
DDX60	-1.48633	5.38197	2.06608e-06	7.72251e-06
PSMA2	-0.90729	6.25358	2.09639e-06	7.83164e-06
DDX42	0.673833	3.6348	2.10619e-06	7.8641e-06
SCAF8	0.665475	3.67431	2.10866e-06	7.8691e-06
WBP11	0.684515	4.88467	2.12449e-06	7.92399e-06
AGO1	0.597321	4.02115	2.12659e-06	7.92763e-06
RGS3	-0.710851	5.05004	2.1353e-06	7.95586e-06
RAD50	0.742065	4.0208	2.14713e-06	7.99568e-06
CD82	-0.883484	7.29711	2.15407e-06	8.0173e-06
DHRSX	-0.703106	4.26001	2.16008e-06	8.0354e-06
CDK5RAP2	-1.32531	5.00643	2.16915e-06	8.06487e-06
TIMM17A	-0.816963	4.43296	2.22707e-06	8.27584e-06
PSMB9	-0.899576	8.82154	2.23081e-06	8.28535e-06
BCLAF1	0.567449	6.04787	2.2401e-06	8.31546e-06
KLHL2	-1.3626	5.31038	2.25077e-06	8.35068e-06
NSMAF	-0.715669	5.57217	2.25686e-06	8.36886e-06
ECE1	-0.90214	6.88342	2.28446e-06	8.46671e-06
METAP1	0.823735	3.743	2.30765e-06	8.54814e-06
ARFRP1	0.58039	4.4641	2.31709e-06	8.5786e-06
IDI1	-1.39164	5.60698	2.3202e-06	8.5856e-06
TAF7	-0.935071	6.76308	2.35768e-06	8.71968e-06
APRT	0.912762	6.12694	2.36177e-06	8.73022e-06
MX2	-1.06227	7.08051	2.38177e-06	8.79952e-06
ZNF467	-0.847729	5.09954	2.38727e-06	8.81521e-06
DDX23	0.523818	4.85245	2.43434e-06	8.98088e-06
KDM1A	0.787759	3.99904	2.43469e-06	8.98088e-06
CASS4	0.894684	4.12417	2.43881e-06	8.99134e-06
C9orf142	0.911263	4.94536	2.44192e-06	8.99811e-06
CCSER2	0.590479	4.57207	2.45631e-06	9.04637e-06
WBP2	-0.748015	7.49856	2.48487e-06	9.14678e-06
ELK3	0.738898	4.1733	2.50461e-06	9.21462e-06
SNURF	0.692079	5.19912	2.50865e-06	9.22462e-06
TBC1D5	0.543473	4.4559	2.51781e-06	9.25347e-06
GTPBP2	-0.869966	4.34977	2.5314e-06	9.29857e-06
AAR2	0.658876	4.22303	2.54153e-06	9.3309e-06
MSTO2P	0.733554	3.53295	2.56357e-06	9.40688e-06
SIGLEC14	-1.5162	6.10329	2.5745e-06	9.44209e-06
CBX5	0.741023	4.38924	2.58163e-06	9.46327e-06
GTDC1	-0.641238	4.33552	2.58613e-06	9.47482e-06
TMEM40	-1.33942	4.63986	2.60511e-06	9.53942e-06
STK16	-0.820705	4.27689	2.62166e-06	9.595e-06
APOL6	-1.18028	7.18922	2.62789e-06	9.61281e-06
BTN3A1	-0.791835	6.59917	2.64001e-06	9.6521e-06
SNRPN	0.691582	5.1983	2.65999e-06	9.72009e-06
TM6SF1	-1.01904	5.34419	2.71954e-06	9.93254e-06
C12orf76	-0.971445	3.55955	2.75716e-06	1.00647e-05
APH1B	-0.849692	5.15538	2.76631e-06	1.00928e-05
LILRB2	-0.714346	7.30543	2.84023e-06	1.03572e-05
ACOX1	-0.773861	6.14786	2.87e-06	1.04603e-05
RFC1	0.652421	4.04321	2.91214e-06	1.06084e-05
HCFC1	0.848137	3.64956	2.94911e-06	1.07375e-05
RPL36A-HNRNPH2	-0.785449	6.11348	2.9747e-06	1.08251e-05
MOGS	0.588491	4.57617	2.98244e-06	1.08476e-05
AHCYL1	0.525088	4.98096	2.99739e-06	1.08964e-05
RNF103-CHMP3	-0.606737	5.58901	2.99998e-06	1.09001e-05
FFAR2	-1.07387	7.71874	3.04307e-06	1.10455e-05
C10orf76	0.744751	3.38079	3.04314e-06	1.10455e-05
TBX21	1.16645	4.34627	3.07874e-06	1.1169e-05
FAM103A1	-0.578015	5.14662	3.11022e-06	1.12774e-05
DBI	-1.00096	5.13715	3.13473e-06	1.13604e-05
UBE3A	0.770101	4.74164	3.15788e-06	1.14384e-05
SNRPG	-1.32483	4.64907	3.16409e-06	1.1455e-05
CHMP3	-0.601195	5.59933	3.17537e-06	1.14899e-05
GFM1	0.801383	3.70973	3.18647e-06	1.15241e-05
RPS21	1.24086	5.35045	3.21274e-06	1.16131e-05
OSBP	0.622179	3.85748	3.23029e-06	1.16706e-05
PDZK1IP1	1.73528	5.91472	3.28392e-06	1.18582e-05
SIGLEC1	-2.52726	5.36984	3.28987e-06	1.18698e-05
ARL4A	-1.17806	4.53921	3.29049e-06	1.18698e-05
UAP1	-1.4262	4.239	3.31556e-06	1.19541e-05
SIDT2	1.12667	3.97794	3.32054e-06	1.19607e-05
PKNOX1	-0.870139	5.06838	3.32081e-06	1.19607e-05
PLEK	-0.772107	8.62194	3.32491e-06	1.19693e-05
ETV6	-0.709948	5.79261	3.32671e-06	1.19697e-05
ITPRIP	-0.773898	6.59308	3.34896e-06	1.20436e-05
POLR1C	0.759973	3.85247	3.35384e-06	1.20549e-05
RHOT2	0.56184	5.31001	3.37743e-06	1.21335e-05
DRG2	0.65431	4.14052	3.3924e-06	1.21811e-05
MPI	0.786995	3.65494	3.41692e-06	1.22624e-05
PPP4R3B	0.693307	5.20921	3.41854e-06	1.22624e-05
ZNF211	0.723569	3.59714	3.42654e-06	1.22849e-05
IFI30	-0.748567	10.0679	3.44089e-06	1.233e-05
PQLC1	-1.0054	4.89462	3.47455e-06	1.24443e-05
DYM	0.616381	4.13174	3.50038e-06	1.25304e-05
CPSF6	0.606694	4.87688	3.5322e-06	1.26379e-05
MEF2A	-0.885379	5.05601	3.61615e-06	1.29317e-05
CUL4A	0.774738	4.63301	3.63754e-06	1.30015e-05
PIK3R4	0.798663	3.64398	3.64037e-06	1.3005e-05
GSN	-0.897649	7.61915	3.68012e-06	1.31357e-05
RPS15	0.928173	7.60551	3.68185e-06	1.31357e-05
AATK	-1.06227	3.72222	3.68257e-06	1.31357e-05
PPP4C	-0.693437	7.07563	3.69572e-06	1.3176e-05
TREML1	-1.44948	6.22653	3.71461e-06	1.32366e-05
ISG20	-1.04499	7.88745	3.73048e-06	1.32864e-05
PHAX	0.623792	3.80561	3.78908e-06	1.34883e-05
REST	0.474326	5.64554	3.79176e-06	1.3491e-05
TCEB1	-0.650179	4.38875	3.80832e-06	1.3543e-05
RBM26	0.67104	4.12901	3.81578e-06	1.35627e-05
NUDT3	0.660025	3.64426	3.8318e-06	1.36059e-05
SNAP47	0.656579	3.64571	3.8318e-06	1.36059e-05
DCTN5	0.637263	4.60837	3.92266e-06	1.39215e-05
C11orf30	0.588862	3.8953	3.92786e-06	1.39329e-05
ZFR	0.462675	5.70365	3.97663e-06	1.40988e-05
SBNO2	-0.900532	3.99576	3.99917e-06	1.41715e-05
PTDSS1	0.625223	5.22687	4.04733e-06	1.4335e-05
NUCB2	-1.13996	4.56602	4.1291e-06	1.46172e-05
ITM2A	0.947085	5.53879	4.20753e-06	1.48874e-05
ABCF3	0.569489	4.08597	4.21487e-06	1.49058e-05
OAS2	-1.72069	7.24789	4.2413e-06	1.49918e-05
AGFG1	-1.05233	5.5813	4.24791e-06	1.50076e-05
RPL8	0.888771	8.28911	4.29617e-06	1.51705e-05
DEDD2	-0.984466	6.62124	4.29842e-06	1.51708e-05
BHLHE40	0.900592	4.4828	4.3134e-06	1.5216e-05
PLEKHF1	1.00339	3.99491	4.32237e-06	1.524e-05
MTHFR	0.856458	3.70233	4.34486e-06	1.5305e-05
PSIP1	0.577823	5.32804	4.34518e-06	1.5305e-05
DCTN2	-0.507216	6.07314	4.36626e-06	1.53716e-05
PISD	-0.709353	6.30494	4.37289e-06	1.53872e-05
TMEM129	0.625862	4.00416	4.39209e-06	1.54471e-05
EDRF1	0.664343	3.59278	4.39877e-06	1.54628e-05
[truncated: 5,028 more rows]
