# Supplementary material for: Neutrophil gene expression in COVID-19 patients with acute respiratory distress syndrome
Source: Front Immunol. 2025 Nov 6;16:1620745. doi: 10.3389/fimmu.2025.1620745 (PMC12631193; doi:10.3389/fimmu.2025.1620745)
Supplement: Supplementary file 16 [file Table5.xlsx]

## Sheet: Supplementary Table 5
	gene	p_val	avg_log2FC	pct.1	pct.2	p_val_adj	neutrophil_activation
1	CLEC2D	0	-2.59267	0.049	0.679	0	No
2	IKZF3	0	-15.3705	0.045	0.672	0	No
3	KIF20B	0	-9.98974	0.151	0.752	0	No
4	CDT1	0	-0.79084	0.116	0.711	0	No
5	PTTG1	0	-5.48167	0.071	0.664	0	No
6	PTPN7	0	-16.3233	0.125	0.713	0	No
7	SFXN1	0	-1.6781	0.134	0.718	0	No
8	CCND2	0	6.18711	0.105	0.687	0	No
9	DLGAP5	0	-1.8938	0.066	0.646	0	No
10	LAIR1	0	0.69289	0.698	0.125	0	Yes
11	PTPRCAP	0	-38.0979	0.023	0.596	0	No
12	HELLS	0	-11.8594	0.152	0.724	0	No
13	CTSB	0	19.1272	0.72	0.149	0	Yes
14	CD36	0	-0.402479	0.789	0.221	0	No
15	TNS3	0	-1.83596	0.76	0.192	0	No
16	GINS2	0	-7.60079	0.069	0.636	0	No
17	BIRC5	0	-15.9485	0.087	0.651	0	No
18	MAFB	0	17.949	0.669	0.105	0	No
19	C12orf75	0	-13.5378	0.086	0.645	0	No
20	LHFPL2	0	10.5062	0.746	0.188	0	No
21	HIST1H4C	0	-20.782	0.129	0.686	0	No
22	MKI67	0	-10.9653	0.035	0.59	0	No
23	PIM2	0	23.5487	0.068	0.621	0	No
24	SKA3	0	-3.42141	0.162	0.715	0	No
25	TOP2A	0	-19.0729	0.052	0.605	0	No
26	SYNE2	0	4.92542	0.137	0.687	0	No
27	TK1	0	-2.07446	0.081	0.631	0	No
28	SMC4	0	-12.456	0.144	0.694	0	No
29	CKAP2	0	6.71574	0.173	0.721	0	No
30	HMMR	0	-12.2076	0.092	0.64	0	No
31	RAB20	0	28.4396	0.648	0.101	0	No
32	ASPM	0	-11.8103	0.073	0.618	0	No
33	CDKN1A	0	-0.29751	0.695	0.151	0	No
34	EMILIN2	0	16.0475	0.7	0.158	0	No
35	ATOX1	0	-3.37238	0.706	0.167	0	No
36	CENPF	0	-1.73258	0.063	0.602	0	No
37	TYMS	0	-13.2075	0.071	0.607	0	No
38	ETS1	0	-25.6611	0.051	0.587	0	No
39	PSIP1	0	-1.84492	0.132	0.666	0	No
40	IRF4	0	-9.38709	0.149	0.681	0	No
41	DSE	0	10.7729	0.63	0.1	0	No
42	ASNS	0	-3.13922	0.225	0.754	0	No
43	TPX2	0	-11.3507	0.078	0.607	0	No
44	GTSE1	0	-5.97207	0.073	0.598	0	No
45	OXNAD1	0	-18.1455	0.066	0.591	0	No
46	CD163	0	9.2582	0.654	0.133	0	No
47	CHAF1B	0	-1.82547	0.208	0.728	0	No
48	SH2D1A	0	-12.654	0.033	0.552	0	No
49	MAP4K1	0	-4.95775	0.062	0.581	0	No
50	LILRB4	0	-2.2836	0.639	0.121	0	No
51	MPP1	0	6.09642	0.619	0.101	0	No
52	SLC38A1	0	-8.79532	0.084	0.602	0	No
53	TIMP1	0	7.03409	0.647	0.129	0	No
54	CARHSP1	0	16.768	0.115	0.631	0	No
55	NUSAP1	0	-19.864	0.099	0.615	0	No
56	CD320	0	-20.9886	0.08	0.595	0	No
57	BUB1	0	-2.82083	0.103	0.616	0	No
58	C3AR1	0	2.99652	0.607	0.094	0	Yes
59	RASAL3	0	23.3406	0.071	0.582	0	No
60	SGK1	0	0.184454	0.592	0.082	0	No
61	SLC1A3	0	-1.40531	0.67	0.16	0	No
62	SOAT1	0	11.7158	0.687	0.18	0	No
63	UNG	0	-4.11315	0.126	0.633	0	No
64	MAP3K7CL	0	-6.85289	0.63	0.124	0	No
65	CDK1	0	-6.52069	0.1	0.605	0	No
66	TMEM156	0	-7.26907	0.118	0.622	0	No
67	CCR1	0	10.7422	0.577	0.075	0	No
68	GNG2	0	2.11647	0.058	0.56	0	No
69	CDC6	0	-0.698152	0.086	0.585	0	No
70	DAB2	0	-7.13498	0.745	0.246	0	No
71	H1F0	0	20.2431	0.686	0.188	0	No
72	FKBP11	0	-30.3974	0.087	0.584	0	No
73	LILRB1	0	-9.15793	0.591	0.095	0	No
74	FNIP2	0	3.64776	0.701	0.206	0	No
75	OCIAD2	0	0.310752	0.075	0.57	0	No
76	BRCA1	0	12.2863	0.226	0.72	0	No
77	CD79B	0	-23.78	0.097	0.591	0	No
78	CCNB2	0	-1.7241	0.129	0.622	0	No
79	SIDT2	0	-4.0859	0.651	0.158	0	No
80	ASF1B	0	5.35415	0.163	0.655	0	No
81	CD27	0	5.58876	0.024	0.515	0	No
82	DUT	0	1.0113	0.106	0.597	0	No
83	IL2RA	0	-15.4819	0.091	0.581	0	No
84	KNTC1	0	5.84488	0.223	0.713	0	No
85	SIGLEC1	0	23.3873	0.621	0.131	0	No
86	HIST1H1D	0	-3.33573	0.099	0.588	0	No
87	MYBL2	0	-16.1864	0.056	0.544	0	No
88	ERN1	0	23.9293	0.208	0.696	0	No
89	IFITM3	0	9.50023	0.594	0.107	0	No
90	PRKCH	0	-15.7382	0.126	0.613	0	No
91	ITM2C	0	-4.30187	0.046	0.531	0	No
92	ITK	0	-7.23764	0.056	0.539	0	No
93	OSBPL7	0	5.18718	0.091	0.572	0	No
94	TBC1D2	0	2.75742	0.744	0.263	0	No
95	VAMP5	0	11.2391	0.563	0.085	0	No
96	NEXN	0	-6.89811	0.532	0.055	0	No
97	SLFN12L	0	-3.62215	0.099	0.576	0	No
98	RBM38	0	-1.41893	0.21	0.686	0	No
99	CLSPN	0	-3.25516	0.142	0.618	0	No
100	MERTK	0	-8.28422	0.733	0.257	0	No
101	CD300E	0	-9.26455	0.549	0.074	0	No
102	ITGA4	0	7.27363	0.084	0.559	0	No
103	GPR171	0	-5.61904	0.044	0.518	0	No
104	ADAM19	0	6.94775	0.169	0.643	0	No
105	ITM2A	0	-24.078	0.047	0.519	0	No
106	CD3G	0	-25.9831	0.023	0.495	0	No
107	CYBB	0	-1.99408	0.591	0.119	0	No
108	PHF19	0	-8.53843	0.168	0.64	0	No
109	CKAP2L	0	-5.69261	0.102	0.572	0	No
110	TESC	0	2.08795	0.116	0.586	0	No
111	TSEN54	0	-22.6337	0.139	0.609	0	No
112	CCDC88C	0	-11.0341	0.217	0.685	0	No
113	RRM2	0	-0.517135	0.09	0.557	0	No
114	CD86	0	4.04749	0.569	0.102	0	No
115	CENPE	0	-5.8534	0.155	0.622	0	No
116	CEP55	0	-3.36706	0.097	0.564	0	No
117	AURKB	0	-5.14803	0.072	0.538	0	No
118	IL2RB	0	-4.29146	0.065	0.531	0	No
119	IL32	0	-8.10802	0.025	0.491	0	No
120	RILP	0	-13.6379	0.576	0.11	0	No
121	LGALS3	0	5.35166	0.611	0.146	0	Yes
122	KCTD12	0	7.53121	0.561	0.097	0	No
123	STMN1	0	-24.4365	0.102	0.565	0	No
124	CDCA7	0	-29.1105	0.058	0.52	0	No
125	HIST1H1B	0	-7.52952	0.036	0.498	0	No
126	CAMK4	0	-35.002	0.026	0.488	0	No
127	DMXL2	0	-0.815386	0.622	0.16	0	No
128	GCH1	0	10.3986	0.527	0.066	0	No
129	ACAP1	0	-2.58154	0.103	0.564	0	No
130	CD7	0	-28.9107	0.025	0.486	0	No
131	KIF21B	0	0.13668	0.198	0.657	0	No
132	ATP6V1F	0	3.76343	0.604	0.145	0	No
133	GLCCI1	0	5.73895	0.154	0.613	0	No
134	KLRB1	0	-19.8681	0.034	0.493	0	No
135	MAST4	0	-7.27607	0.25	0.709	0	No
136	METRNL	0	17.2665	0.589	0.13	0	No
137	NPM1	0	-5.93804	0.109	0.568	0	No
138	PLEKHO1	0	10.416	0.589	0.13	0	No
139	SH2D2A	0	-6.65691	0.032	0.491	0	No
140	SQLE	0	-5.2928	0.179	0.637	0	No
141	ATF5	0	-2.1923	0.521	0.064	0	No
142	CD3E	0	-33.4671	0.018	0.475	0	No
143	PTAFR	0	7.34718	0.549	0.093	0	Yes
144	IL3RA	0	-1.09883	0.619	0.163	0	No
145	BOLA1	0	-3.40332	0.313	0.768	0	No
146	GRAP2	0	-8.21193	0.084	0.538	0	No
147	TBX21	0	-3.76108	0.084	0.538	0	No
148	ITGA1	0	3.02642	0.062	0.515	0	No
149	PRDM1	0	11.0768	0.152	0.605	0	No
150	ZAP70	0	-27.0374	0.033	0.486	0	No
151	SHCBP1	0	-6.75787	0.098	0.55	0	No
152	CD2	0	-19.88	0.016	0.468	0	No
153	DUSP6	0	8.60863	0.536	0.084	0	No
154	P2RY10	0	-21.8418	0.062	0.514	0	No
155	SLA2	0	-4.07438	0.065	0.517	0	No
156	CD6	0	-20.3804	0.036	0.487	0	No
157	UBE2C	0	-7.95083	0.069	0.52	0	No
158	BATF2	0	5.37372	0.585	0.134	0	No
159	PPP5C	0	-2.65705	0.133	0.584	0	No
160	ZEB1	0	-3.21508	0.151	0.602	0	No
161	MCM8	0	-11.6263	0.276	0.726	0	No
162	LAP3	0	5.84014	0.554	0.105	0	No
163	SCML4	0	10.5691	0.076	0.525	0	No
164	DRAM1	0	27.8818	0.583	0.134	0	No
165	GZMM	0	-23.5761	0.024	0.473	0	No
166	NARF	0	7.62751	0.241	0.69	0	No
167	LAX1	0	-7.68379	0.075	0.523	0	No
168	BCL2L11	0	5.99971	0.156	0.604	0	No
169	H2AFX	0	-6.31715	0.24	0.688	0	No
170	LACTB	0	7.81876	0.562	0.115	0	No
171	CD96	0	-25.2212	0.043	0.49	0	No
172	FCRL5	0	-13.1988	0.045	0.491	0	No
173	JADE1	0	8.51937	0.176	0.622	0	No
174	SCIMP	0	-20.4681	0.528	0.082	0	No
175	IKZF1	0	-2.7549	0.135	0.581	0	No
176	RUNX3	0	-17.9562	0.14	0.586	0	No
177	F2R	0	-5.48694	0.087	0.532	0	No
178	SKA1	0	-2.55171	0.093	0.537	0	No
179	LINC00861	0	-20.2456	0.072	0.516	0	No
180	THEMIS	0	-26.6154	0.071	0.515	0	No
181	MCM2	0	-2.33198	0.143	0.587	0	No
182	PM20D2	0	-6.97896	0.215	0.658	0	No
183	DPP4	0	-3.3885	0.083	0.526	0	No
184	GZMB	0	-22.6001	0.031	0.474	0	No
185	GZMA	0	-34.4686	0.022	0.464	0	No
186	IFI27	0	23.4687	0.555	0.114	0	No
187	TYMP	0	4.40209	0.541	0.1	0	No
188	KIF23	0	-1.2517	0.155	0.596	0	No
189	RUNX2	0	17.1389	0.171	0.612	0	No
190	CCNA2	0	-21.8044	0.117	0.557	0	No
191	KIF11	0	-46.4042	0.118	0.558	0	No
192	CD160	0	-33.9742	0.075	0.515	0	No
193	AGAP3	0	1.31648	0.684	0.245	0	No
194	CD274	0	18.9664	0.516	0.077	0	No
195	HAVCR2	0	-1.29847	0.621	0.182	0	No
196	HPSE	0	3.96624	0.503	0.064	0	Yes
197	CD300C	0	15.081	0.583	0.144	0	No
198	SIGLEC9	0	5.99045	0.576	0.137	0	Yes
199	TPM4	0	16.1885	0.59	0.151	0	No
200	BCL11B	0	-13.9716	0.106	0.544	0	No
201	SERPINE2	0	-0.826795	0.068	0.506	0	No
202	FYN	0	-12.8771	0.067	0.504	0	No
203	GLUL	0	3.77654	0.512	0.075	0	No
204	SNN	0	10.8602	0.549	0.113	0	No
205	PYHIN1	0	-7.63997	0.068	0.504	0	No
206	GNPDA1	0	10.6029	0.7	0.264	0	No
207	CTSD	0	2.65619	0.636	0.201	0	Yes
208	KLRC1	0	-14.4122	0.026	0.461	0	No
209	SEL1L3	0	-8.10792	0.168	0.603	0	No
210	DEF6	0	17.3651	0.126	0.56	0	No
211	MIAT	0	-18.3224	0.102	0.536	0	No
212	CTSW	0	-22.844	0.022	0.456	0	No
213	ANKRD22	0	15.7499	0.505	0.072	0	No
214	CISD1	0	-3.60243	0.176	0.609	0	No
215	ZEB2	0	4.28181	0.586	0.153	0	No
216	CD3D	0	-17.9998	0.019	0.451	0	No
217	SAMD3	0	-5.48128	0.063	0.495	0	No
218	TRPM2	0	-6.76516	0.636	0.205	0	No
219	GEN1	0	-0.724857	0.299	0.73	0	No
220	SIRPA	0	2.55414	0.518	0.088	0	Yes
221	APOBEC3A	0	15.9811	0.508	0.078	0	No
222	CBLB	0	-20.5728	0.111	0.54	0	No
223	NCAPH2	0	-9.96452	0.211	0.64	0	No
224	HIST2H2BE	0	-10.1264	0.556	0.128	0	No
225	WARS	0	5.59548	0.515	0.087	0	No
226	NPL	0	9.39428	0.563	0.135	0	No
227	SYTL2	0	-10.4468	0.16	0.588	0	No
228	AURKA	0	-5.94628	0.106	0.532	0	No
229	MPEG1	0	1.10979	0.49	0.064	0	No
230	STAT4	0	-8.38338	0.129	0.554	0	No
231	FCN1	0	1.24421	0.488	0.063	0	Yes
232	SLC30A1	0	2.04876	0.596	0.171	0	No
233	FAM214A	0	10.6012	0.225	0.649	0	No
234	M6PR	0	7.59625	0.641	0.217	0	No
235	SLC39A8	0	-16.4206	0.515	0.091	0	No
236	CDCA2	0	-3.21532	0.047	0.471	0	No
237	PLAUR	0	4.06825	0.503	0.079	0	Yes
238	HADH	0	-3.69569	0.222	0.645	0	No
239	SKAP1	0	-10.7467	0.032	0.455	0	No
240	RASSF4	0	-4.28218	0.608	0.185	0	No
241	SLC16A7	0	-4.69256	0.171	0.594	0	No
242	CYTIP	0	21.3905	0.093	0.515	0	No
243	P2RX5	0	-19.8107	0.243	0.665	0	No
244	ADM	0	6.04663	0.539	0.118	0	No
245	BATF	0	10.0623	0.226	0.647	0	No
246	C12orf65	0	-8.5522	0.231	0.652	0	No
247	HS3ST1	0	-4.43565	0.549	0.13	0	No
248	LINC00649	0	-4.41167	0.248	0.667	0	No
249	KLF4	0	-12.5458	0.52	0.102	0	No
250	CD8A	0	-13.1684	0.013	0.431	0	No
251	NLN	0	-22.1725	0.563	0.145	0	No
252	CLDND1	0	-11.3766	0.132	0.549	0	No
253	SSB	0	-10.0683	0.515	0.098	0	No
254	MTRNR2L12	0	-13.7129	0.302	0.719	0	No
255	CD84	0	-13.7022	0.629	0.213	0	No
256	RIPK2	0	-3.03042	0.537	0.121	0	No
257	PRKDC	0	6.43974	0.211	0.626	0	No
258	MARCKS	0	4.37758	0.49	0.075	0	No
259	MS4A4A	0	-1.78075	0.603	0.188	0	No
260	RUVBL2	0	-3.01574	0.144	0.557	0	No
261	TRAF3IP3	0	-8.47268	0.086	0.499	0	No
262	RNASE2	0	-7.1558	0.488	0.075	0	No
263	CCNE2	0	43.8498	0.168	0.581	0	No
264	CLIC3	0	-25.6363	0.034	0.446	0	No
265	IFI30	0	2.89468	0.537	0.125	0	No
266	PBXIP1	0	19.4633	0.077	0.489	0	No
267	GMNN	0	-3.01114	0.224	0.635	0	No
268	DUSP3	0	-0.366435	0.703	0.292	0	No
269	PDE4D	0	-5.43679	0.141	0.551	0	No
270	PRF1	0	-30.9001	0.026	0.436	0	No
271	ANLN	0	-14.1998	0.216	0.625	0	No
272	INPP4B	0	-7.03186	0.092	0.501	0	No
273	LCK	0	-27.4583	0.024	0.433	0	No
274	PTPRE	0	1.27538	0.49	0.081	0	No
275	OTUD1	0	0.738155	0.493	0.086	0	No
276	SUSD3	0	-5.24943	0.1	0.507	0	No
277	APBA2	0	-13.9405	0.07	0.477	0	No
278	CCL5	0	-26.3815	0.025	0.432	0	No
279	NIPSNAP1	0	2.92288	0.175	0.582	0	No
280	FARSB	0	-14.6901	0.212	0.618	0	No
281	HIST2H2AB	0	0.229544	0.204	0.61	0	No
282	CENPU	0	-3.14594	0.2	0.606	0	No
283	CTPS1	0	-2.54805	0.203	0.609	0	No
284	DONSON	0	-3.05787	0.228	0.633	0	No
285	HSPD1	0	-22.2076	0.126	0.531	0	No
286	RASGEF1B	0	11.587	0.604	0.199	0	No
287	MGLL	0	11.3045	0.687	0.283	0	No
288	EMB	0	-5.74182	0.093	0.497	0	No
289	LMO2	0	6.7758	0.474	0.07	0	No
290	C21orf58	0	24.1	0.18	0.583	0	No
291	LIMD2	0	-6.17232	0.172	0.575	0	No
292	STAB1	0	-8.87669	0.552	0.15	0	No
293	TIGIT	0	-27.2012	0.065	0.467	0	No
294	GFI1	0	-7.23039	0.082	0.483	0	No
295	2024-03-01	0	-7.80077	0.549	0.149	0	No
296	LRMP	0	-4.35832	0.115	0.514	0	No
297	PRKD2	0	8.16768	0.179	0.578	0	No
298	E2F7	0	-46.8664	0.265	0.663	0	No
299	RFC5	0	-4.56702	0.222	0.62	0	No
300	SPOCK2	0	5.99191	0.04	0.438	0	No
301	GZMH	0	-48.0906	0.019	0.417	0	No
302	PLP2	0	4.12094	0.189	0.587	0	No
303	RAPGEF2	0	9.0165	0.513	0.116	0	No
304	CHST12	0	-7.814	0.052	0.448	0	No
305	SIRPG	0	-14.2091	0.049	0.445	0	No
306	CLEC5A	0	35.0047	0.514	0.12	0	Yes
307	ICAM1	0	-5.66925	0.487	0.093	0	No
308	IFIH1	0	7.22536	0.458	0.064	0	No
309	ITGAM	0	-2.97495	0.537	0.143	0	No
310	IL1RN	0	-12.9322	0.45	0.057	0	No
311	SLC23A2	0	-4.08273	0.624	0.232	0	No
312	TPGS2	0	4.86508	0.199	0.591	0	No
313	CYLD	0	14.95	0.151	0.542	0	No
314	DYSF	0	2.2324	0.465	0.074	0	No
315	NKG7	0	-34.8742	0.062	0.453	0	No
316	RSAD2	0	16.0788	0.443	0.052	0	No
317	LILRA6	0	-9.83197	0.5	0.11	0	No
318	CADM1	0	-1.58761	0.19	0.58	0	No
319	CD14	0	2.96498	0.451	0.062	0	Yes
320	CD8B	0	-13.9754	0.015	0.404	0	No
321	EEF2	0	-15.7234	0.133	0.522	0	No
322	GBP1	0	13.6269	0.443	0.054	0	No
323	EHD4	0	-3.46486	0.591	0.202	0	No
324	ATP2B4	0	9.00658	0.099	0.487	0	No
325	CD247	0	-29.5841	0.072	0.46	0	No
326	HPGD	0	-3.97463	0.352	0.74	0	No
327	PTPN22	0	-1.64701	0.166	0.554	0	No
328	UPF3B	0	-8.37225	0.252	0.64	0	No
329	KLF11	0	12.2044	0.692	0.304	0	No
330	SFXN3	0	-5.03589	0.564	0.176	0	No
331	TRAT1	0	-7.73402	0.082	0.47	0	No
332	TUBB	0	-4.2893	0.174	0.561	0	No
333	CD226	0	-0.363734	0.121	0.508	0	No
334	HMOX2	0	5.96796	0.095	0.482	0	Yes
335	MLLT3	0	-8.80338	0.163	0.55	0	No
336	S1PR1	0	-10.8851	0.121	0.508	0	No
337	H2AFZ	0	4.58931	0.201	0.588	0	No
338	EXT1	0	16.6276	0.486	0.1	0	No
339	GSTO1	0	15.7218	0.486	0.1	0	No
340	LONRF1	0	8.98783	0.548	0.162	0	No
341	TACC3	0	8.14888	0.119	0.505	0	No
342	TXK	0	-7.02268	0.064	0.45	0	No
343	S100A10	0	-12.6608	0.56	0.175	0	No
344	SYNE1	0	-1.23829	0.175	0.56	0	No
345	ADAM9	0	13.2164	0.622	0.237	0	No
346	CSF1R	0	-2.809	0.58	0.195	0	No
347	PDCD4	0	-1.02767	0.145	0.529	0	No
348	HIST1H2AI	0	-2.23411	0.206	0.589	0	No
349	SAPCD2	0	28.4829	0.117	0.5	0	No
350	WDR6	0	-11.8188	0.291	0.673	0	No
351	C12orf57	0	-17.0877	0.225	0.607	0	No
352	RNF19B	0	6.74672	0.434	0.052	0	No
353	TBC1D10C	0	5.53321	0.115	0.497	0	Yes
354	TGFBI	0	-0.546802	0.603	0.221	0	No
355	ANXA6	0	-5.8887	0.088	0.469	0	No
356	CD5	0	-9.65015	0.02	0.401	0	No
357	HIST1H2AJ	0	24.9044	0.097	0.478	0	No
358	LBH	0	-25.4817	0.105	0.486	0	No
359	CABIN1	0	-1.19269	0.198	0.579	0	No
360	ITGA7	0	1.74525	0.557	0.177	0	No
361	SLAMF6	0	-18.0149	0.057	0.437	0	No
362	ZNRF1	0	-2.37494	0.154	0.534	0	No
363	BCL2A1	0	4.20687	0.501	0.122	0	No
364	ITGA5	0	-12.6958	0.519	0.14	0	No
365	PPOX	0	-4.40126	0.217	0.596	0	No
366	BCL2L12	0	-3.9945	0.286	0.664	0	No
367	EEF1A1	0	-22.7278	0.152	0.53	0	No
368	EEF1B2	0	-8.66268	0.106	0.484	0	No
369	EOMES	0	-12.616	0.069	0.447	0	No
370	FCGR1A	0	25.7651	0.433	0.055	0	No
371	SMCO4	0	19.665	0.506	0.128	0	No
372	ISG15	0	21.354	0.445	0.068	0	No
373	KLRD1	0	-24.2007	0.034	0.411	0	No
374	ANKRD36C	0	-5.42679	0.263	0.639	0	No
375	GPSM2	0	13.2283	0.237	0.613	0	No
376	ODF2	0	-10.847	0.297	0.672	0	No
377	CSTB	0	6.02443	0.59	0.215	0	Yes
378	GOLGB1	0	-0.937572	0.222	0.597	0	No
379	NDST1	0	2.06235	0.596	0.221	0	No
380	KIF22	0	10.4181	0.193	0.567	0	No
381	ATP6V1B2	0	4.11674	0.463	0.09	0	No
382	KIF2A	0	-13.7199	0.126	0.499	0	No
383	SPTBN1	0	-2.15725	0.214	0.587	0	No
384	DHRS13	0	6.00002	0.15	0.522	0	No
385	HMOX1	0	2.47716	0.494	0.122	0	No
386	TMEM176A	0	15.4213	0.523	0.151	0	No
387	ATP8A1	0	10.148	0.184	0.555	0	Yes
388	BIRC3	0	-1.96508	0.289	0.659	0	No
389	HOPX	0	-18.9016	0.041	0.411	0	No
390	ZNF227	0	-4.00899	0.269	0.639	0	No
391	EVL	0	-11.4926	0.142	0.511	0	No
392	FPR1	0	4.64654	0.495	0.126	0	Yes
393	GBP4	0	21.2679	0.442	0.073	0	No
394	NCSTN	0	0.148945	0.483	0.114	0	Yes
395	OSBPL1A	0	7.12675	0.591	0.222	0	No
396	TTC32	0	11.5777	0.26	0.629	0	No
397	LBR	0	3.48256	0.208	0.576	0	No
398	KCNA3	0	-6.59844	0.08	0.447	0	No
399	KCNN4	0	-2.70085	0.577	0.21	0	No
400	LIMS1	0	-25.2599	0.508	0.142	0	No
401	LINC00426	0	-15.8305	0.141	0.507	0	No
402	SOD2	0	7.33121	0.491	0.125	0	No
403	SVIP	0	-0.510531	0.163	0.529	0	No
404	NMT2	0	-6.45493	0.175	0.54	0	No
405	PLXND1	0	-2.27066	0.651	0.286	0	No
406	KIF14	0	32.3942	0.104	0.469	0	No
407	BTN3A1	0	4.50902	0.176	0.54	0	No
408	FAM117A	0	13.7282	0.151	0.515	0	No
409	IL1R2	0	12.2411	0.481	0.117	0	No
410	SLC27A2	0	24.6909	0.076	0.44	0	Yes
411	CDKN3	0	-15.2535	0.113	0.476	0	No
412	CHTF18	0	-0.895972	0.236	0.599	0	No
413	CSE1L	0	-1.05325	0.272	0.635	0	No
414	DCLRE1A	0	8.8854	0.208	0.571	0	No
415	FPR2	0	0.54523	0.432	0.069	0	Yes
416	LEF1	0	-18.0252	0.094	0.457	0	No
417	TNFSF10	0	5.62236	0.455	0.093	0	No
418	LPAR1	0	-2.0029	0.451	0.09	0	No
419	NINJ1	0	1.50514	0.441	0.08	0	No
420	P2RY8	0	23.6283	0.132	0.493	0	No
421	SLC31A1	0	-5.35433	0.631	0.27	0	No
422	SRGN	0	4.14455	0.554	0.194	0	No
423	ANPEP	0	-1.70488	0.48	0.12	0	No
424	TUBA4A	0	-5.8058	0.123	0.483	0	No
425	LPAR6	0	-6.07065	0.546	0.187	0	No
426	RNASEH2A	0	-5.77064	0.243	0.602	0	No
427	SUDS3	0	9.93785	0.221	0.58	0	No
428	ZFYVE16	0	-1.22974	0.535	0.177	0	No
429	ZNF346	0	-5.14376	0.288	0.646	0	No
430	PARP1	0	-25.7464	0.163	0.521	0	No
431	STK17A	0	-1.22938	0.138	0.495	0	No
432	LY9	0	-25.1996	0.174	0.53	0	No
433	TUBA1C	0	15.266	0.651	0.295	0	No
434	CD83	0	-25.3882	0.522	0.166	0	No
435	GPR84	0	-1.02029	0.449	0.093	0	No
436	LYN	0	3.31219	0.449	0.093	0	No
437	S100A6	0	1.17788	0.513	0.157	0	No
438	TC2N	0	-6.8905	0.099	0.455	0	No
439	IFIT1	0	9.19624	0.403	0.048	0	No
440	AGAP2	0	-4.83903	0.166	0.521	0	No
441	CARM1	0	-0.192582	0.732	0.377	0	No
442	NREP	0	-7.24852	0.604	0.249	0	No
443	SLC9A3R1	0	3.27321	0.123	0.478	0	No
444	TPR	0	5.95803	0.129	0.484	0	No
445	MPP6	0	-0.898846	0.195	0.549	0	No
446	SLAMF1	0	-8.3576	0.152	0.506	0	No
447	SLC8A1	0	-0.456469	0.423	0.069	0	No
448	TESPA1	0	-9.07711	0.216	0.57	0	No
449	ANKRD39	0	-3.91713	0.296	0.649	0	No
450	SECTM1	0	16.1812	0.404	0.051	0	No
451	ANKRD36	0	-3.01237	0.233	0.586	0	No
452	FMN1	0	-12.9884	0.58	0.227	0	No
453	LOXHD1	0	0.520522	0.479	0.126	0	No
454	USP9Y	0	-4.35907	0.218	0.571	0	No
455	GNLY	0	-30.4672	0.04	0.392	0	No
456	MZB1	0	-6.21545	0.054	0.406	0	No
457	ATP2A3	0	-2.92779	0.213	0.565	0	No
458	ICOS	0	-2.14298	0.122	0.474	0	No
459	LDHB	0	-25.6055	0.067	0.419	0	No
460	TNFRSF25	0	-20.891	0.156	0.508	0	No
461	VEPH1	0	-3.14227	0.065	0.417	0	No
462	VPS37C	0	3.98838	0.568	0.216	0	No
463	CDC123	0	9.81747	0.142	0.492	0	No
464	IER3	0	6.39308	0.436	0.086	0	No
465	UBASH3A	0	-6.46509	0.074	0.424	0	No
466	IFIT2	0	12.8921	0.415	0.066	0	No
467	PAPSS2	0	5.64774	0.587	0.238	0	No
468	SEMA7A	0	19.5434	0.188	0.536	0	No
469	NCF1	0	2.94726	0.494	0.146	0	No
470	ACSL1	0	0.234085	0.464	0.117	0	No
471	PTMA	0	-9.01045	0.118	0.465	0	No
472	CENPL	0	-3.73345	0.241	0.588	0	No
473	GPX4	0	4.07963	0.613	0.266	0	No
474	PTPN4	0	4.50904	0.124	0.471	0	No
475	AGPAT3	0	-6.35003	0.597	0.251	0	No
476	PAICS	0	-10.8586	0.273	0.619	0	No
477	CSF2RB	0	-0.611543	0.398	0.053	0	No
478	BLVRB	0	-3.58023	0.605	0.26	0	No
479	GNA12	0	-0.302967	0.607	0.262	0	No
480	IFIT3	0	11.498	0.424	0.079	0	No
481	RRS1	0	-5.81168	0.25	0.595	0	No
482	TMEM52B	0	-47.5891	0.513	0.168	0	No
483	FANCM	0	-1.52856	0.196	0.54	0	No
484	LRRC37A	0	3.62274	0.138	0.482	0	No
485	SPNS3	0	-2.17579	0.07	0.414	0	No
486	USP6NL	0	8.9259	0.503	0.159	0	No
487	BIK	0	0.136319	0.188	0.531	0	No
488	HLX	0	0.302113	0.46	0.117	0	No
489	BACH1	0	10.147	0.471	0.129	0	No
490	FOSB	0	-12.1451	0.491	0.149	0	No
491	RASA2	0	-4.96075	0.259	0.601	0	No
492	RGCC	0	-3.98174	0.484	0.142	0	No
493	ANXA5	0	4.5498	0.524	0.183	0	No
494	SLAMF7	0	-12.7781	0.461	0.12	0	No
495	SMPDL3A	0	-0.24887	0.643	0.302	0	No
496	SCAP	0	3.53604	0.276	0.617	0	No
497	SLC15A3	0	12.0539	0.481	0.14	0	No
498	SERTAD1	0	6.22846	0.518	0.178	0	No
499	TARBP1	0	13.5754	0.191	0.531	0	No
500	ZNF33B	0	-5.88213	0.197	0.537	0	No
501	MCTP2	0	0.452695	0.167	0.507	0	No
502	PFKFB3	0	-0.785786	0.44	0.1	0	No
503	ZMIZ1	0	-1.10045	0.484	0.144	0	No
504	ENC1	0	0.428844	0.544	0.205	0	No
505	SLC43A2	0	-1.0209	0.466	0.127	0	No
506	STK17B	0	-0.758936	0.202	0.541	0	No
507	FERMT3	0	17.331	0.492	0.153	0	No
508	SRSF2	0	-2.63022	0.268	0.607	0	No
509	TNFSF13B	0	-7.97814	0.407	0.068	0	No
510	TSPAN2	0	3.58527	0.159	0.498	0	No
511	ARHGAP17	0	14.7073	0.602	0.264	0	No
512	GPCPD1	0	14.8064	0.563	0.225	0	No
513	SLC25A45	0	8.44545	0.261	0.599	0	No
514	PIK3AP1	0	3.95159	0.44	0.103	0	No
515	SLC25A13	0	11.8658	0.614	0.277	0	No
516	MOB1B	0	-4.17246	0.561	0.225	0	No
517	FGL2	0	4.75559	0.391	0.055	0	Yes
518	NAP1L1	0	2.23886	0.173	0.509	0	No
519	TMIGD2	0	-4.66352	0.114	0.45	0	No
520	THEM4	0	-10.3566	0.27	0.606	0	No
521	PLA2G4A	0	22.9188	0.54	0.205	0	No
522	BRD8	0	19.6987	0.264	0.599	0	No
523	IPCEF1	0	1.25868	0.091	0.426	0	No
524	IL18RAP	0	-2.10451	0.123	0.457	0	No
525	NT5C	0	-7.59081	0.309	0.643	0	No
526	PEPD	0	-6.65284	0.528	0.194	0	No
527	ZNF292	0	-2.13275	0.299	0.633	0	No
528	CENPC	0	-8.59735	0.334	0.667	0	No
529	HNRNPA1	0	-13.3521	0.069	0.402	0	No
530	FCGR3B	0	4.54821	0.497	0.164	0	Yes
531	SLC7A7	0	19.2245	0.57	0.237	0	No
532	SNX10	0	4.70941	0.422	0.089	0	No
533	GABBR1	0	11.5909	0.449	0.117	0	No
534	GPR155	0	12.7822	0.139	0.471	0	No
535	S100A8	0	1.33556	0.416	0.084	0	Yes
536	GRPEL2	0	5.85765	0.331	0.662	0	No
537	RORA	0	-23.2883	0.103	0.434	0	No
538	TNRC6B	0	5.56276	0.174	0.505	0	No
539	CD101	0	6.27177	0.15	0.481	0	No
540	NMRK1	0	7.64856	0.247	0.577	0	No
541	LDHA	0	-7.32513	0.182	0.511	0	No
542	RNF125	0	-5.97101	0.112	0.441	0	No
543	AQP9	0	1.59253	0.426	0.097	0	No
544	SGTB	0	8.25371	0.487	0.158	0	No
545	IDI1	0	-2.16981	0.185	0.513	0	No
546	FGR	0	3.37498	0.431	0.104	0	Yes
547	HELB	0	-3.37286	0.179	0.506	0	No
548	S1PR4	0	6.06005	0.113	0.44	0	No
549	HERPUD1	0	-3.99026	0.131	0.457	0	No
550	FCER1G	0	5.46321	0.495	0.169	0	Yes
551	NOP56	0	-6.86109	0.365	0.691	0	No
552	CEBPD	0	7.756	0.442	0.117	0	No
553	HMGB2	0	-7.82747	0.29	0.615	0	No
554	TECR	0	-8.26549	0.111	0.436	0	No
555	HNRNPH1	0	2.49484	0.295	0.619	0	No
556	PRMT1	0	-9.48046	0.183	0.507	0	No
557	KIF3A	0	-2.4142	0.23	0.553	0	No
558	MRFAP1L1	0	4.99658	0.213	0.536	0	No
559	LMNB2	0	-2.98423	0.318	0.641	0	No
560	PSTPIP1	0	2.72397	0.117	0.44	0	No
561	TFDP1	0	2.04165	0.282	0.605	0	No
562	CORO1A	0	-7.75042	0.225	0.547	0	No
563	TCP11L2	0	16.0414	0.209	0.53	0	No
564	GK	0	6.28291	0.404	0.083	0	No
565	MS4A6A	0	1.66471	0.442	0.121	0	No
566	NCR1	0	-5.27619	0.156	0.477	0	No
567	LILRB2	0	2.07381	0.393	0.074	0	Yes
568	NAMPT	0	2.87011	0.511	0.192	0	No
569	TRAF1	0	-22.0738	0.288	0.607	0	No
570	ACSL3	0	-4.86365	0.524	0.206	0	No
571	IKBIP	0	16.7297	0.145	0.463	0	No
572	NUDT2	0	-3.646	0.225	0.543	0	No
573	RAC2	0	-2.71197	0.228	0.546	0	No
574	ZNF737	0	-12.4971	0.171	0.489	0	No
575	PLIN3	0	-4.54063	0.406	0.089	0	No
576	TMEM176B	0	-9.39056	0.444	0.127	0	No
577	ABCA1	0	0.101455	0.476	0.159	0	No
578	TSPYL2	0	8.29092	0.274	0.591	0	No
579	FN3KRP	0	-2.79276	0.234	0.55	0	No
580	HP1BP3	0	-2.05592	0.24	0.556	0	No
581	PHTF1	0	-2.6018	0.22	0.536	0	No
582	ICAM3	0	0.503642	0.114	0.43	0	No
583	SIGLEC10	0	8.38093	0.379	0.063	0	No
584	TM9SF1	0	9.865	0.288	0.604	0	No
585	FBXO32	0	-4.90364	0.214	0.529	0	No
586	MX2	0	4.21854	0.422	0.107	0	No
587	NCL	0	-0.621987	0.181	0.496	0	No
588	ENTPD1	0	0.958706	0.164	0.479	0	No
589	PIBF1	0	-2.44905	0.264	0.579	0	No
590	SLC7A6	0	-11.0719	0.26	0.574	0	No
591	ARL4C	0	-11.3329	0.21	0.523	0	No
592	MPO	0	-7.02297	0.402	0.089	0	No
593	NLRP3	0	2.17856	0.426	0.113	0	No
594	TPRG1	0	-4.13887	0.639	0.326	0	No
595	VCAN	0	-15.3705	0.377	0.064	0	No
596	SEMA3C	0	-2.60306	0.582	0.269	0	No
597	ARHGAP9	0	2.26135	0.155	0.467	0	Yes
598	CEP97	0	-1.93566	0.174	0.486	0	No
599	ZNF718	0	-3.71415	0.186	0.498	0	No
600	ACAT2	0	-9.99005	0.224	0.535	0	No
601	PLEKHB2	0	21.3975	0.54	0.229	0	No
602	CDR2	0	-7.38141	0.322	0.633	0	No
603	COMTD1	0	1.02467	0.326	0.637	0	No
604	KIF21A	0	-17.9288	0.114	0.425	0	No
605	LILRA1	0	10.8635	0.366	0.055	0	No
606	SCLY	0	-4.08227	0.265	0.576	0	No
607	ZNF490	0	-1.32672	0.216	0.526	0	No
608	RHOB	0	0.952689	0.431	0.121	0	No
609	SPDL1	0	-6.53408	0.332	0.642	0	No
610	GATA3	0	-18.8789	0.098	0.408	0	No
611	SCO2	0	16.6106	0.219	0.528	0	No
612	CD79A	0	-33.1095	0.054	0.363	0	No
613	KLF10	0	15.9154	0.494	0.185	0	No
614	FLNA	0	8.20617	0.547	0.239	0	No
615	PUS7L	0	-18.7821	0.315	0.623	0	No
616	TUBG1	0	-2.29358	0.306	0.614	0	No
617	FOXRED1	0	-8.87075	0.271	0.579	0	No
618	P4HTM	0	-2.33361	0.161	0.469	0	No
619	CCDC51	0	-14.5296	0.282	0.589	0	No
620	CD28	0	-2.73117	0.076	0.383	0	No
621	HDAC9	0	-3.25719	0.319	0.626	0	No
622	IL10RA	0	-11.0205	0.488	0.181	0	No
623	SFMBT2	0	-3.50807	0.329	0.636	0	No
624	ZNF92	0	-8.38749	0.324	0.631	0	No
625	NUCKS1	0	-5.067	0.26	0.567	0	No
626	AP1S2	0	-1.78474	0.512	0.206	0	No
627	HAUS4	0	-0.880899	0.141	0.447	0	No
628	PTP4A3	0	-0.434757	0.155	0.461	0	No
629	CSGALNACT1	0	3.00383	0.108	0.414	0	No
630	ZCCHC2	0	1.81936	0.417	0.111	0	No
631	HACL1	0	-5.60602	0.262	0.568	0	No
632	CD22	0	-3.17533	0.56	0.255	0	No
633	KIAA0825	0	-22.3074	0.218	0.523	0	No
634	MAML2	0	11.933	0.536	0.231	0	No
635	MYEF2	0	-14.5819	0.209	0.514	0	No
636	SSTR3	0	18.7405	0.152	0.457	0	No
637	FANCD2	0	3.41137	0.203	0.508	0	No
638	PLK3	0	-0.931462	0.502	0.197	0	No
639	CPM	0	-1.16646	0.613	0.309	0	No
640	FOS	0	-8.76822	0.477	0.173	0	No
641	LILRA5	0	0.409016	0.362	0.058	0	No
642	RIT1	0	7.55193	0.449	0.146	0	No
643	THBD	0	7.26133	0.462	0.159	0	No
644	ASF1A	0	8.59315	0.196	0.499	0	No
645	TLR1	0	1.12598	0.375	0.072	0	No
646	CYP1B1	0	9.12073	0.429	0.127	0	No
647	ENO2	0	-4.74019	0.193	0.495	0	No
648	SLC27A3	0	15.5612	0.472	0.17	0	No
649	H1FX	0	-2.21315	0.355	0.656	0	No
650	MOV10	0	1.21928	0.528	0.227	0	No
651	HMGN4	0	1.05417	0.203	0.504	0	No
652	AKNA	0	1.60629	0.147	0.447	0	No
653	BRI3	0	3.8769	0.459	0.159	0	Yes
654	UPP1	0	0.13355	0.456	0.156	0	No
655	HMGN2	0	-2.78522	0.256	0.555	0	No
656	UHRF2	0	-15.0257	0.262	0.561	0	No
657	ALDOC	0	-3.16277	0.178	0.477	0	No
658	C21orf91	0	13.8782	0.26	0.558	0	No
659	COL9A3	0	19.7153	0.097	0.395	0	No
660	GAB2	0	-2.56429	0.404	0.106	0	No
661	HAUS3	0	-13.0638	0.207	0.505	0	No
662	NEDD9	0	0.172088	0.141	0.439	0	No
663	WDR53	0	-0.702918	0.279	0.577	0	No
664	KLF6	0	0.647496	0.464	0.167	0	No
665	ZNF608	0	-0.868561	0.214	0.511	0	No
666	SPON2	0	-4.8804	0.129	0.426	0	No
667	TBC1D31	0	-3.63955	0.329	0.626	0	No
668	TDP2	0	1.15516	0.48	0.183	0	No
669	MSMO1	0	-6.75919	0.179	0.475	0	No
670	RMND5A	0	-1.16798	0.273	0.569	0	No
671	COX16	0	-10.6793	0.642	0.348	0	No
672	TXN	0	2.44644	0.46	0.166	0	No
673	KDM5B	0	1.5814	0.184	0.478	0	No
674	ZNF568	0	-3.31651	0.202	0.496	0	No
675	SWAP70	0	15.4584	0.567	0.273	0	No
676	GBP5	0	16.3688	0.389	0.096	0	No
677	CHI3L2	0	-11.9003	0.139	0.432	0	No
678	NFKBID	0	1.31438	0.488	0.195	0	No
679	PSTPIP2	0	8.57723	0.377	0.084	0	No
680	INSIG1	0	-6.34314	0.451	0.159	0	No
681	BIN1	0	-26.465	0.115	0.407	0	No
682	FCGR2B	0	15.5568	0.484	0.192	0	Yes
683	SPEF2	0	-27.0672	0.178	0.47	0	No
684	PASK	0	-20.3181	0.368	0.659	0	No
685	CKAP4	0	-1.65705	0.412	0.121	0	No
686	DMTN	0	4.5625	0.086	0.376	0	No
687	KPNA2	0	-15.2351	0.243	0.533	0	No
688	THYN1	0	0.232972	0.177	0.467	0	No
689	HSPB11	0	-2.14701	0.122	0.412	0	No
690	NFIL3	0	1.83585	0.389	0.101	0	No
691	PDE3B	0	12.2136	0.161	0.449	0	No
692	FAM172A	0	-10.1374	0.184	0.472	0	No
693	IRF8	0	-14.164	0.46	0.174	0	No
694	TRMT1	0	10.8931	0.439	0.154	0	No
695	CEP85L	0	17.0334	0.152	0.436	0	No
696	POP5	0	2.53054	0.244	0.527	0	No
697	ANKRD44	0	4.50683	0.156	0.438	0	No
698	IL16	0	-1.3481	0.107	0.389	0	No
699	ABCA5	0	-4.83876	0.165	0.446	0	No
700	GYG1	0	0.549046	0.167	0.448	0	Yes
701	RAB37	0	9.14275	0.15	0.431	0	Yes
702	NUDT5	0	4.42319	0.191	0.471	0	No
703	NME1	0	-2.75965	0.254	0.533	0	No
704	PRDX1	0	-19.528	0.429	0.15	0	No
705	CNN2	0	2.59259	0.161	0.439	0	Yes
706	EGLN1	0	-1.27344	0.153	0.431	0	No
707	HDAC7	0	0.630484	0.204	0.482	0	No
708	CLEC4E	0	3.88973	0.358	0.08	0	No
709	GLT1D1	0	6.02688	0.369	0.092	0	No
710	NUCB2	0	-0.827624	0.11	0.387	0	No
711	LAIR2	0	-6.19988	0.063	0.339	0	No
712	TMX4	0	2.75396	0.155	0.43	0	No
713	MYO1G	0	3.99406	0.47	0.195	0	No
714	FAM3C	0	-4.34305	0.211	0.485	0	No
715	HSH2D	0	5.44114	0.204	0.477	0	No
716	GIMAP7	0	-17.7346	0.051	0.323	0	No
717	PRKCQ	0	-0.850731	0.086	0.358	0	No
718	SLC11A1	0	0.164251	0.418	0.146	0	Yes
719	ZBP1	0	5.70806	0.263	0.535	0	No
720	ATG9A	0	8.13194	0.173	0.444	0	No
721	PLEK	0	5.3229	0.368	0.097	0	No
722	PARP8	0	0.758472	0.137	0.408	0	No
723	LMAN1	0	-25.7832	0.19	0.46	0	No
724	GMCL1	0	-10.1603	0.156	0.425	0	No
725	IL7R	0	-23.1402	0.112	0.38	0	No
726	ODF2L	0	7.14259	0.132	0.4	0	No
727	SNRPD2	0	-22.3406	0.19	0.458	0	No
728	SLC25A6	0	-13.1771	0.124	0.391	0	No
729	HSP90B1	0	-39.914	0.124	0.39	0	No
730	MYBL1	0	-6.12076	0.102	0.368	0	No
731	C5AR1	0	3.32985	0.332	0.067	0	Yes
732	FGFBP2	0	-16.0056	0.036	0.301	0	No
733	BTG2	0	2.6426	0.091	0.355	0	No
734	FLI1	0	-5.22163	0.173	0.436	0	No
735	EIF1AY	0	19.6167	0.187	0.448	0	No
736	TRANK1	0	7.15367	0.162	0.423	0	No
737	CFP	0	7.88358	0.317	0.057	0	Yes
738	PIK3CD	0	5.68614	0.111	0.37	0	No
739	XBP1	0	-34.5879	0.075	0.333	0	No
740	TLR2	0	0.746994	0.356	0.099	0	Yes
741	ZNF486	0	12.4629	0.108	0.365	0	No
742	CNTNAP3B	0	24.6761	0.107	0.363	0	No
743	FOXP1	0	1.77606	0.158	0.412	0	No
744	FFAR2	0	5.49417	0.322	0.069	0	No
745	FCGR1B	0	13.7275	0.332	0.08	0	No
746	LILRA2	0	4.97702	0.303	0.051	0	Yes
747	RAD51	0	-33.5956	0.085	0.336	0	No
748	JUN	0	-27.7583	0.52	0.27	0	No
749	RNASE3	0	10.3443	0.315	0.065	0	Yes
750	CIT	0	45.5717	0.12	0.368	0	No
751	AQP3	0	-29.1097	0.072	0.319	0	No
752	CCDC146	0	16.7692	0.172	0.419	0	No
753	PSME2	0	-1.11993	0.395	0.149	0	No
754	IL18R1	0	1.28292	0.168	0.414	0	No
755	CCR7	0	-20.8608	0.084	0.328	0	No
756	LTB	0	-4.30939	0.113	0.357	0	No
757	DAPK2	0	5.32818	0.114	0.356	0	No
758	TNFAIP6	0	7.27343	0.304	0.062	0	Yes
759	FCRL6	0	-4.70604	0.065	0.301	0	No
760	CX3CR1	0	-16.6779	0.093	0.328	0	No
761	HIF1A	0	-1.32606	0.35	0.115	0	No
762	SLC2A5	0	-22.3756	0.107	0.339	0	No
763	S100B	0	-14.1381	0.066	0.294	0	No
764	CLEC7A	0	-2.34977	0.299	0.072	0	No
765	RCSD1	0	4.51896	0.16	0.386	0	No
766	TUBB4B	0	15.7351	0.089	0.312	0	Yes
767	TSTD1	0	2.78151	0.139	0.362	0	No
768	IDS	0	3.62125	0.107	0.324	0	No
769	SRPK2	0	2.33601	0.125	0.341	0	No
770	CD52	0	-10.8901	0.145	0.354	0	No
771	PIGX	0	-12.5255	0.394	0.194	0	No
772	SEC11C	0	1.55213	0.138	0.328	0	No
773	PPIA	0	-13.0543	0.108	0.296	0	No
774	HVCN1	0	-8.57676	0.366	0.181	0	No
775	PPIB	0	-22.9962	0.225	0.41	0	No
776	UCP2	0	-1.7064	0.392	0.216	0	No
777	CD74	0	-22.0403	0.175	0.305	0	No
778	HLA-DRA	0	-20.4696	0.071	0.171	0	No
779	HLA-DRB5	0	-23.9769	0.112	0.168	0	No
780	HSPA5	0	-18.6625	0.37	0.421	0	No
781	MS4A1	0	-39.0816	0.255	0.231	0	No
782	XYLT1	0	0.301016	0.257	0.551	0	No
783	IKZF2	0	-5.08032	0.233	0.52	0	No
784	MXD1	0	1.81097	0.384	0.123	0	No
785	FCGR2A	0	2.08056	0.311	0.069	0	Yes
786	PTGDR	0	-3.82377	0.1	0.335	0	No
787	HLA-DRB1	0	-35.1326	0.089	0.193	0	No
788	SNRNP40	0	-6.03794	0.22	0.495	0	No
789	KBTBD7	0	9.42182	0.178	0.438	0	No
790	MPZL3	0	12.0471	0.143	0.395	0	No
791	ODC1	0	8.88304	0.368	0.638	0	No
792	SPN	0	-8.36239	0.212	0.481	0	No
793	ACVR1	0	17.3556	0.49	0.198	0	No
794	ITFG2	0	-5.20147	0.344	0.636	0	No
795	CAMSAP1	0	-0.536378	0.56	0.26	0	No
796	BMP2K	0	-16.2406	0.543	0.244	0	No
797	FANCA	0	14.9929	0.268	0.562	0	No
798	PPM1K	0	11.8307	0.197	0.474	0	No
799	LINC00528	0	2.88276	0.277	0.569	0	No
800	RAD18	0	-0.761977	0.262	0.553	0	No
801	GRB10	0	9.30501	0.368	0.105	0	No
802	SRPRB	0	-10.1742	0.232	0.496	0	No
803	PDS5B	0	-9.62091	0.229	0.511	0	No
804	CHRFAM7A	0	-1.5048	0.655	0.355	0	No
805	ZNHIT6	0	-19.9266	0.375	0.667	0	No
806	CUEDC1	0	7.47291	0.471	0.184	0	No
807	ATAD3A	0	-17.2261	0.319	0.614	0	No
808	ZNF664	0	-1.01051	0.286	0.578	0	No
809	ASMTL	0	-4.57611	0.18	0.45	0	No
810	CXorf21	0	10.908	0.35	0.095	0	No
811	IQCG	0	-10.7219	0.262	0.549	0	No
812	RMI1	0	4.11297	0.223	0.501	0	No
813	PREX1	0	2.34411	0.184	0.349	0	Yes
814	CD99	0	-3.07721	0.173	0.404	4.4642e-308	No
815	TMEM80	0	-7.95827	0.226	0.506	4.47529e-308	No
816	BCL2	0	-25.7218	0.269	0.523	6.90892e-308	No
817	NSA2	0	-2.1836	0.267	0.53	7.34335e-308	No
818	PYGO2	0	-5.20303	0.335	0.628	2.16487e-307	No
819	KLHL42	0	-7.19235	0.266	0.554	3.57822e-307	No
820	TBL1X	0	-3.9644	0.209	0.47	7.60213e-307	No
821	VPS9D1	0	-5.59896	0.494	0.206	2.0029e-306	No
822	RBM4	0	6.89388	0.21	0.486	4.29273e-306	No
823	TMEM71	0	-2.93862	0.117	0.339	1.23006e-305	No
824	ZNF331	0	4.54502	0.474	0.207	1.47897e-305	No
825	ERCC5	0	-1.32062	0.247	0.531	2.79066e-305	No
826	GCA	0	3.15392	0.395	0.13	3.40482e-305	Yes
827	DHRS12	4.59455e-308	22.7766	0.148	0.394	1.37837e-304	No
828	COIL	5.82731e-308	-7.16667	0.312	0.596	1.74819e-304	No
829	NSMAF	7.54001e-307	2.89343	0.479	0.196	2.262e-303	No
830	TP53INP1	8.32509e-306	-1.66565	0.179	0.436	2.49753e-302	No
831	RGPD2	7.76682e-305	-1.43155	0.148	0.398	2.33005e-301	No
832	GIMAP1	2.62663e-304	-1.44718	0.103	0.332	7.87989e-301	No
833	ADAMTSL4	4.3588e-304	9.91136	0.513	0.225	1.30764e-300	No
834	ATP5S	5.7585e-304	-3.24906	0.423	0.601	1.72755e-300	No
835	ZNF484	5.98436e-304	2.38402	0.2	0.47	1.79531e-300	No
836	BTF3	1.10353e-303	-5.77657	0.097	0.309	3.31059e-300	No
837	CST7	4.83612e-303	-8.62504	0.21	0.466	1.45084e-299	No
838	AP001816.1	1.57202e-302	17.3232	0.396	0.69	4.71605e-299	No
839	CEP170	2.38329e-302	12.7196	0.57	0.278	7.14987e-299	No
840	PLXNC1	4.90184e-302	1.89548	0.375	0.118	1.47055e-298	No
841	NDUFB2	5.3316e-302	-16.092	0.352	0.222	1.59948e-298	No
842	GABARAP	2.47284e-301	2.74791	0.483	0.2	7.41852e-298	No
843	TRIB1	1.04398e-300	8.24434	0.48	0.199	3.13195e-297	No
844	ITGAX	3.08499e-300	0.629864	0.401	0.143	9.25497e-297	Yes
845	FTL	1.40169e-299	-0.156204	0.565	0.28	4.20506e-296	No
846	RELL1	1.01653e-298	-0.403117	0.204	0.457	3.0496e-295	No
847	ZDHHC12	1.51361e-298	3.96039	0.242	0.51	4.54083e-295	No
848	MYH11	2.86559e-297	13.4247	0.296	0.582	8.59677e-294	No
849	CEBPB	3.35598e-297	-0.998764	0.337	0.096	1.00679e-293	No
850	IDH1	2.0234e-296	11.7209	0.477	0.198	6.0702e-293	Yes
851	CLASP1	1.32046e-295	-0.756148	0.29	0.575	3.96137e-292	No
852	MX1	1.34669e-295	6.92528	0.383	0.128	4.04006e-292	No
853	SOCS2	4.17799e-294	-14.5208	0.195	0.452	1.2534e-290	No
854	HMGN5	1.91317e-293	-7.91172	0.267	0.546	5.73951e-290	No
855	LINC00926	3.11744e-293	-27.7289	0.144	0.355	9.35233e-290	No
856	CASP4	6.60483e-293	4.07361	0.334	0.092	1.98145e-289	No
857	MARCKSL1	8.76828e-293	-3.86026	0.346	0.122	2.63048e-289	No
858	NSMCE1	1.33463e-292	-15.1072	0.18	0.429	4.00388e-289	No
859	SAMM50	1.40638e-292	-12.0986	0.199	0.46	4.21915e-289	No
860	SOGA1	2.3926e-292	0.734989	0.517	0.234	7.17779e-289	No
861	MCC	4.00744e-292	-31.1054	0.224	0.49	1.20223e-288	No
862	CBX4	1.98994e-291	-1.3539	0.252	0.525	5.96981e-288	No
863	NCAM1	4.80966e-291	-2.08359	0.136	0.366	1.4429e-287	No
864	CEP350	8.30111e-291	-3.44498	0.219	0.475	2.49033e-287	No
865	NET1	4.15833e-290	-4.80115	0.231	0.502	1.2475e-286	No
866	SPI1	7.66134e-290	3.34109	0.349	0.102	2.2984e-286	No
867	ZFP36L2	8.01644e-290	-8.5479	0.193	0.427	2.40493e-286	No
868	DDIT4	2.01781e-289	-16.2283	0.186	0.436	6.05343e-286	No
869	THAP5	4.13757e-289	11.3431	0.274	0.552	1.24127e-285	No
870	TCF7	1.6693e-288	-24.4651	0.227	0.467	5.00789e-285	No
871	AHCY	1.04746e-287	-5.07321	0.262	0.528	3.14237e-284	No
872	DNAJC4	2.12168e-287	-1.95646	0.257	0.533	6.36505e-284	No
873	RALA	4.83983e-287	-6.42793	0.611	0.329	1.45195e-283	No
874	FUT7	1.98495e-286	6.07608	0.17	0.42	5.95484e-283	No
875	CCDC88A	8.64919e-286	-6.48419	0.599	0.322	2.59476e-282	No
876	HSP90AB1	1.7733e-285	-16.3303	0.327	0.393	5.31991e-282	No
877	HLA-DPB1	2.36646e-285	-29.882	0.08	0.174	7.09939e-282	No
878	UIMC1	3.12797e-285	6.91272	0.226	0.48	9.38391e-282	No
879	MAGED1	3.30597e-285	-3.81196	0.155	0.398	9.9179e-282	No
880	SOCS3	7.62196e-285	7.72312	0.396	0.138	2.28659e-281	No
881	DCUN1D3	3.92711e-284	-0.310032	0.487	0.211	1.17813e-280	No
882	NAIP	5.69387e-284	-0.744435	0.323	0.096	1.70816e-280	No
883	NEIL3	1.56525e-281	14.1261	0.238	0.507	4.69575e-278	No
884	PTPRS	1.89066e-281	-37.4852	0.133	0.36	5.67197e-278	No
885	SYCP2	2.95688e-281	3.02327	0.201	0.46	8.87065e-278	No
886	JUP	5.05893e-281	5.82491	0.362	0.117	1.51768e-277	Yes
887	CACYBP	6.23461e-281	13.244	0.222	0.483	1.87038e-277	No
888	UNKL	1.69895e-280	17.5294	0.206	0.462	5.09685e-277	No
889	RAB32	2.55253e-280	18.1888	0.425	0.162	7.6576e-277	No
890	HMGXB3	3.54708e-280	-11.102	0.636	0.367	1.06412e-276	No
891	TMTC1	3.94207e-280	44.3201	0.228	0.487	1.18262e-276	No
892	B3GNT8	5.33612e-280	9.06407	0.424	0.163	1.60083e-276	No
893	CCT7	2.66455e-279	-10.1929	0.167	0.401	7.99366e-276	No
894	SCARF1	2.72034e-278	14.6474	0.404	0.147	8.16103e-275	No
895	MICAL2	1.12568e-277	20.2727	0.253	0.521	3.37703e-274	No
896	MYCBP	2.48984e-277	1.61373	0.175	0.419	7.46951e-274	No
897	MAP2K7	3.01778e-277	15.7153	0.323	0.601	9.05334e-274	No
898	ARL5B	9.03642e-277	6.46926	0.396	0.143	2.71093e-273	No
899	EPSTI1	9.39261e-277	4.35275	0.343	0.114	2.81778e-273	No
900	NFKBIA	5.07325e-276	37.7754	0.415	0.156	1.52197e-272	No
901	LUCAT1	6.8586e-276	-6.05602	0.34	0.123	2.05758e-272	No
902	RUNX1	2.5627e-275	0.519405	0.526	0.25	7.68809e-272	No
903	B3GNT5	4.53763e-275	0.64232	0.341	0.102	1.36129e-271	No
904	HIST1H1E	2.47565e-274	1.18075	0.328	0.575	7.42695e-271	No
905	BANK1	5.62078e-274	-25.8242	0.144	0.334	1.68624e-270	No
906	PGAP2	8.27462e-274	-4.30139	0.362	0.641	2.48239e-270	No
907	ZNF445	2.72594e-273	13.7686	0.238	0.479	8.17782e-270	No
908	MALAT1	4.60616e-273	-4.54029	0.435	0.491	1.38185e-269	No
909	EMP3	1.51853e-271	0.743672	0.416	0.197	4.55559e-268	No
910	CDC42EP2	2.42261e-271	19.4557	0.333	0.098	7.26782e-268	No
911	CLU	3.88415e-271	-6.60926	0.357	0.118	1.16525e-267	No
912	SLC19A1	1.40647e-270	2.16417	0.256	0.518	4.21942e-267	No
913	CAMK1D	1.55972e-270	14.6443	0.121	0.3	4.67917e-267	No
914	NOC2L	1.61638e-270	-12.0195	0.328	0.592	4.84913e-267	No
915	ATF4	4.73993e-270	4.22654	0.365	0.643	1.42198e-266	No
916	BRD2	3.09036e-269	-2.29773	0.342	0.616	9.27108e-266	No
917	GAPDH	4.04639e-269	-3.79539	0.339	0.571	1.21392e-265	No
918	OSBPL3	1.47593e-268	-3.23952	0.319	0.587	4.4278e-265	No
919	APOBEC3G	2.5084e-268	-3.56092	0.2	0.443	7.5252e-265	No
920	RCHY1	4.00856e-267	-12.4094	0.286	0.556	1.20257e-263	No
921	ABHD3	2.4837e-266	8.67949	0.188	0.425	7.45111e-263	No
922	TRIP4	4.4976e-266	13.3077	0.517	0.246	1.34928e-262	No
923	PIGK	5.39142e-266	-13.6809	0.242	0.501	1.61743e-262	No
924	HLA-DMA	6.85731e-266	-31.7816	0.193	0.147	2.05719e-262	No
925	ATE1	8.20584e-266	11.1456	0.3	0.57	2.46175e-262	No
926	SAFB2	9.59295e-266	0.23034	0.318	0.59	2.87788e-262	No
927	SIGLEC14	1.72894e-265	15.1183	0.347	0.112	5.18681e-262	Yes
928	SH3BGRL3	2.08111e-265	-1.45313	0.503	0.234	6.24332e-262	No
929	FCHO1	2.91271e-265	16.3531	0.174	0.415	8.73812e-262	No
930	TP53INP2	8.20311e-265	-5.56578	0.436	0.177	2.46093e-261	No
931	YBX3	1.17585e-264	14.8257	0.442	0.189	3.52755e-261	No
932	CD244	6.42761e-264	-22.8664	0.226	0.458	1.92828e-260	No
933	DNAJB9	8.31855e-264	-2.17994	0.265	0.517	2.49556e-260	No
934	EZR	9.06695e-264	-4.85573	0.223	0.48	2.72009e-260	No
935	RNF13	9.50006e-263	6.52927	0.322	0.094	2.85002e-259	No
936	ZNF395	1.61693e-262	-4.45511	0.247	0.506	4.85078e-259	No
937	EEF1D	2.66863e-262	0.624704	0.17	0.409	8.00589e-259	No
938	HS3ST3B1	5.78871e-262	-13.2331	0.278	0.544	1.73661e-258	No
939	DENND5A	2.96403e-261	10.7763	0.434	0.177	8.89209e-258	No
940	TCEA1	3.36429e-261	10.2965	0.308	0.574	1.00929e-257	No
941	RAB27B	1.41438e-260	-9.62502	0.273	0.538	4.24315e-257	No
942	PPP2R5D	2.59312e-260	-6.29479	0.382	0.655	7.77937e-257	No
943	MFNG	3.53463e-259	-7.84572	0.213	0.46	1.06039e-255	No
944	FGD3	3.80723e-259	5.78128	0.156	0.356	1.14217e-255	No
945	INPP5K	5.87333e-259	18.8322	0.198	0.445	1.762e-255	No
946	GNPTG	1.04263e-258	4.3606	0.537	0.277	3.1279e-255	No
947	TRMT13	3.67906e-257	-2.75801	0.309	0.574	1.10372e-253	No
948	CCDC71L	1.13263e-256	5.32013	0.502	0.238	3.3979e-253	No
949	PDIA6	5.83457e-256	-8.41975	0.318	0.293	1.75037e-252	No
950	PAX5	1.00837e-255	-45.5779	0.377	0.225	3.0251e-252	No
951	GINS4	1.76536e-255	-1.89205	0.304	0.569	5.29607e-252	No
952	HLA-DPA1	2.02952e-255	-25.3614	0.074	0.144	6.08856e-252	No
953	ZFAT	2.63458e-255	-3.42784	0.289	0.553	7.90375e-252	No
954	CITED2	3.79491e-255	-8.04542	0.351	0.148	1.13847e-251	No
955	SSR4	5.0791e-255	-0.909804	0.105	0.287	1.52373e-251	No
956	MLST8	1.33926e-254	-3.77925	0.318	0.575	4.01778e-251	No
957	NOP14-AS1	9.03775e-254	24.0627	0.303	0.568	2.71132e-250	No
958	MYC	3.20879e-253	-14.2263	0.278	0.519	9.62637e-250	No
959	GPX7	4.53788e-253	-18.7062	0.169	0.394	1.36136e-249	No
960	PHF21A	5.28421e-252	-0.923275	0.27	0.509	1.58526e-248	No
961	ZNF684	1.64343e-251	5.46644	0.427	0.179	4.93029e-248	No
962	S100A9	1.92473e-250	1.86256	0.353	0.121	5.7742e-247	Yes
963	XRRA1	2.64777e-249	14.8027	0.297	0.558	7.94332e-246	No
964	OPTN	4.26421e-249	2.79184	0.573	0.332	1.27926e-245	No
965	KLHL18	6.96097e-249	-5.25494	0.473	0.217	2.08829e-245	No
966	HERC1	8.64382e-249	7.36016	0.236	0.487	2.59315e-245	No
967	GTF2B	1.55456e-248	10.878	0.337	0.114	4.66368e-245	No
968	ZNF480	2.08995e-248	-2.74612	0.247	0.5	6.26985e-245	No
969	WRN	5.64969e-248	-1.12349	0.312	0.569	1.69491e-244	No
970	ANAPC1	7.04259e-248	7.03992	0.354	0.617	2.11278e-244	No
971	CLEC2B	1.88221e-247	2.79806	0.216	0.383	5.64663e-244	No
972	ATP13A3	2.08371e-247	15.3727	0.605	0.338	6.25112e-244	No
973	RAP1GAP2	2.29174e-247	15.4346	0.345	0.116	6.87523e-244	No
974	DDX58	4.82141e-247	6.4113	0.388	0.152	1.44642e-243	No
975	PLEKHG2	5.82283e-247	-2.70478	0.539	0.276	1.74685e-243	No
976	MTRNR2L8	2.57599e-246	-0.542882	0.361	0.624	7.72797e-243	No
977	PNKP	2.58836e-246	-1.36456	0.24	0.491	7.76507e-243	No
978	UPF2	1.40396e-245	4.4677	0.209	0.433	4.21188e-242	No
979	TAPBPL	2.77324e-245	-5.69781	0.227	0.474	8.31973e-242	No
980	TERF1	4.65268e-245	-2.11141	0.224	0.47	1.3958e-241	No
981	MYADM	6.7411e-245	1.44546	0.341	0.115	2.02233e-241	No
982	ZFAND2B	1.15564e-244	14.4819	0.228	0.473	3.46692e-241	No
983	ELOF1	1.75446e-244	-5.47155	0.37	0.631	5.26337e-241	No
984	IGSF6	1.77318e-244	4.53034	0.339	0.116	5.31955e-241	No
985	TTC21B	2.7758e-244	-3.09969	0.354	0.614	8.3274e-241	No
986	ZFP36	4.57681e-244	3.41535	0.337	0.126	1.37304e-240	No
987	DUS3L	6.84569e-244	-2.21794	0.359	0.62	2.05371e-240	No
988	DDX60L	2.18301e-243	1.70312	0.368	0.136	6.54903e-240	No
989	CASP6	4.87054e-243	-9.92972	0.26	0.508	1.46116e-239	No
990	BRWD1	5.03762e-243	13.2445	0.348	0.609	1.51128e-239	No
991	LIPA	6.21179e-243	-0.155439	0.39	0.182	1.86354e-239	No
992	DDOST	6.80324e-243	-18.5056	0.213	0.413	2.04097e-239	No
993	HCK	4.40595e-242	2.80651	0.279	0.078	1.32178e-238	No
994	OGFRL1	5.39713e-242	12.0913	0.371	0.138	1.61914e-238	No
995	TMEM154	5.79659e-242	1.05654	0.28	0.432	1.73898e-238	No
996	GALNT14	8.99327e-242	1.09414	0.181	0.414	2.69798e-238	No
997	FDX1	1.11603e-241	-9.86532	0.553	0.327	3.34809e-238	No
998	USP36	1.79795e-241	-4.08095	0.315	0.573	5.39384e-238	No
999	CDKN2AIP	1.24496e-240	-8.67771	0.288	0.542	3.73489e-237	No
1000	ZNF460	4.28893e-240	-3.23775	0.262	0.512	1.28668e-236	No
1001	NANS	5.116e-240	-8.94336	0.423	0.197	1.5348e-236	No
1002	PRMT7	3.68231e-239	-1.73252	0.316	0.571	1.10469e-235	No
1003	MYO10	4.71408e-239	-0.348107	0.499	0.244	1.41422e-235	No
1004	SMAP1	6.42369e-239	1.71099	0.237	0.477	1.92711e-235	No
1005	STX12	1.83338e-238	3.46046	0.366	0.14	5.50014e-235	No
1006	LPIN1	2.05224e-238	-3.37603	0.342	0.587	6.15672e-235	No
1007	TLR4	2.64381e-238	-1.96973	0.274	0.098	7.93142e-235	No
1008	SMDT1	2.89217e-238	-2.47728	0.297	0.486	8.67652e-235	No
1009	RRP12	9.30815e-238	-1.41033	0.556	0.299	2.79245e-234	No
1010	CALR	9.79385e-238	-28.6765	0.367	0.376	2.93816e-234	No
1011	ADD3	1.44904e-237	1.25697	0.148	0.356	4.34711e-234	No
1012	BCL6	1.87367e-237	1.75193	0.314	0.13	5.62101e-234	No
1013	ING5	1.27309e-236	-13.656	0.289	0.528	3.81926e-233	No
1014	KCNJ15	3.92369e-236	7.58623	0.277	0.074	1.17711e-232	No
1015	CD1D	6.46365e-236	12.9946	0.463	0.214	1.93909e-232	No
1016	SRSF7	1.56435e-235	-15.526	0.347	0.531	4.69304e-232	No
1017	ZNF692	4.33551e-235	-12.1597	0.255	0.503	1.30065e-231	No
1018	SPDYE3	6.14983e-235	41.5562	0.108	0.305	1.84495e-231	No
1019	TGFB1	4.36095e-234	0.429999	0.334	0.113	1.30828e-230	No
1020	CHST15	1.30461e-233	4.54574	0.342	0.12	3.91382e-230	No
1021	GSKIP	2.04363e-233	3.68828	0.279	0.526	6.1309e-230	No
1022	GORASP1	8.24113e-233	13.0534	0.544	0.289	2.47234e-229	No
1023	ATIC	1.00068e-232	-13.3526	0.265	0.493	3.00204e-229	No
1024	DNASE2	1.27197e-232	11.7149	0.41	0.178	3.81591e-229	No
1025	HSPA8	1.57462e-232	-14.5125	0.17	0.323	4.72386e-229	No
1026	PIP5K1B	3.88497e-232	16.431	0.177	0.398	1.16549e-228	No
1027	LSM3	5.17902e-232	3.74124	0.246	0.486	1.55371e-228	No
1028	MEGF6	9.44662e-232	-2.4297	0.228	0.468	2.83399e-228	No
1029	STAG3	1.02965e-231	-5.97201	0.201	0.425	3.08896e-228	No
1030	MAT2A	1.51963e-231	-4.01143	0.632	0.383	4.55888e-228	No
1031	HLA-DQA1	6.83201e-231	-29.0629	0.056	0.161	2.0496e-227	No
1032	RASSF1	7.96438e-231	5.64337	0.261	0.504	2.38931e-227	No
1033	MPPE1	1.22365e-230	4.54713	0.267	0.501	3.67096e-227	No
1034	OSTC	1.27766e-230	-19.24	0.317	0.507	3.83299e-227	No
1035	KLF9	1.59922e-230	-11.6508	0.412	0.178	4.79766e-227	No
1036	MTG2	2.71264e-230	-1.98768	0.39	0.647	8.13792e-227	No
1037	CSF3R	4.31235e-230	2.0459	0.502	0.256	1.29371e-226	No
1038	ACTB	5.73213e-229	3.22196	0.491	0.257	1.71964e-225	No
1039	ETV6	8.56189e-229	2.37708	0.37	0.142	2.56857e-225	No
1040	FBN2	1.80875e-228	24.8959	0.334	0.116	5.42625e-225	No
1041	BTBD3	2.16937e-228	11.6539	0.432	0.192	6.5081e-225	No
1042	VSTM1	2.46582e-228	5.42261	0.285	0.082	7.39745e-225	No
1043	SUPV3L1	2.46908e-228	-4.54513	0.304	0.549	7.40724e-225	No
1044	MTMR14	2.50882e-228	-11.8567	0.437	0.202	7.52647e-225	No
1045	H2AFJ	2.66491e-228	15.3547	0.544	0.292	7.99472e-225	No
1046	ZNF789	4.57984e-228	-11.79	0.256	0.5	1.37395e-224	No
1047	SATB1	6.36528e-228	-7.41173	0.323	0.571	1.90958e-224	No
1048	TYROBP	9.32853e-228	4.28586	0.46	0.218	2.79856e-224	Yes
1049	RGS10	1.63653e-227	-1.55074	0.474	0.263	4.9096e-224	No
1050	UBL7	2.15172e-227	-15.6032	0.235	0.474	6.45515e-224	No
1051	TOLLIP	3.86108e-227	11.6127	0.465	0.219	1.15832e-223	Yes
1052	PIK3R5	4.44729e-227	9.96214	0.478	0.231	1.33419e-223	No
1053	CIR1	1.30664e-226	-2.60243	0.359	0.134	3.91992e-223	No
1054	ITPRIPL2	1.53726e-226	-1.49915	0.493	0.245	4.61177e-223	No
1055	MBNL1	1.61431e-226	2.88418	0.182	0.361	4.84292e-223	No
1056	CTNNBL1	4.06958e-226	18.3513	0.559	0.311	1.22087e-222	No
1057	DCPS	4.68781e-226	-9.35115	0.236	0.444	1.40634e-222	No
1058	NUAK2	1.10335e-225	6.20148	0.249	0.488	3.31004e-222	No
1059	ZNF652	1.33632e-225	-3.49675	0.162	0.373	4.00895e-222	No
1060	NLRP1	1.50996e-225	9.20919	0.145	0.345	4.52989e-222	No
1061	PITPNM1	4.2275e-225	11.0411	0.258	0.5	1.26825e-221	No
1062	YIPF4	5.80107e-225	-1.46906	0.246	0.477	1.74032e-221	No
1063	NOP10	6.71557e-225	3.88445	0.345	0.126	2.01467e-221	No
1064	TTF1	8.91279e-225	10.902	0.195	0.42	2.67384e-221	No
1065	BLZF1	2.39171e-224	14.4126	0.511	0.262	7.17514e-221	No
1066	TMEM42	2.8026e-224	-2.3859	0.275	0.514	8.40779e-221	No
1067	EID3	7.6856e-224	-13.8539	0.313	0.558	2.30568e-220	No
1068	CTNS	4.32598e-223	-1.04083	0.521	0.272	1.29779e-219	No
1069	HARS2	5.37827e-223	13.6636	0.3	0.546	1.61348e-219	No
1070	S100A12	1.30418e-222	35.4981	0.262	0.071	3.91255e-219	Yes
1071	RALGPS1	1.36142e-222	-3.84182	0.283	0.527	4.08425e-219	No
1072	CREB5	1.38587e-222	3.31543	0.293	0.09	4.15762e-219	No
1073	C4orf48	8.35923e-221	3.59306	0.283	0.093	2.50777e-217	No
1074	SRM	1.85137e-220	-6.41657	0.337	0.551	5.55412e-217	No
1075	MIB2	1.37553e-219	-11.4785	0.28	0.521	4.12658e-216	No
1076	DENND1C	1.97671e-219	16.2014	0.173	0.391	5.93014e-216	No
1077	FAM53B	5.05398e-219	17.5512	0.31	0.556	1.51619e-215	No
1078	MFSD8	5.15657e-219	-4.84843	0.258	0.496	1.54697e-215	No
1079	GPRIN3	6.51427e-219	-24.4637	0.25	0.479	1.95428e-215	No
1080	EIF4A1	8.74159e-219	-4.3309	0.422	0.287	2.62248e-215	No
1081	LIN52	1.19857e-218	-18.8021	0.492	0.315	3.5957e-215	No
1082	NOD2	1.88433e-218	4.22266	0.369	0.146	5.653e-215	No
1083	NUDT1	2.42842e-218	-7.5756	0.244	0.474	7.28527e-215	No
1084	TMEM164	4.4388e-218	1.32724	0.444	0.207	1.33164e-214	No
1085	OR2A1-AS1	8.59515e-218	10.5161	0.182	0.402	2.57855e-214	No
1086	CD69	1.45243e-217	1.44201	0.272	0.387	4.35729e-214	No
1087	DNAH1	9.00814e-217	-1.09939	0.298	0.542	2.70244e-213	No
1088	RCBTB2	1.0184e-216	4.54155	0.379	0.154	3.0552e-213	No
1089	RNF31	1.62991e-216	14.2935	0.2	0.423	4.88972e-213	No
1090	TRMT10A	4.32353e-216	-10.7185	0.313	0.557	1.29706e-212	No
1091	RAB8B	8.12777e-216	1.06238	0.411	0.18	2.43833e-212	No
1092	POGLUT1	3.29376e-215	-10.9204	0.291	0.527	9.88129e-212	No
1093	FGFR1OP	4.02066e-215	22.8846	0.34	0.586	1.2062e-211	No
1094	TAF13	7.30085e-215	-3.96262	0.55	0.303	2.19026e-211	No
1095	FLOT2	1.41443e-214	-1.79341	0.139	0.313	4.2433e-211	No
1096	TLR6	3.39458e-214	1.79938	0.348	0.139	1.01837e-210	No
1097	SKIV2L	1.75708e-213	13.9939	0.349	0.594	5.27125e-210	No
1098	WDR60	1.84695e-213	-1.63152	0.305	0.545	5.54086e-210	No
1099	GRAMD1A	3.44781e-213	11.5936	0.23	0.445	1.03434e-209	No
1100	CISH	1.30704e-212	1.39077	0.196	0.409	3.92113e-209	No
1101	CPNE3	2.66993e-212	-0.359563	0.199	0.42	8.00978e-209	No
1102	TMSB4X	8.69921e-212	-4.0822	0.23	0.41	2.60976e-208	No
1103	KIF3C	1.11558e-211	0.963835	0.197	0.417	3.34673e-208	No
1104	COX7C	1.28874e-211	-10.4367	0.178	0.274	3.86621e-208	No
1105	STOM	3.83184e-211	14.7437	0.481	0.242	1.14955e-207	Yes
1106	PAQR8	7.74681e-211	-4.10183	0.503	0.271	2.32404e-207	No
1107	FAM98A	9.91562e-211	-7.25245	0.379	0.615	2.97469e-207	No
1108	RNF144B	1.07454e-210	0.458954	0.271	0.081	3.22362e-207	No
1109	SYVN1	1.41902e-210	-23.7304	0.342	0.577	4.25707e-207	No
1110	CD93	9.03526e-210	0.553753	0.362	0.145	2.71058e-206	Yes
1111	HLA-DMB	2.0629e-209	-2.08489	0.183	0.129	6.1887e-206	No
1112	TPT1	3.64393e-209	-4.76477	0.224	0.332	1.09318e-205	No
1113	NDE1	2.95721e-208	2.37488	0.229	0.446	8.87164e-205	No
1114	PMAIP1	2.96013e-208	7.45612	0.289	0.526	8.8804e-205	No
1115	JUNB	4.12297e-208	-0.936934	0.331	0.146	1.23689e-204	No
1116	VTI1B	8.45563e-208	-4.09244	0.463	0.237	2.53669e-204	No
1117	ALG6	1.21024e-207	-1.68423	0.231	0.458	3.63072e-204	No
1118	NSG1	3.54684e-207	-14.1062	0.056	0.203	1.06405e-203	No
1119	LMOD3	4.85402e-207	-13.4635	0.234	0.457	1.45621e-203	No
1120	SPDYA	9.55771e-207	44.7484	0.325	0.564	2.86731e-203	No
1121	CMTM2	1.17283e-206	6.03689	0.244	0.064	3.51849e-203	No
1122	TMUB1	1.27312e-206	5.07344	0.267	0.494	3.81936e-203	No
1123	ATP9A	1.49658e-206	-7.67481	0.168	0.374	4.48975e-203	No
1124	CD38	1.5447e-206	-27.8954	0.454	0.395	4.63411e-203	No
1125	COMMD5	4.97059e-206	8.0724	0.537	0.299	1.49118e-202	No
1126	CDKN2D	6.93589e-206	2.60755	0.26	0.352	2.08077e-202	No
1127	NXPE3	1.30536e-205	-12.6136	0.321	0.558	3.91608e-202	No
1128	NEAT1	1.57812e-205	-2.03681	0.505	0.274	4.73437e-202	No
1129	APBB3	1.65188e-205	-7.90728	0.508	0.271	4.95565e-202	No
1130	COG7	1.25738e-204	-2.68135	0.345	0.584	3.77213e-201	No
1131	ZNF720	7.66863e-204	-9.33404	0.302	0.538	2.30059e-200	No
1132	COPS6	1.47784e-203	13.7128	0.197	0.411	4.43353e-200	No
1133	RSBN1	2.60649e-203	-3.47001	0.219	0.434	7.81947e-200	No
1134	FKBP8	6.52755e-203	4.55027	0.164	0.283	1.95826e-199	No
1135	RFX1	2.77615e-202	19.0482	0.226	0.445	8.32846e-199	No
1136	CPEB2	5.81208e-202	12.9492	0.43	0.203	1.74362e-198	No
1137	SELPLG	9.49804e-202	-0.386336	0.179	0.335	2.84941e-198	No
1138	KLRG1	1.14859e-201	-12.401	0.237	0.446	3.44577e-198	No
1139	ZFYVE26	1.94999e-201	4.45637	0.654	0.416	5.84997e-198	No
1140	SH3TC2	4.38099e-201	45.5535	0.293	0.526	1.3143e-197	No
1141	ARHGEF5	2.00518e-200	-3.0182	0.339	0.576	6.01554e-197	No
1142	HIST1H1C	2.49813e-200	9.02564	0.254	0.476	7.49438e-197	No
1143	PEBP1	4.5425e-200	-29.0995	0.264	0.376	1.36275e-196	No
1144	CTNND1	8.04781e-200	1.70355	0.475	0.245	2.41434e-196	No
1145	GTF2IRD2B	1.49447e-199	0.505941	0.299	0.532	4.4834e-196	No
1146	PRDX4	2.54353e-199	-22.1638	0.179	0.366	7.63058e-196	No
1147	RACGAP1	3.41162e-199	0.623598	0.247	0.47	1.02349e-195	No
1148	STK38L	4.49294e-199	13.1905	0.38	0.163	1.34788e-195	No
1149	FRMD8	6.36439e-199	22.9433	0.228	0.448	1.90932e-195	No
1150	IKBKE	8.25561e-199	-3.53549	0.434	0.222	2.47668e-195	No
1151	CYTH4	2.02747e-198	3.152	0.355	0.146	6.08242e-195	No
1152	RNASE6	2.65458e-198	4.29176	0.324	0.139	7.96374e-195	No
1153	IGFBP3	3.13571e-198	-39.0846	0.12	0.296	9.40714e-195	No
1154	SDF2L1	3.58156e-198	-17.2248	0.295	0.423	1.07447e-194	No
1155	INVS	6.30745e-198	-3.92592	0.32	0.554	1.89224e-194	No
1156	CHSY1	1.01831e-197	7.13618	0.485	0.254	3.05494e-194	No
1157	PDZD8	2.03578e-197	1.63349	0.262	0.483	6.10733e-194	No
1158	LETMD1	3.32908e-197	5.51264	0.205	0.418	9.98725e-194	No
1159	ZNF493	1.1827e-196	-8.60036	0.35	0.586	3.54809e-193	No
1160	CLEC4D	3.03739e-196	12.5419	0.257	0.08	9.11216e-193	Yes
1161	OSGIN2	4.19003e-195	6.60569	0.46	0.232	1.25701e-191	No
1162	CRELD1	1.09927e-194	-6.43559	0.385	0.615	3.29781e-191	No
1163	HMGB3	1.75205e-194	-5.83071	0.2	0.408	5.25614e-191	No
1164	ETS2	1.40116e-193	0.387125	0.366	0.155	4.20349e-190	No
1165	JAK2	1.73932e-193	10.4344	0.388	0.173	5.21796e-190	No
1166	SLC37A3	4.45939e-193	4.33323	0.229	0.444	1.33782e-189	No
1167	CRIP1	1.69565e-192	-4.3698	0.109	0.286	5.08696e-189	No
1168	GLA	4.16129e-192	1.253	0.396	0.18	1.24839e-188	Yes
1169	ZNF600	6.84907e-192	-3.73852	0.289	0.51	2.05472e-188	No
1170	COL9A2	6.96276e-192	2.10339	0.189	0.38	2.08883e-188	No
1171	RPUSD1	1.48085e-191	-8.7476	0.411	0.644	4.44254e-188	No
1172	CREM	2.11677e-191	-3.90693	0.554	0.327	6.35031e-188	No
1173	PPIF	2.44669e-191	2.00377	0.42	0.2	7.34008e-188	No
1174	LDLR	1.23569e-190	-6.11315	0.285	0.511	3.70706e-187	No
1175	CTSZ	2.01931e-190	-9.69774	0.517	0.286	6.05793e-187	No
1176	ANKRD13C	2.85019e-190	-4.72727	0.272	0.49	8.55057e-187	No
1177	POC5	3.7326e-190	-6.66043	0.279	0.503	1.11978e-186	No
1178	KLF2	7.90244e-190	1.29379	0.32	0.129	2.37073e-186	No
1179	ANKRD12	9.22374e-190	6.91181	0.198	0.374	2.76712e-186	No
1180	USP12	1.10337e-189	-0.210992	0.534	0.303	3.31011e-186	No
1181	ITGAL	1.15051e-189	7.04847	0.199	0.395	3.45153e-186	Yes
1182	DUSP1	7.96135e-189	0.692791	0.38	0.18	2.3884e-185	No
1183	ECT2	9.09434e-189	-2.47823	0.328	0.558	2.7283e-185	No
1184	IFI6	3.54548e-188	5.75593	0.316	0.131	1.06364e-184	No
1185	RALGPS2	3.85331e-188	-0.129764	0.299	0.505	1.15599e-184	No
1186	SPNS2	2.7519e-187	44.7713	0.173	0.371	8.25569e-184	No
1187	PTOV1	2.81497e-187	10.9138	0.288	0.507	8.44491e-184	No
1188	RRAS	9.91967e-187	-13.9715	0.458	0.237	2.9759e-183	No
1189	DCAF8	1.10721e-186	12.7061	0.287	0.511	3.32164e-183	No
1190	RENBP	1.40211e-186	11.9526	0.518	0.289	4.20633e-183	No
1191	LRRC25	4.69724e-186	0.622967	0.342	0.144	1.40917e-182	No
1192	DDX60	5.29541e-186	7.25146	0.263	0.459	1.58862e-182	No
1193	DNAH7	1.06183e-184	47.9274	0.175	0.368	3.1855e-181	No
1194	PRKACA	1.08881e-184	-5.57138	0.359	0.154	3.26643e-181	No
1195	MLEC	1.12606e-184	-12.3624	0.338	0.526	3.37817e-181	No
1196	ZNF438	1.27584e-184	30.0099	0.467	0.245	3.82753e-181	No
1197	MGAM	2.11182e-184	2.28505	0.208	0.053	6.33545e-181	Yes
1198	LITAF	6.89895e-184	-0.254689	0.357	0.159	2.06968e-180	No
1199	LY86	1.31789e-183	-9.25553	0.216	0.112	3.95368e-180	No
1200	HOOK2	4.0398e-182	-3.64546	0.347	0.574	1.21194e-178	No
1201	CEP44	6.1692e-182	-5.40653	0.324	0.549	1.85076e-178	No
1202	CBX1	7.58815e-182	7.15275	0.299	0.52	2.27645e-178	No
1203	CKLF	1.78823e-181	1.64971	0.279	0.415	5.36468e-178	No
1204	NBPF15	3.57689e-181	6.29046	0.267	0.477	1.07307e-177	No
1205	TPI1	4.19624e-181	-3.2792	0.218	0.421	1.25887e-177	No
1206	FAM200A	5.08031e-181	-7.99408	0.317	0.54	1.52409e-177	No
1207	RPAP3	8.78077e-181	4.37153	0.279	0.498	2.63423e-177	No
1208	KIF27	1.59779e-180	10.3937	0.166	0.332	4.79337e-177	No
1209	GLRX	1.85935e-180	-0.497886	0.408	0.199	5.57804e-177	No
1210	ISOC1	2.13714e-180	-8.89566	0.271	0.482	6.41141e-177	No
1211	F13A1	4.6257e-180	-5.06289	0.281	0.112	1.38771e-176	No
1212	IFITM1	7.64162e-180	5.68105	0.483	0.315	2.29249e-176	No
1213	METTL8	8.38264e-180	-9.00932	0.327	0.537	2.51479e-176	No
1214	ZNF417	8.42506e-180	-2.68992	0.26	0.474	2.52752e-176	No
1215	PPP2R5A	1.16007e-179	6.15755	0.216	0.387	3.48021e-176	No
1216	MAFF	1.7275e-179	-5.12238	0.441	0.225	5.18249e-176	No
1217	DHRSX	2.04696e-179	9.67081	0.382	0.176	6.14088e-176	No
1218	NPC2	3.03218e-179	4.42469	0.347	0.148	9.09655e-176	Yes
1219	ICA1L	6.8644e-179	19.4735	0.253	0.466	2.05932e-175	No
1220	SLFN5	9.43777e-179	1.60044	0.296	0.515	2.83133e-175	No
1221	SLC44A2	1.50744e-178	2.47877	0.128	0.277	4.52233e-175	Yes
1222	SIAH2	1.565e-178	8.19479	0.285	0.5	4.69501e-175	No
1223	C1RL-AS1	1.84634e-178	-2.47984	0.259	0.473	5.53901e-175	No
1224	GADD45A	2.3261e-178	3.15528	0.335	0.556	6.97831e-175	No
1225	GOLPH3L	2.84983e-178	-1.85594	0.22	0.427	8.5495e-175	No
1226	TYW3	3.24574e-178	-4.52715	0.367	0.576	9.73723e-175	No
1227	FAM126A	1.24033e-177	-10.7136	0.24	0.445	3.721e-174	No
1228	ASAH1	1.56915e-177	-0.404786	0.365	0.163	4.70744e-174	No
1229	CARD16	1.09965e-176	6.42013	0.311	0.137	3.29894e-173	No
1230	ZFP14	4.94915e-176	-5.61714	0.251	0.459	1.48475e-172	No
1231	HCG18	7.68026e-176	-4.6424	0.324	0.535	2.30408e-172	No
1232	ABL2	1.10646e-175	19.0451	0.504	0.302	3.31939e-172	No
1233	LRRN1	1.74206e-175	-5.42369	0.168	0.349	5.22618e-172	No
1234	USP38	2.57937e-174	16.9543	0.35	0.571	7.7381e-171	No
1235	ERCC6	2.64448e-174	14.897	0.224	0.429	7.93343e-171	No
1236	NSUN6	4.41903e-174	-10.4478	0.415	0.629	1.32571e-170	No
1237	FOLR3	4.96031e-174	22.1482	0.214	0.057	1.48809e-170	Yes
1238	ATP2C2	2.0302e-173	44.6476	0.204	0.4	6.09061e-170	No
1239	BAZ2B	7.69835e-173	0.823943	0.301	0.119	2.30951e-169	No
1240	NUP155	1.5287e-172	-4.58058	0.343	0.557	4.5861e-169	No
1241	SERPINB9	1.93284e-172	-4.88673	0.367	0.173	5.79852e-169	No
1242	SCCPDH	5.87471e-172	-8.79868	0.544	0.324	1.76241e-168	No
1243	RGL4	7.47333e-172	-3.34801	0.191	0.324	2.242e-168	No
1244	TTLL4	8.53663e-172	-3.8173	0.518	0.298	2.56099e-168	No
1245	ANXA3	1.36492e-170	7.33812	0.203	0.269	4.09477e-167	Yes
1246	TEP1	1.41031e-170	15.5306	0.529	0.31	4.23092e-167	No
1247	ZNF394	1.94004e-170	-10.3714	0.33	0.548	5.82013e-167	No
1248	SP4	2.50703e-169	-19.7298	0.281	0.489	7.52108e-166	No
1249	SMAP2	2.54613e-169	7.00293	0.371	0.174	7.6384e-166	No
1250	ZNFX1	6.75216e-169	8.64372	0.376	0.177	2.02565e-165	No
1251	ZMYM5	8.27549e-169	-13.6428	0.265	0.475	2.48265e-165	No
1252	MIR22HG	9.42143e-169	5.67128	0.484	0.269	2.82643e-165	No
1253	SLC25A37	9.62912e-169	-1.97035	0.485	0.287	2.88874e-165	No
1254	RHOH	9.71243e-169	-9.5001	0.218	0.361	2.91373e-165	No
1255	ZFAND4	1.60991e-168	-1.1559	0.287	0.499	4.82973e-165	No
1256	KLHL28	1.67363e-168	3.93861	0.274	0.484	5.02089e-165	No
1257	HRH2	6.26557e-168	1.70794	0.265	0.106	1.87967e-164	No
1258	VIM	7.65676e-168	-1.9312	0.441	0.235	2.29703e-164	No
1259	PRDM4	6.1906e-167	9.44976	0.533	0.316	1.85718e-163	No
1260	CRIP2	6.8001e-167	-3.48807	0.21	0.403	2.04003e-163	No
1261	PHACTR1	1.11234e-166	-7.49806	0.448	0.242	3.33703e-163	No
1262	IER2	1.25953e-166	-1.89408	0.325	0.157	3.77859e-163	No
1263	OAS2	1.50492e-166	-1.74773	0.37	0.173	4.51475e-163	No
1264	HECTD3	2.22821e-166	-4.6685	0.522	0.305	6.68462e-163	No
1265	ERGIC3	2.4755e-166	-4.09776	0.181	0.362	7.4265e-163	No
1266	PLCG2	4.47231e-166	6.312	0.398	0.616	1.34169e-162	No
1267	SKP2	5.34517e-166	-3.69203	0.229	0.428	1.60355e-162	No
1268	ALG5	8.52247e-166	-6.18151	0.28	0.475	2.55674e-162	No
1269	GLCE	9.87592e-166	-2.9854	0.406	0.204	2.96277e-162	No
1270	PHYKPL	1.79193e-165	4.86347	0.269	0.476	5.3758e-162	No
1271	RDX	2.13389e-165	-4.97951	0.492	0.287	6.40167e-162	No
1272	JARID2	3.76727e-165	6.57084	0.478	0.267	1.13018e-161	No
1273	MAP3K8	4.02359e-165	-6.30653	0.468	0.258	1.20708e-161	No
1274	CCDC112	5.1311e-165	24.303	0.491	0.278	1.53933e-161	No
1275	LYST	7.89631e-165	1.82395	0.216	0.348	2.36889e-161	No
1276	SAE1	1.00628e-164	-13.3377	0.302	0.495	3.01885e-161	No
1277	SEC31B	1.57681e-164	-2.39638	0.283	0.492	4.73042e-161	No
1278	LRIG2	3.85706e-164	-1.83684	0.393	0.61	1.15712e-160	No
1279	IP6K1	5.96387e-164	8.24472	0.361	0.575	1.78916e-160	No
1280	TMSB10	2.05137e-163	-3.8451	0.535	0.32	6.1541e-160	No
1281	CROT	2.65002e-163	-2.07104	0.284	0.492	7.95006e-160	No
1282	MZF1	3.11129e-163	-9.9116	0.332	0.545	9.33386e-160	No
1283	LRRC8A	4.54265e-163	-1.07869	0.266	0.472	1.36279e-159	No
1284	PATL2	4.70929e-163	13.2536	0.332	0.544	1.41279e-159	No
1285	CLEC11A	8.44192e-163	-2.85647	0.449	0.245	2.53258e-159	No
1286	ENTPD7	1.60457e-162	-7.60361	0.301	0.511	4.81371e-159	No
1287	TCL1A	2.88987e-162	-34.3593	0.207	0.275	8.66962e-159	No
1288	CD44	8.8154e-162	-1.3075	0.416	0.224	2.64462e-158	No
1289	ZNF182	1.16214e-161	-4.90013	0.318	0.529	3.48642e-158	No
1290	PTGES2	2.69268e-161	-9.42418	0.352	0.558	8.07805e-158	No
1291	ZNF429	2.92613e-161	-19.4842	0.229	0.426	8.7784e-158	No
1292	PROK2	5.39857e-161	12.0018	0.342	0.154	1.61957e-157	No
1293	SERPINB1	9.95183e-161	5.16155	0.297	0.123	2.98555e-157	Yes
1294	PHF5A	1.31626e-160	14.208	0.293	0.501	3.94877e-157	No
1295	PIGP	1.72789e-160	-7.58849	0.314	0.177	5.18368e-157	No
1296	RGS1	4.74151e-160	-13.9188	0.337	0.498	1.42245e-156	No
1297	LY6E	9.35528e-160	4.95146	0.351	0.186	2.80659e-156	No
1298	BABAM1	1.00786e-159	0.169496	0.231	0.421	3.02359e-156	No
1299	RRM2B	1.16861e-159	8.26999	0.393	0.196	3.50584e-156	No
1300	CASP3	3.96703e-159	1.38493	0.373	0.577	1.19011e-155	No
1301	ZNF341	1.05234e-158	0.557031	0.404	0.617	3.15701e-155	No
1302	ETV7	2.81814e-158	22.9454	0.359	0.172	8.45442e-155	No
1303	ALKBH3	2.96258e-158	-4.30151	0.393	0.596	8.88775e-155	No
1304	COQ2	3.63942e-158	-2.22857	0.396	0.202	1.09183e-154	No
1305	LIN9	4.22038e-158	-7.66764	0.185	0.369	1.26612e-154	No
1306	YBX1	6.88775e-158	-7.0724	0.339	0.293	2.06632e-154	No
1307	CHST14	2.36439e-157	16.217	0.363	0.571	7.09316e-154	No
1308	FAM217B	4.95766e-157	-4.74864	0.234	0.427	1.4873e-153	No
1309	HYAL3	5.35424e-157	-1.67076	0.126	0.291	1.60627e-153	No
1310	ARRB1	1.20103e-156	14.5853	0.393	0.197	3.60309e-153	No
1311	RNASEK	1.6623e-156	1.53988	0.405	0.207	4.98689e-153	No
1312	TLR8	2.09589e-156	-2.01776	0.254	0.09	6.28768e-153	No
1313	ATP8B4	5.45876e-156	-2.38392	0.306	0.493	1.63763e-152	No
1314	SEC13	1.02677e-155	10.5526	0.179	0.361	3.0803e-152	No
1315	ELMO1	1.02723e-155	3.41304	0.195	0.378	3.08169e-152	No
1316	PSMD9	1.21592e-155	2.81311	0.309	0.514	3.64777e-152	No
1317	ACSS2	1.91801e-155	16.9684	0.445	0.243	5.75402e-152	No
1318	MGME1	1.94322e-155	9.87736	0.358	0.567	5.82967e-152	No
1319	GTPBP1	2.63324e-155	-3.4802	0.446	0.243	7.89973e-152	No
1320	SPECC1	3.28829e-155	11.5057	0.358	0.567	9.86488e-152	No
1321	TMEM70	3.48587e-155	-2.99208	0.436	0.24	1.04576e-151	No
1322	DHCR24	5.3539e-155	14.2086	0.175	0.35	1.60617e-151	No
1323	ARHGAP21	1.92684e-154	-12.4534	0.428	0.228	5.78051e-151	No
1324	TLE1	2.55701e-154	4.06031	0.307	0.511	7.67102e-151	No
1325	ISG20L2	3.42272e-154	11.337	0.288	0.491	1.02682e-150	No
1326	SRRT	3.42327e-154	1.70767	0.362	0.563	1.02698e-150	No
1327	UBL4A	4.43565e-154	-7.02554	0.324	0.528	1.33069e-150	No
1328	TAOK1	5.85961e-154	5.65157	0.764	0.577	1.75788e-150	No
1329	TBC1D7	5.9435e-154	17.351	0.464	0.263	1.78305e-150	No
1330	DLGAP1-AS1	1.39968e-153	-11.8136	0.303	0.503	4.19905e-150	No
1331	CCR2	1.1456e-152	-4.28534	0.253	0.433	3.43679e-149	No
1332	IMP3	3.14373e-152	-2.25353	0.164	0.321	9.43119e-149	No
1333	DPY30	3.25127e-152	2.93284	0.257	0.452	9.75382e-149	No
1334	POLM	4.06849e-152	1.90489	0.255	0.451	1.22055e-148	No
1335	KLLN	4.42527e-152	4.61877	0.283	0.483	1.32758e-148	No
1336	HERC5	4.49952e-152	3.33303	0.324	0.163	1.34986e-148	No
1337	DPF2	6.55886e-152	24.6024	0.242	0.436	1.96766e-148	No
1338	LGALS2	6.69318e-152	-11.486	0.35	0.22	2.00795e-148	No
1339	ZNF763	8.11346e-152	9.87412	0.264	0.46	2.43404e-148	No
1340	PIK3IP1	1.12107e-151	4.75079	0.203	0.365	3.3632e-148	No
1341	TGIF2	1.22398e-151	-9.02291	0.288	0.483	3.67193e-148	No
1342	AIF1	2.28628e-151	2.10253	0.39	0.217	6.85885e-148	No
1343	ATM	4.99095e-151	0.38573	0.24	0.432	1.49729e-147	No
1344	CEBPA	1.13224e-150	1.78523	0.498	0.293	3.39673e-147	No
1345	PDRG1	1.58685e-150	-7.56666	0.291	0.487	4.76056e-147	No
1346	CD63	1.9366e-150	4.38491	0.327	0.148	5.80981e-147	Yes
1347	PLIN2	2.29602e-149	16.568	0.526	0.324	6.88807e-146	No
1348	SNHG12	7.19497e-149	-0.831255	0.479	0.664	2.15849e-145	No
1349	CYBRD1	7.87206e-149	7.08065	0.322	0.144	2.36162e-145	No
1350	XRCC4	1.08063e-148	-3.41952	0.285	0.477	3.24188e-145	No
1351	CDA	4.08864e-148	3.63521	0.277	0.132	1.22659e-144	Yes
1352	ROPN1L	7.42512e-148	11.9256	0.119	0.232	2.22753e-144	No
1353	ID2	1.19533e-147	0.630916	0.238	0.429	3.58599e-144	No
1354	LRRK2	1.27677e-147	2.51156	0.28	0.113	3.8303e-144	No
1355	PBDC1	3.32968e-147	-7.2859	0.503	0.321	9.98904e-144	No
1356	HSPE1	1.40798e-146	-17.2617	0.353	0.37	4.22394e-143	No
1357	TRIB3	2.58775e-146	-1.75059	0.418	0.621	7.76324e-143	No
1358	PHTF2	3.05554e-146	16.097	0.281	0.472	9.16661e-143	No
1359	PRDX5	3.64163e-146	4.52591	0.168	0.306	1.09249e-142	No
1360	OAS1	1.49885e-145	1.70413	0.328	0.16	4.49656e-142	No
1361	LAMTOR4	5.15337e-145	1.26787	0.394	0.205	1.54601e-141	No
1362	RCL1	6.2848e-145	-1.65174	0.286	0.48	1.88544e-141	No
1363	CLIP2	9.05878e-145	6.31183	0.466	0.268	2.71763e-141	No
1364	TRERF1	1.3368e-144	16.2916	0.284	0.478	4.0104e-141	No
1365	HBEGF	3.37774e-144	10.9034	0.302	0.131	1.01332e-140	No
1366	ZBED1	4.67365e-144	25.1928	0.455	0.258	1.40209e-140	No
1367	STARD9	5.92379e-144	45.3713	0.203	0.383	1.77714e-140	No
1368	EDRF1	8.18278e-144	-6.61283	0.323	0.523	2.45484e-140	No
1369	FAM129C	3.29238e-143	-4.85544	0.213	0.332	9.87715e-140	No
1370	CNPY2	6.88578e-143	-23.653	0.199	0.358	2.06573e-139	No
1371	ZC3H12C	8.65885e-143	47.6599	0.503	0.307	2.59765e-139	No
1372	ACOT8	1.01412e-142	14.9552	0.307	0.504	3.04235e-139	No
1373	PARP14	1.88748e-142	2.49517	0.435	0.244	5.66245e-139	No
1374	WDR66	2.71615e-142	2.8042	0.149	0.31	8.14844e-139	No
1375	NBPF14	3.48995e-142	1.4037	0.442	0.25	1.04698e-138	No
1376	LYAR	3.84774e-142	-11.9969	0.168	0.332	1.15432e-138	No
1377	HIST2H2AA3	4.14174e-142	9.48653	0.19	0.293	1.24252e-138	No
1378	MAFK	4.30468e-142	12.8774	0.511	0.311	1.2914e-138	No
1379	CRISPLD2	6.05544e-142	2.04404	0.261	0.103	1.81663e-138	Yes
1380	ASPRV1	2.4309e-141	3.49086	0.288	0.122	7.29271e-138	No
1381	TRIM16	3.49989e-141	-8.91599	0.251	0.437	1.04997e-137	No
1382	PDCD4-AS1	4.88895e-141	8.05023	0.189	0.351	1.46669e-137	No
1383	ARHGEF40	6.03386e-141	4.066	0.331	0.155	1.81016e-137	No
1384	INO80E	7.09015e-141	8.31796	0.34	0.534	2.12705e-137	No
1385	TNFAIP2	4.37164e-140	4.08645	0.372	0.189	1.31149e-136	No
1386	PDIA4	5.42578e-140	-18.4035	0.303	0.402	1.62773e-136	No
1387	CASP5	9.03564e-140	10.9132	0.277	0.116	2.71069e-136	No
1388	DZIP3	1.32851e-139	-5.73589	0.176	0.347	3.98554e-136	No
1389	WSB1	1.38194e-139	0.560658	0.38	0.202	4.14581e-136	No
1390	PTPRN2	2.40745e-139	11.0746	0.183	0.337	7.22235e-136	Yes
1391	ARRDC4	2.78392e-139	5.22999	0.526	0.327	8.35176e-136	No
1392	MRTO4	5.53874e-139	-5.92806	0.272	0.447	1.66162e-135	No
1393	ST8SIA4	6.9649e-139	5.08534	0.36	0.18	2.08947e-135	No
1394	BEX2	1.06304e-138	-13.5634	0.266	0.435	3.18913e-135	No
1395	ST5	1.06786e-138	-14.4015	0.255	0.44	3.20358e-135	No
1396	ITPR1	1.22105e-138	-14.4828	0.386	0.574	3.66315e-135	No
1397	ABI2	2.23887e-138	-2.65356	0.253	0.439	6.7166e-135	No
1398	ARID5B	3.13966e-138	-1.50032	0.367	0.24	9.41898e-135	No
1399	IPO11	6.93447e-138	18.0034	0.238	0.418	2.08034e-134	No
1400	SP140	7.04262e-138	7.3439	0.312	0.505	2.11279e-134	No
1401	ENTPD1-AS1	8.41573e-138	5.07783	0.225	0.404	2.52472e-134	No
1402	NDUFA6	1.05941e-137	-4.63312	0.29	0.479	3.17822e-134	No
1403	PPP1R15A	1.3002e-137	0.912135	0.465	0.284	3.9006e-134	No
1404	ZNF107	1.58358e-137	-21.5001	0.315	0.496	4.75073e-134	No
1405	VMP1	2.23185e-137	2.98768	0.283	0.121	6.69556e-134	No
1406	DYNLL1	2.57032e-137	-5.22115	0.286	0.209	7.71097e-134	No
1407	ACVR1B	3.74538e-137	-6.99103	0.492	0.297	1.12362e-133	No
1408	CAPG	4.32383e-137	-0.76083	0.312	0.143	1.29715e-133	No
1409	COX18	7.47185e-137	-18.7198	0.363	0.557	2.24155e-133	No
1410	TIMM44	1.21716e-136	-12.4453	0.333	0.511	3.65148e-133	No
1411	ITGB7	2.45005e-136	-8.04834	0.29	0.432	7.35016e-133	No
1412	PHF12	3.07989e-136	7.61578	0.304	0.492	9.23966e-133	No
1413	UAP1	3.43369e-136	-7.71916	0.242	0.412	1.03011e-132	No
1414	EVI2A	7.64072e-136	0.660907	0.177	0.276	2.29222e-132	No
1415	TRIM24	1.01446e-135	-4.01798	0.317	0.509	3.04337e-132	No
1416	CXCR2	1.17174e-135	1.82933	0.323	0.153	3.51523e-132	Yes
1417	LYSMD4	3.73541e-135	13.7523	0.284	0.473	1.12062e-131	No
1418	QSER1	4.82955e-135	13.7427	0.536	0.34	1.44887e-131	No
1419	SOX4	5.56075e-135	3.53562	0.346	0.528	1.66823e-131	No
1420	EHD1	1.11977e-134	5.45626	0.188	0.352	3.35931e-131	No
1421	CCNG1	1.5968e-134	19.3275	0.395	0.589	4.7904e-131	No
1422	ZNF836	1.92978e-134	-12.3461	0.297	0.486	5.78935e-131	No
1423	LSM7	2.09877e-134	-3.61087	0.3	0.417	6.29632e-131	No
1424	TTN	2.2394e-134	-15.6919	0.256	0.425	6.71819e-131	No
1425	VNN2	7.64518e-134	2.8047	0.175	0.252	2.29355e-130	No
1426	LGALS9C	1.05946e-133	7.89363	0.085	0.214	3.17838e-130	No
1427	TMA16	1.86147e-133	-6.3759	0.397	0.582	5.58442e-130	No
1428	TMEM222	2.26614e-133	-2.21801	0.386	0.581	6.79841e-130	No
1429	IRAK3	5.45111e-133	0.581413	0.289	0.127	1.63533e-129	No
1430	LRRC6	5.90512e-133	0.35556	0.195	0.362	1.77154e-129	No
1431	CCNT1	6.82228e-133	10.8362	0.359	0.551	2.04668e-129	No
1432	BEX1	8.25333e-133	32.9311	0.527	0.333	2.476e-129	No
1433	ASNA1	8.57467e-133	-2.99451	0.427	0.621	2.5724e-129	No
1434	DBF4	8.57583e-133	-1.43727	0.424	0.605	2.57275e-129	No
1435	SPAG1	8.69522e-133	-1.64725	0.326	0.515	2.60857e-129	No
1436	YPEL3	8.89766e-133	3.3805	0.276	0.346	2.6693e-129	No
1437	ANAPC2	1.44107e-132	-1.54935	0.365	0.558	4.32322e-129	No
1438	RGS2	2.79825e-132	-1.31908	0.365	0.204	8.39475e-129	No
1439	SAMD9L	2.99469e-132	2.34493	0.345	0.184	8.98407e-129	No
1440	RAB12	3.77771e-132	-14.1743	0.443	0.255	1.13331e-128	No
1441	GSTP1	5.33595e-132	-4.53624	0.094	0.224	1.60078e-128	No
1442	FAM49A	9.86848e-132	9.58389	0.316	0.149	2.96054e-128	No
1443	FBXO45	1.4537e-131	-2.61409	0.363	0.555	4.36109e-128	No
1444	MLYCD	2.30314e-131	-11.2516	0.276	0.461	6.90942e-128	No
1445	FAM98B	2.33185e-131	-12.9931	0.315	0.499	6.99555e-128	No
1446	DNAH10	2.52151e-131	-1.589	0.165	0.323	7.56453e-128	No
1447	ZSCAN32	1.17813e-130	0.412995	0.331	0.521	3.5344e-127	No
1448	COL18A1	1.65143e-130	13.4474	0.183	0.347	4.9543e-127	No
1449	CC2D1A	2.17493e-130	-9.54688	0.452	0.645	6.52478e-127	No
1450	LY96	2.52923e-130	2.54613	0.367	0.208	7.5877e-127	No
1451	ZSWIM8	3.25004e-130	9.31763	0.501	0.311	9.75012e-127	No
1452	PURA	3.59032e-130	12.3604	0.353	0.543	1.0771e-126	No
1453	TAGLN2	3.71848e-130	4.10014	0.404	0.223	1.11554e-126	No
1454	SEC61G	5.7734e-130	-4.84801	0.379	0.417	1.73202e-126	No
1455	NFXL1	5.87779e-130	5.52461	0.271	0.454	1.76334e-126	No
1456	HCAR3	1.11847e-129	13.2921	0.297	0.136	3.35542e-126	No
1457	PDIA5	1.3482e-129	-3.03593	0.306	0.48	4.04459e-126	No
1458	EDEM3	1.55647e-129	7.30938	0.289	0.474	4.66942e-126	No
1459	TSSC4	3.35207e-129	12.9692	0.366	0.556	1.00562e-125	No
1460	ANXA2	4.07255e-129	-6.82073	0.248	0.163	1.22176e-125	No
1461	RAB4B	5.08795e-129	13.9428	0.255	0.435	1.52639e-125	Yes
1462	TP53BP2	6.39496e-129	17.5491	0.471	0.284	1.91849e-125	No
1463	FBXO22	2.83546e-128	-7.39751	0.364	0.55	8.50639e-125	No
1464	AOAH	4.66673e-128	11.1756	0.129	0.229	1.40002e-124	No
1465	SLC44A1	9.42689e-128	2.00883	0.663	0.482	2.82807e-124	No
1466	OAS3	1.43036e-127	11.3855	0.326	0.173	4.29108e-124	No
1467	ETFB	1.88156e-127	0.92116	0.206	0.376	5.64467e-124	No
1468	ARF6	7.04965e-127	1.84493	0.381	0.207	2.1149e-123	No
1469	ANKRA2	7.45362e-127	6.71566	0.19	0.345	2.23609e-123	No
1470	ZFP90	9.63291e-127	-3.83692	0.257	0.429	2.88987e-123	No
1471	HAL	1.03001e-126	8.23362	0.211	0.074	3.09003e-123	No
1472	NBAS	2.17377e-126	-3.18318	0.331	0.505	6.5213e-123	No
1473	AHCTF1	1.82349e-125	1.09409	0.24	0.409	5.47046e-122	No
1474	NDUFA13	6.84742e-125	-6.33145	0.167	0.17	2.05423e-121	No
1475	INTS1	2.78967e-124	16.9824	0.407	0.595	8.36902e-121	No
1476	AHNAK	6.78916e-124	-29.5556	0.401	0.473	2.03675e-120	No
1477	NSUN7	1.18675e-123	9.84212	0.395	0.219	3.56024e-120	No
1478	HP	2.97491e-123	12.8443	0.214	0.079	8.92474e-120	Yes
1479	NCF2	6.86619e-123	2.1424	0.29	0.139	2.05986e-119	No
1480	ETFA	8.28165e-123	8.61491	0.29	0.468	2.4845e-119	No
1481	PGLYRP1	9.7505e-123	-0.115649	0.195	0.32	2.92515e-119	No
1482	MANF	5.15816e-122	13.8046	0.326	0.388	1.54745e-118	No
1483	SCN9A	9.36552e-122	6.17065	0.241	0.412	2.80966e-118	No
1484	ARAP2	2.39759e-121	7.32782	0.309	0.484	7.19278e-118	No
1485	PLCD1	2.67528e-121	-9.42375	0.271	0.448	8.02585e-118	No
1486	MBD5	2.7265e-121	7.41761	0.19	0.349	8.17951e-118	No
1487	PTGIR	2.73045e-121	-2.43017	0.369	0.199	8.19135e-118	No
1488	PPCDC	3.49702e-121	7.06357	0.304	0.462	1.04911e-117	No
1489	GOLGA2	3.54514e-121	10.2102	0.272	0.432	1.06354e-117	No
1490	LMO4	4.24182e-121	-3.17654	0.205	0.313	1.27255e-117	No
1491	PSMB9	9.14803e-121	4.05913	0.384	0.256	2.74441e-117	No
1492	TACSTD2	1.27897e-120	31.3559	0.099	0.202	3.8369e-117	No
1493	MARCO	3.17302e-120	18.7386	0.199	0.248	9.51907e-117	No
1494	PRUNE2	3.58243e-120	-1.2181	0.155	0.307	1.07473e-116	No
1495	EMC4	3.68696e-120	-2.41235	0.278	0.447	1.10609e-116	No
1496	TFAP4	3.68774e-120	-27.6045	0.208	0.369	1.10632e-116	No
1497	KRBOX4	1.5082e-119	-2.80585	0.296	0.467	4.5246e-116	No
1498	CCDC25	1.76844e-119	-3.068	0.398	0.571	5.30532e-116	No
1499	RILPL2	2.20402e-119	4.87405	0.257	0.111	6.61206e-116	No
1500	SCD	2.25715e-119	-16.9746	0.396	0.511	6.77144e-116	No
1501	TUBGCP3	2.72797e-119	5.00411	0.46	0.645	8.18391e-116	No
1502	TNFRSF10C	2.81992e-119	1.3674	0.202	0.075	8.45975e-116	No
1503	NAV2	6.21062e-119	-13.6019	0.223	0.39	1.86318e-115	No
1504	HYOU1	8.13032e-119	-19.2268	0.374	0.49	2.4391e-115	No
1505	CEACAM3	1.35338e-118	6.74828	0.236	0.098	4.06015e-115	Yes
1506	DHRS9	1.37068e-118	5.75134	0.284	0.137	4.11205e-115	No
1507	HIRA	1.67647e-118	17.5825	0.567	0.382	5.02941e-115	No
1508	PDLIM7	3.12205e-118	5.04404	0.235	0.096	9.36614e-115	No
1509	STARD10	4.34501e-118	-1.317	0.151	0.296	1.3035e-114	No
1510	INO80C	6.28987e-118	4.62724	0.327	0.506	1.88696e-114	No
1511	IFI16	7.06015e-118	2.77735	0.3	0.282	2.11804e-114	No
1512	MDK	8.45587e-118	6.93551	0.398	0.228	2.53676e-114	No
1513	PFKFB2	9.90173e-118	-6.43419	0.233	0.392	2.97052e-114	No
1514	TRIM22	9.93091e-118	4.13823	0.235	0.285	2.97927e-114	No
1515	SNTB2	1.46684e-117	-4.5994	0.343	0.524	4.40052e-114	No
1516	TP53	1.78227e-117	-2.13962	0.434	0.608	5.34682e-114	No
1517	KANSL2	2.06764e-117	-8.51213	0.34	0.515	6.20291e-114	No
1518	POU2F2	4.396e-117	12.4794	0.301	0.469	1.3188e-113	No
1519	MMP8	4.60711e-117	26.1624	0.282	0.131	1.38213e-113	Yes
1520	ACPP	7.43842e-117	18.1477	0.245	0.103	2.23153e-113	No
1521	HAX1	2.1464e-116	5.60482	0.274	0.432	6.4392e-113	No
1522	MS4A7	2.62267e-116	-12.5154	0.402	0.268	7.868e-113	No
1523	ITGB1	3.25506e-116	-9.66445	0.364	0.334	9.76517e-113	No
1524	MAPKAPK5-AS1	4.53262e-116	7.91812	0.357	0.536	1.35979e-112	No
1525	R3HDM4	1.22125e-115	2.47838	0.187	0.262	3.66375e-112	No
1526	MAP1LC3B	1.37992e-115	3.0648	0.311	0.258	4.13977e-112	No
1527	CDS2	1.46367e-115	-4.74542	0.36	0.195	4.391e-112	No
1528	TST	2.13663e-115	3.29621	0.218	0.38	6.40988e-112	No
1529	FBXL13	8.12449e-115	4.20261	0.313	0.489	2.43735e-111	No
1530	RUFY1	8.93125e-115	-3.95795	0.521	0.342	2.67938e-111	No
1531	GIMAP5	2.33738e-114	-26.7377	0.308	0.298	7.01214e-111	No
1532	ASPH	3.6521e-114	-1.05745	0.377	0.211	1.09563e-110	No
1533	IFI44L	4.27651e-114	1.4139	0.296	0.357	1.28295e-110	No
1534	SULT1A2	6.26588e-114	4.08442	0.223	0.386	1.87976e-110	No
1535	ZNF689	7.05427e-114	-1.45541	0.367	0.546	2.11628e-110	No
1536	ESF1	7.87022e-114	-9.2708	0.488	0.348	2.36106e-110	No
1537	ZNF646	3.67861e-113	16.1852	0.48	0.303	1.10358e-109	No
1538	TNFRSF10B	1.07762e-111	-7.03917	0.556	0.382	3.23285e-108	No
1539	VCPKMT	1.32854e-111	-21.2889	0.329	0.502	3.98563e-108	No
1540	COPZ1	1.58084e-111	-5.66323	0.349	0.307	4.74252e-108	No
1541	ANKDD1A	2.70904e-111	-7.70629	0.397	0.575	8.12712e-108	No
1542	TXN2	6.73336e-111	10.2574	0.329	0.496	2.02001e-107	No
1543	GALM	1.95676e-110	-13.1333	0.495	0.319	5.87027e-107	No
1544	DAPK3	6.55014e-110	-0.743666	0.394	0.57	1.96504e-106	No
1545	PIK3CG	7.52769e-110	4.68861	0.277	0.438	2.25831e-106	No
1546	GIMAP2	1.39307e-109	15.5449	0.183	0.32	4.17922e-106	No
1547	ARGLU1	1.67738e-109	1.01798	0.21	0.368	5.03214e-106	No
1548	RAB2B	2.08649e-109	-4.95207	0.355	0.53	6.25947e-106	No
1549	NBN	3.00273e-109	1.19375	0.293	0.149	9.00818e-106	No
1550	IFT57	5.06178e-109	-16.7212	0.127	0.262	1.51854e-105	No
1551	QSOX1	5.76993e-109	3.87961	0.283	0.136	1.73098e-105	Yes
1552	APOBEC3B	8.45686e-109	6.43197	0.464	0.293	2.53706e-105	No
1553	TRAF3IP1	1.34809e-108	-17.3856	0.21	0.364	4.04428e-105	No
1554	OMA1	2.47839e-108	16.4432	0.259	0.424	7.43517e-105	No
1555	EED	3.57668e-108	3.98375	0.345	0.515	1.073e-104	No
1556	ABHD5	5.45305e-108	4.34508	0.187	0.296	1.63592e-104	No
1557	SH2B1	6.86132e-108	-3.40764	0.362	0.533	2.05839e-104	No
1558	RFX3	1.23179e-107	16.2697	0.166	0.309	3.69536e-104	No
1559	TAGAP	1.38389e-107	4.45549	0.329	0.175	4.15167e-104	No
1560	SNX5	1.81836e-107	-7.58453	0.356	0.487	5.45509e-104	No
1561	POMT1	3.74065e-107	-3.72519	0.297	0.461	1.12219e-103	No
1562	LOXL3	6.78942e-107	-8.27654	0.474	0.302	2.03683e-103	No
1563	WIPF1	1.00843e-106	0.892095	0.225	0.345	3.02529e-103	No
1564	DNAJA2	1.33988e-106	-6.12394	0.293	0.461	4.01963e-103	No
1565	NT5C3A	1.42096e-106	-10.4359	0.322	0.174	4.26289e-103	No
1566	PUS10	2.30119e-106	0.776996	0.35	0.522	6.90358e-103	No
1567	CWF19L2	3.11276e-106	-0.899077	0.389	0.56	9.33828e-103	No
1568	SCYL1	4.00105e-106	-20.504	0.473	0.647	1.20031e-102	No
1569	MYL6	4.65007e-106	1.53302	0.439	0.27	1.39502e-102	No
1570	THAP4	6.70535e-106	-5.06127	0.237	0.392	2.0116e-102	No
1571	KLF5	8.89774e-106	-2.20215	0.199	0.346	2.66932e-102	No
1572	KIF9-AS1	1.13526e-105	-0.292469	0.259	0.422	3.40577e-102	No
1573	ABCG1	1.38615e-105	10.448	0.369	0.209	4.15845e-102	No
1574	HDC	2.33158e-105	31.3173	0.813	0.777	6.99473e-102	No
1575	SH2B2	2.41262e-105	17.1693	0.441	0.275	7.23786e-102	No
1576	HSP90AA1	5.19008e-105	-0.311416	0.184	0.322	1.55702e-101	No
1577	AFF3	1.45518e-104	-15.414	0.205	0.278	4.36555e-101	No
1578	MCTP1	1.62803e-104	12.9277	0.363	0.205	4.88408e-101	No
1579	REXO4	2.06626e-104	-9.80538	0.448	0.593	6.19877e-101	No
1580	ABCF3	2.2197e-104	3.22824	0.433	0.604	6.65909e-101	No
1581	ZC2HC1A	2.23783e-104	1.07937	0.23	0.383	6.71349e-101	No
1582	NCOR2	2.7e-104	13.2563	0.598	0.429	8.10001e-101	No
1583	KCNQ1	7.59994e-104	14.1725	0.217	0.09	2.27998e-100	No
1584	KCNQ1OT1	2.35574e-103	2.42789	0.314	0.481	7.06721e-100	No
1585	KCNAB3	2.57703e-103	-1.47228	0.192	0.341	7.73108e-100	No
1586	STRN3	3.06409e-103	1.06739	0.431	0.265	9.19228e-100	No
1587	GPN1	4.47919e-103	-3.11227	0.276	0.432	1.34376e-99	No
1588	F5	9.85158e-103	-1.68865	0.338	0.185	2.95548e-99	No
1589	JPX	1.05763e-102	5.75577	0.229	0.366	3.17289e-99	No
1590	XPR1	1.69299e-102	-10.9192	0.375	0.22	5.07898e-99	No
1591	FAU	1.85314e-102	-2.84041	0.345	0.35	5.55941e-99	No
1592	LGALS1	4.76369e-102	-6.79036	0.442	0.315	1.42911e-98	No
1593	TRIM52	5.06216e-102	6.03607	0.307	0.471	1.51865e-98	No
1594	LMO7	1.71129e-101	-13.0193	0.174	0.31	5.13387e-98	No
1595	KDELR2	1.79943e-101	2.7541	0.29	0.369	5.3983e-98	No
1596	CXCR1	1.92909e-101	1.46715	0.169	0.061	5.78726e-98	Yes
1597	PIK3R2	2.11636e-101	9.14879	0.317	0.168	6.34907e-98	No
1598	DAXX	2.75867e-101	8.24201	0.227	0.38	8.27602e-98	No
1599	PFN1	3.4828e-101	-11.188	0.304	0.378	1.04484e-97	No
1600	TRUB2	4.61622e-101	-4.51206	0.37	0.523	1.38487e-97	No
1601	TRAPPC6B	5.57193e-101	8.05455	0.35	0.518	1.67158e-97	No
1602	TCF4	6.07046e-101	-10.0487	0.417	0.306	1.82114e-97	No
1603	HOTAIRM1	8.89709e-101	8.13082	0.269	0.239	2.66913e-97	No
1604	KDM6B	1.3457e-100	2.19226	0.266	0.129	4.0371e-97	No
1605	HINFP	2.48257e-100	-4.07333	0.347	0.513	7.4477e-97	No
1606	FN1	3.13545e-100	43.672	0.453	0.288	9.40634e-97	No
1607	TLR5	3.74155e-100	-10.5899	0.327	0.177	1.12246e-96	No
1608	DUSP23	1.09403e-99	13.262	0.372	0.216	3.2821e-96	No
1609	MEF2C	1.46078e-99	-10.781	0.33	0.356	4.38234e-96	No
1610	EXOSC7	1.53164e-99	-6.28926	0.386	0.54	4.59493e-96	No
1611	MOAP1	2.09539e-99	-3.94786	0.357	0.517	6.28618e-96	No
1612	MYOM1	2.37462e-99	-2.0337	0.413	0.582	7.12386e-96	No
1613	CCR5	3.51801e-99	-1.67581	0.525	0.363	1.0554e-95	No
1614	FCGR3A	4.34327e-99	-2.05226	0.331	0.188	1.30298e-95	No
1615	OASL	6.74962e-99	6.67329	0.29	0.183	2.02489e-95	No
1616	SPRED2	1.02103e-98	29.3187	0.38	0.224	3.0631e-95	No
1617	RALGDS	1.09817e-98	2.81969	0.529	0.362	3.29452e-95	No
1618	DDX24	1.7535e-98	15.9195	0.395	0.397	5.26049e-95	No
1619	LINGO3	3.68366e-98	-3.83487	0.11	0.231	1.1051e-94	No
1620	MAP2K4	4.31725e-98	17.2169	0.311	0.466	1.29517e-94	No
1621	HOMEZ	7.78289e-98	-2.29654	0.357	0.209	2.33487e-94	No
1622	TXNDC16	8.37568e-98	7.64491	0.188	0.33	2.5127e-94	No
1623	NDUFS3	8.99331e-98	-3.89972	0.238	0.375	2.69799e-94	No
1624	DDX18	1.19946e-97	-26.4758	0.334	0.456	3.59839e-94	No
1625	PPA1	1.45123e-97	-27.4608	0.364	0.326	4.3537e-94	No
1626	AL627309.1	2.6039e-97	0.515444	0.291	0.15	7.81171e-94	No
1627	TMEM229B	2.80849e-97	17.8758	0.406	0.248	8.42547e-94	No
1628	KCTD3	3.78451e-97	8.16395	0.25	0.405	1.13535e-93	No
1629	RCAN1	4.51647e-97	3.55462	0.466	0.302	1.35494e-93	No
1630	EPOR	6.32385e-97	9.94873	0.315	0.475	1.89716e-93	No
1631	CHD1	6.61005e-97	4.13382	0.253	0.403	1.98301e-93	No
1632	NUDT18	1.41187e-96	-3.25125	0.256	0.411	4.23561e-93	No
1633	C1orf162	2.39583e-96	5.03445	0.346	0.21	7.18748e-93	No
1634	YOD1	3.8631e-96	-9.29524	0.311	0.472	1.15893e-92	No
1635	PSAP	5.36385e-96	-8.7976	0.39	0.244	1.60915e-92	No
1636	PLAU	5.68343e-96	-7.26208	0.438	0.278	1.70503e-92	No
1637	DNAJC3	6.60877e-96	9.11645	0.28	0.437	1.98263e-92	Yes
1638	SCLT1	9.75952e-96	8.66305	0.255	0.387	2.92786e-92	No
1639	KBTBD6	2.48656e-95	-7.54054	0.212	0.357	7.45967e-92	No
1640	RASSF2	2.77537e-95	1.79268	0.228	0.291	8.32612e-92	No
1641	ZNF37A	3.12646e-95	-6.07945	0.377	0.531	9.37939e-92	No
1642	TRAPPC12	4.15489e-95	0.36002	0.287	0.444	1.24647e-91	No
1643	RBAK	4.18155e-95	-16.216	0.346	0.508	1.25446e-91	No
1644	PGRMC1	5.42892e-95	-5.79514	0.228	0.376	1.62868e-91	No
1645	ZNF700	1.2423e-94	2.50727	0.413	0.577	3.72689e-91	No
1646	PLIN5	3.60843e-94	6.01808	0.269	0.137	1.08253e-90	No
1647	PNKD	7.38612e-94	10.4235	0.417	0.316	2.21584e-90	No
1648	DUSP28	1.0713e-93	-0.710951	0.341	0.501	3.21391e-90	No
1649	MAL	1.33573e-93	-28.2858	0.19	0.284	4.00719e-90	No
1650	B3GALNT2	2.05366e-93	-6.72683	0.386	0.542	6.16097e-90	No
1651	VEGFA	3.79615e-93	-3.14249	0.534	0.371	1.13885e-89	No
1652	AKR1B1	7.79198e-93	-7.76762	0.241	0.358	2.33759e-89	No
1653	TOR3A	8.00914e-93	-10.1215	0.389	0.515	2.40274e-89	No
1654	KRT23	1.00887e-92	2.38395	0.157	0.218	3.0266e-89	No
1655	UBB	1.08045e-92	-5.83672	0.153	0.247	3.24134e-89	No
1656	DSTN	1.26162e-92	-17.9011	0.16	0.293	3.78487e-89	No
1657	ZNF185	1.64047e-92	-16.1452	0.326	0.182	4.9214e-89	No
1658	CYCS	1.82343e-92	-19.9256	0.335	0.328	5.47028e-89	No
1659	HS1BP3	2.06653e-92	14.4587	0.399	0.245	6.19958e-89	No
1660	POLR2E	2.84017e-92	4.1579	0.302	0.451	8.52052e-89	No
1661	LRFN1	2.85378e-92	10.0043	0.351	0.204	8.56134e-89	No
1662	CCDC142	3.36295e-92	-8.44687	0.309	0.465	1.00889e-88	No
1663	TIFA	5.51473e-92	12.0157	0.325	0.183	1.65442e-88	No
1664	ZNF76	6.61928e-92	-1.36745	0.381	0.535	1.98578e-88	No
1665	IVNS1ABP	6.69174e-92	1.6429	0.221	0.363	2.00752e-88	No
1666	IRF2BPL	6.80639e-92	-14.4117	0.26	0.131	2.04192e-88	No
1667	AKT3	7.04074e-92	10.4176	0.328	0.485	2.11222e-88	No
1668	SMURF2	9.79071e-92	2.43959	0.226	0.368	2.93721e-88	No
1669	TOMM22	1.01113e-91	-6.97477	0.332	0.356	3.03339e-88	No
1670	NABP1	1.16655e-91	0.817168	0.281	0.146	3.49966e-88	No
1671	BANF1	1.97116e-91	-5.99845	0.383	0.397	5.91348e-88	No
1672	AKAP7	2.74257e-91	-4.46651	0.396	0.244	8.2277e-88	No
1673	YIF1B	3.98104e-91	12.6862	0.306	0.451	1.19431e-87	No
1674	INTS7	5.50913e-91	-2.29346	0.402	0.56	1.65274e-87	No
1675	IL1B	5.72958e-91	13.2865	0.21	0.092	1.71888e-87	No
1676	UGCG	5.7549e-91	6.36201	0.43	0.276	1.72647e-87	No
1677	IRF7	9.2058e-91	3.66437	0.304	0.26	2.76174e-87	No
1678	C5orf30	1.31694e-90	3.81143	0.169	0.294	3.95081e-87	No
1679	TNPO1	3.01181e-90	-5.57972	0.418	0.268	9.03544e-87	No
1680	ABHD10	3.48861e-90	0.306838	0.333	0.478	1.04658e-86	No
1681	ZFAS1	3.95673e-90	1.30118	0.324	0.426	1.18702e-86	No
1682	SNX22	4.60869e-90	-6.08852	0.196	0.296	1.38261e-86	No
1683	MPHOSPH8	6.25915e-90	-0.446146	0.215	0.357	1.87775e-86	No
1684	CLEC12B	6.44931e-90	-1.70456	0.258	0.128	1.93479e-86	No
1685	HHEX	7.3125e-90	7.46948	0.34	0.197	2.19375e-86	No
1686	ZNF25	2.37877e-89	5.26607	0.485	0.326	7.13631e-86	No
1687	SARNP	3.0771e-89	14.1643	0.258	0.406	9.23129e-86	No
1688	NLK	1.21346e-88	3.93609	0.411	0.261	3.64037e-85	No
1689	FOSL2	1.62756e-88	-1.916	0.325	0.184	4.88269e-85	No
1690	SLC16A6	1.84104e-88	-9.41196	0.468	0.313	5.52313e-85	No
1691	FRMD4B	1.88476e-88	-2.90239	0.335	0.486	5.65427e-85	No
1692	CEP63	1.98491e-88	2.39143	0.278	0.403	5.95473e-85	No
1693	CRTAP	2.07749e-88	-5.86307	0.459	0.32	6.23248e-85	No
1694	LIMK2	2.98671e-88	5.04421	0.257	0.129	8.96012e-85	No
1695	CCT6A	3.84085e-88	-8.31085	0.342	0.411	1.15226e-84	No
1696	SRCAP	1.91832e-87	8.7434	0.393	0.551	5.75497e-84	No
1697	COQ7	2.2062e-87	-10.3273	0.324	0.243	6.6186e-84	No
1698	SEC61A1	2.83736e-87	9.66015	0.473	0.369	8.51207e-84	No
1699	WDR11	3.11672e-87	-5.04551	0.482	0.34	9.35016e-84	No
1700	ZNF354A	4.63907e-87	13.276	0.432	0.586	1.39172e-83	No
1701	AMN1	6.27269e-87	20.8447	0.377	0.532	1.88181e-83	No
1702	REPS2	8.46861e-87	6.67962	0.291	0.159	2.54058e-83	No
1703	PPP1R11	9.66408e-87	-8.41335	0.395	0.251	2.89922e-83	No
1704	RAB24	9.77173e-87	3.67845	0.275	0.395	2.93152e-83	Yes
1705	MYL12A	1.01499e-86	3.76427	0.405	0.282	3.04498e-83	No
1706	NACC2	1.06594e-86	13.6608	0.381	0.234	3.19783e-83	No
1707	RBM42	1.3688e-86	17.8646	0.275	0.421	4.10641e-83	No
1708	USP40	1.66828e-86	-7.26193	0.418	0.268	5.00484e-83	No
1709	AZU1	1.82642e-86	7.01549	0.218	0.101	5.47925e-83	Yes
1710	MBOAT7	2.21367e-86	7.94543	0.235	0.113	6.64102e-83	No
1711	MFSD9	2.55097e-86	29.4812	0.304	0.45	7.65291e-83	No
1712	STXBP2	2.83375e-86	6.74844	0.315	0.237	8.50126e-83	Yes
1713	CMTM3	3.37216e-86	0.421443	0.294	0.442	1.01165e-82	No
1714	TMED9	4.62091e-86	-10.0499	0.223	0.281	1.38627e-82	No
1715	KIAA0586	5.36708e-86	-15.9927	0.323	0.468	1.61012e-82	No
1716	CLC	7.6229e-86	5.86895	0.39	0.244	2.28687e-82	No
1717	SLC18A2	7.99373e-86	20.2542	0.735	0.842	2.39812e-82	No
1718	CDK14	8.2478e-86	7.06464	0.415	0.275	2.47434e-82	No
1719	MATK	8.43115e-86	-9.39833	0.361	0.452	2.52934e-82	No
1720	AFAP1	1.10636e-85	14.5967	0.198	0.332	3.31909e-82	No
1721	PABPC4	1.23032e-85	1.63174	0.467	0.606	3.69095e-82	No
1722	CCNY	1.30217e-85	9.45767	0.347	0.205	3.90652e-82	No
1723	GNG7	1.72451e-85	9.76007	0.264	0.38	5.17353e-82	No
1724	ZNF267	1.89673e-85	1.92404	0.399	0.252	5.69018e-82	No
1725	C3orf62	1.92505e-85	5.15533	0.341	0.2	5.77515e-82	No
1726	GBF1	2.56426e-85	10.3693	0.387	0.537	7.69277e-82	No
1727	ISG20	3.27052e-85	0.140172	0.401	0.253	9.81157e-82	No
1728	FLVCR1	3.49265e-85	-21.9852	0.394	0.326	1.04779e-81	No
1729	COTL1	4.02659e-85	0.494008	0.329	0.411	1.20798e-81	Yes
1730	POFUT1	4.28387e-85	-7.02369	0.34	0.485	1.28516e-81	No
1731	OST4	9.27053e-85	5.02612	0.19	0.323	2.78116e-81	No
1732	COA4	1.39346e-84	-5.93564	0.462	0.36	4.18037e-81	No
1733	PDE4DIP	2.25933e-84	-1.62888	0.494	0.366	6.778e-81	No
1734	BTAF1	2.34371e-84	10.6896	0.457	0.607	7.03113e-81	No
1735	HMGN3	3.24382e-84	-6.06176	0.197	0.28	9.73145e-81	No
1736	ZNF609	4.47337e-84	-2.03366	0.354	0.507	1.34201e-80	No
1737	ZNF446	6.44541e-84	-0.987498	0.295	0.443	1.93362e-80	No
1738	ZNF22	6.87986e-84	0.813151	0.448	0.527	2.06396e-80	No
1739	IRF1	8.67839e-84	3.43265	0.341	0.298	2.60352e-80	No
1740	CNR2	1.21419e-83	-20.8022	0.298	0.337	3.64257e-80	No
1741	TCOF1	1.70198e-83	0.327915	0.367	0.506	5.10594e-80	No
1742	ACSL4	1.92706e-83	4.1201	0.38	0.236	5.78119e-80	No
1743	PAGR1	2.20272e-83	2.1791	0.291	0.434	6.60816e-80	No
1744	CR1	2.89967e-83	-2.60547	0.238	0.119	8.699e-80	No
1745	GPR183	3.21797e-83	-14.5256	0.265	0.334	9.6539e-80	No
1746	PLAGL1	5.00182e-83	5.47236	0.44	0.29	1.50055e-79	No
1747	POLB	5.63262e-83	11.5272	0.301	0.443	1.68979e-79	No
1748	GPR27	1.42568e-82	-1.93443	0.285	0.156	4.27703e-79	No
1749	ANP32A	1.80809e-82	3.20645	0.423	0.306	5.42428e-79	No
1750	ALDOA	1.93011e-82	5.84335	0.32	0.363	5.79032e-79	Yes
1751	DDX49	2.22663e-82	-9.07277	0.322	0.463	6.67988e-79	No
1752	CWC27	5.82714e-82	-7.34749	0.483	0.357	1.74814e-78	No
1753	ELL	5.85456e-82	9.98392	0.242	0.379	1.75637e-78	No
1754	TREM1	6.65161e-82	1.21228	0.138	0.178	1.99548e-78	No
1755	SERPINA1	7.33341e-82	2.35967	0.371	0.233	2.20002e-78	Yes
1756	ERMP1	1.60774e-81	34.7956	0.315	0.462	4.82321e-78	No
1757	CETN2	1.69995e-81	2.80279	0.091	0.182	5.09986e-78	No
1758	ZNF100	1.85235e-81	16.1975	0.344	0.494	5.55704e-78	No
1759	ADSS	3.42778e-81	-2.40369	0.246	0.384	1.02833e-77	No
1760	VNN1	5.53572e-81	5.8047	0.267	0.368	1.66072e-77	Yes
1761	SIGLEC7	2.2797e-80	26.2362	0.376	0.239	6.83911e-77	No
1762	BZW2	4.83533e-80	-10.3464	0.486	0.604	1.4506e-76	No
1763	MAP2K6	5.14253e-80	3.68724	0.247	0.344	1.54276e-76	No
1764	RNF149	5.52449e-80	0.148588	0.306	0.175	1.65735e-76	No
1765	ARMC6	7.0821e-80	-2.51566	0.404	0.542	2.12463e-76	No
1766	PARVG	1.14239e-79	8.54723	0.273	0.151	3.42716e-76	No
1767	GYPC	1.19832e-79	-9.27399	0.309	0.361	3.59496e-76	No
1768	CLEC1B	1.20269e-79	-7.95424	0.264	0.142	3.60807e-76	No
1769	NT5DC3	1.47501e-79	-9.72867	0.32	0.466	4.42504e-76	No
1770	LINC00324	1.99949e-79	-0.998542	0.288	0.43	5.99846e-76	No
1771	SMS	2.09703e-79	9.22286	0.407	0.268	6.29109e-76	No
1772	STIP1	2.85328e-79	-9.41944	0.393	0.503	8.55983e-76	No
1773	CEACAM4	3.83546e-79	2.32098	0.261	0.154	1.15064e-75	No
1774	IRAK2	5.3002e-79	-9.64367	0.433	0.29	1.59006e-75	No
1775	LEMD3	5.43813e-79	11.4241	0.307	0.451	1.63144e-75	No
1776	TMEM260	8.06465e-79	5.91814	0.272	0.412	2.41939e-75	No
1777	ANKHD1	8.28497e-79	-5.36252	0.241	0.376	2.48549e-75	No
1778	QPCT	8.48388e-79	5.53235	0.283	0.168	2.54516e-75	Yes
1779	TMEM104	1.07944e-78	-3.59182	0.33	0.475	3.23831e-75	No
1780	LUC7L	2.80096e-78	-3.91421	0.466	0.6	8.40289e-75	No
1781	ZNF3	3.07153e-78	-9.77797	0.295	0.434	9.21459e-75	No
1782	ARL14EP	3.15994e-78	-5.73266	0.272	0.402	9.47983e-75	No
1783	APBB1IP	3.30004e-78	3.41126	0.186	0.243	9.90013e-75	No
1784	ZDHHC18	3.5943e-78	2.67934	0.169	0.266	1.07829e-74	No
1785	DDI2	4.19495e-78	-5.34132	0.388	0.526	1.25849e-74	No
1786	SULT1B1	4.6205e-78	10.3638	0.199	0.092	1.38615e-74	No
1787	SNX9	7.45882e-78	-7.35529	0.54	0.424	2.23765e-74	No
1788	SPATS2L	7.72191e-78	13.3775	0.261	0.161	2.31657e-74	No
1789	NOMO1	8.07894e-78	-1.44245	0.336	0.481	2.42368e-74	No
1790	USP28	9.10178e-78	-6.53163	0.327	0.44	2.73053e-74	No
1791	CD33	1.51349e-77	4.57278	0.44	0.295	4.54047e-74	Yes
1792	ITGA2B	2.58411e-77	5.15511	0.62	0.473	7.75232e-74	No
1793	NRGN	2.69961e-77	-13.8398	0.255	0.138	8.09884e-74	No
1794	FKBP5	4.5784e-77	2.61091	0.243	0.296	1.37352e-73	No
1795	FGD4	9.12331e-77	3.39519	0.295	0.168	2.73699e-73	No
1796	PFKFB4	9.74415e-77	-3.64711	0.329	0.199	2.92325e-73	No
1797	PILRA	1.11317e-76	3.29526	0.246	0.158	3.3395e-73	No
1798	DDX21	1.7324e-76	6.3142	0.492	0.381	5.19719e-73	No
1799	PAPSS1	4.42259e-76	28.272	0.347	0.213	1.32678e-72	No
1800	AGAP4	5.7149e-76	6.46884	0.314	0.457	1.71447e-72	No
1801	LAT2	7.06608e-76	0.736235	0.276	0.156	2.11982e-72	No
1802	RABGAP1L	1.32778e-75	4.39168	0.444	0.301	3.98333e-72	No
1803	ZNF195	1.44992e-75	-3.1674	0.383	0.516	4.34976e-72	No
1804	DBF4B	1.56952e-75	23.7343	0.47	0.617	4.70856e-72	No
1805	CHCHD7	2.19125e-75	6.35782	0.291	0.43	6.57374e-72	No
1806	AATK	2.86318e-75	-4.44366	0.213	0.104	8.58955e-72	No
1807	XPC	3.46781e-75	13.326	0.236	0.364	1.04034e-71	No
1808	GLIPR1	4.82213e-75	3.39801	0.141	0.244	1.44664e-71	Yes
1809	CXXC5	7.63092e-75	-9.51961	0.477	0.532	2.28928e-71	No
1810	PPP1R18	1.09068e-74	2.41283	0.25	0.348	3.27203e-71	No
1811	SLC25A1	1.57282e-74	-7.15458	0.479	0.354	4.71846e-71	No
1812	BDP1	2.06018e-74	13.0471	0.361	0.482	6.18055e-71	No
1813	PPM1N	2.0831e-74	19.3143	0.253	0.138	6.2493e-71	No
1814	GIMAP6	2.14551e-74	-5.08979	0.239	0.365	6.43653e-71	No
1815	ST3GAL6	3.00275e-74	22.183	0.339	0.211	9.00824e-71	No
1816	WDFY4	3.50199e-74	3.10653	0.268	0.148	1.0506e-70	No
1817	BASP1	4.19188e-74	0.659414	0.341	0.211	1.25756e-70	No
1818	APC	4.87154e-74	-0.144197	0.4	0.261	1.46146e-70	No
1819	TNKS	5.19515e-74	3.81547	0.386	0.53	1.55854e-70	No
1820	NIFK	5.77921e-74	-17.0849	0.403	0.361	1.73376e-70	No
1821	VPS25	6.1111e-74	7.93459	0.366	0.502	1.83333e-70	No
1822	TMEM107	6.92477e-74	-1.27346	0.261	0.394	2.07743e-70	No
1823	BCL9L	7.84332e-74	-18.2285	0.306	0.436	2.353e-70	No
1824	CEP19	1.53982e-73	3.29831	0.205	0.298	4.61947e-70	No
1825	AAR2	2.90083e-73	-2.66062	0.367	0.504	8.70248e-70	No
1826	ZNF487	3.05335e-73	12.0355	0.246	0.367	9.16005e-70	No
1827	GCFC2	3.30788e-73	-18.0307	0.277	0.401	9.92363e-70	No
1828	GIMAP8	4.30225e-73	8.27703	0.341	0.21	1.29067e-69	No
1829	ZFP36L1	5.2448e-73	0.44834	0.309	0.185	1.57344e-69	No
1830	RBM10	1.05155e-72	7.84846	0.377	0.516	3.15466e-69	No
1831	KIAA1468	1.90915e-72	-1.65797	0.393	0.529	5.72746e-69	No
1832	CCDC50	4.00362e-72	-13.4693	0.378	0.374	1.20109e-68	No
1833	LIMD1	4.27974e-72	-18.3848	0.558	0.43	1.28392e-68	No
1834	UBE2Q2	4.39117e-72	-13.4012	0.529	0.402	1.31735e-68	No
1835	ADAM28	7.31641e-72	-1.4903	0.162	0.261	2.19492e-68	No
1836	DPAGT1	8.80901e-72	-4.92644	0.343	0.462	2.6427e-68	No
1837	ZNF408	1.34766e-71	4.8704	0.274	0.408	4.04299e-68	No
1838	RETN	2.08021e-71	-5.50132	0.111	0.189	6.24063e-68	No
1839	GBP2	4.52716e-71	5.52534	0.245	0.172	1.35815e-67	No
1840	ABCF1	5.17333e-71	8.20532	0.472	0.587	1.552e-67	No
1841	PWWP2A	5.41378e-71	16.1799	0.261	0.392	1.62413e-67	No
1842	DUSP2	6.11089e-71	-19.3038	0.173	0.233	1.83327e-67	No
1843	FAM13A-AS1	6.32867e-71	-1.92852	0.277	0.158	1.8986e-67	No
1844	TUBD1	8.16167e-71	7.45377	0.258	0.388	2.4485e-67	No
1845	TESK2	1.12155e-70	12.2754	0.378	0.517	3.36465e-67	No
1846	ARMC2	3.05161e-70	-2.30965	0.257	0.387	9.15483e-67	No
1847	XPA	4.22708e-70	-11.2576	0.293	0.404	1.26812e-66	No
1848	ERMN	4.56632e-70	-3.06524	0.29	0.425	1.3699e-66	No
1849	FZR1	8.9237e-70	20.1134	0.294	0.425	2.67711e-66	No
1850	BLOC1S5	9.98176e-70	-7.77897	0.283	0.414	2.99453e-66	No
1851	MMP25	1.11527e-69	6.91879	0.182	0.084	3.3458e-66	Yes
1852	SLC35B3	1.12117e-69	18.5317	0.284	0.417	3.3635e-66	No
1853	EXOC1	1.40055e-69	2.36446	0.421	0.285	4.20165e-66	No
1854	TMSB4Y	1.94465e-69	0.119524	0.303	0.437	5.83396e-66	No
1855	STAT5A	2.38938e-69	2.6354	0.519	0.378	7.16814e-66	No
1856	C9orf16	2.54829e-69	-3.80771	0.247	0.363	7.64487e-66	No
1857	TMEM39A	2.54975e-69	-8.68928	0.439	0.568	7.64926e-66	No
1858	NUDT16	3.6203e-69	9.38778	0.202	0.102	1.08609e-65	No
1859	ELP3	8.07338e-69	-10.0177	0.46	0.564	2.42201e-65	No
1860	NR3C1	1.93741e-68	3.33964	0.319	0.198	5.81224e-65	No
1861	FXYD5	1.98713e-68	0.766151	0.194	0.24	5.9614e-65	No
1862	RSBN1L	2.67532e-68	1.40994	0.2	0.284	8.02596e-65	No
1863	EPHB6	2.68615e-68	-3.55663	0.206	0.327	8.05846e-65	No
1864	SLPI	3.215e-68	9.42535	0.148	0.06	9.64499e-65	Yes
1865	ZNF324	4.22521e-68	5.48889	0.287	0.418	1.26756e-64	No
1866	CAB39L	5.2124e-68	19.4469	0.41	0.277	1.56372e-64	No
1867	ATG2A	7.65219e-68	-7.69085	0.288	0.417	2.29566e-64	No
1868	N4BP2	1.02445e-67	-7.69227	0.387	0.511	3.07335e-64	No
1869	IGFBP7	1.33801e-67	4.17887	0.17	0.273	4.01404e-64	No
1870	SGMS1	1.63467e-67	2.43999	0.455	0.321	4.90401e-64	No
1871	DOK2	1.84566e-67	-22.2635	0.238	0.277	5.53699e-64	No
1872	EIF5B	2.13773e-67	5.07735	0.337	0.368	6.41319e-64	No
1873	NOC4L	2.39193e-67	-3.015	0.404	0.539	7.1758e-64	No
1874	USP18	2.41408e-67	-2.42034	0.403	0.283	7.24223e-64	No
1875	FBXL4	4.54568e-67	-8.45946	0.287	0.417	1.3637e-63	No
1876	TNFRSF1B	5.11629e-67	2.42754	0.312	0.194	1.53489e-63	Yes
1877	EEPD1	6.1917e-67	14.6963	0.435	0.3	1.85751e-63	No
1878	TIMM23	7.20945e-67	-8.65835	0.454	0.357	2.16284e-63	No
1879	FAM104A	1.1472e-66	9.21908	0.293	0.425	3.44159e-63	No
1880	SLC4A2	1.28981e-66	-0.931095	0.638	0.505	3.86944e-63	No
1881	GCLC	1.41046e-66	-1.28179	0.307	0.439	4.23138e-63	No
1882	ZNF552	1.42478e-66	5.92826	0.25	0.375	4.27433e-63	No
1883	DDX28	1.63787e-66	-3.82617	0.31	0.44	4.91362e-63	No
1884	CAD	1.66562e-66	-12.1696	0.424	0.556	4.99686e-63	No
1885	SLC25A39	1.78411e-66	4.98647	0.459	0.547	5.35234e-63	No
1886	LUZP1	1.83992e-66	-2.47446	0.333	0.45	5.51976e-63	No
1887	NAIF1	2.57312e-66	9.01107	0.375	0.511	7.71937e-63	No
1888	NKIRAS2	3.21673e-66	14.2291	0.464	0.329	9.65018e-63	No
1889	INPP5D	3.63378e-66	1.52598	0.224	0.336	1.09013e-62	No
1890	RNF213	4.04809e-66	2.73246	0.366	0.307	1.21443e-62	No
1891	CCDC130	6.04619e-66	-13.0041	0.4	0.53	1.81386e-62	No
1892	RAB11FIP1	7.56247e-66	3.27013	0.229	0.279	2.26874e-62	No
1893	SORL1	9.38935e-66	0.582401	0.267	0.156	2.81681e-62	No
1894	DLG5	1.2212e-65	-1.04196	0.171	0.283	3.66361e-62	No
1895	APOL6	1.29585e-65	13.1332	0.277	0.185	3.88756e-62	No
1896	CD4	1.43143e-65	-0.245145	0.372	0.264	4.2943e-62	No
1897	KIAA0753	1.49865e-65	8.17887	0.248	0.372	4.49594e-62	No
1898	EHHADH	2.82364e-65	-2.35538	0.266	0.393	8.47092e-62	No
1899	SQSTM1	3.99552e-65	4.08141	0.484	0.355	1.19866e-61	No
1900	ARRDC3	4.59074e-65	0.896428	0.29	0.173	1.37722e-61	No
1901	PDE1B	5.29971e-65	-5.96424	0.435	0.303	1.58991e-61	No
1902	ACBD6	5.4707e-65	21.455	0.335	0.468	1.64121e-61	No
1903	RALBP1	9.98918e-65	-2.95917	0.173	0.243	2.99675e-61	No
1904	SIRT7	1.58461e-64	12.832	0.241	0.362	4.75383e-61	No
1905	CCDC90B	1.76498e-64	-2.38491	0.443	0.324	5.29495e-61	No
1906	IFI44	1.88431e-64	4.39389	0.295	0.303	5.65292e-61	No
1907	MED11	1.90645e-64	4.70704	0.368	0.5	5.71936e-61	No
1908	NMNAT1	2.79218e-64	2.91183	0.343	0.475	8.37653e-61	No
1909	IFT27	3.51542e-64	-1.54727	0.118	0.216	1.05463e-60	No
1910	PABPC1	3.96014e-64	1.94335	0.136	0.239	1.18804e-60	No
1911	SUCLG2	4.19062e-64	-16.1862	0.299	0.352	1.25719e-60	No
1912	PLEKHA1	4.32875e-64	-3.44523	0.284	0.391	1.29862e-60	No
1913	BTBD11	4.837e-64	19.5841	0.36	0.489	1.4511e-60	No
1914	OGFOD1	4.90608e-64	-3.57846	0.423	0.546	1.47182e-60	No
1915	TAPT1	5.10801e-64	-6.58577	0.34	0.472	1.5324e-60	No
1916	ATRAID	6.53108e-64	-17.4691	0.233	0.289	1.95933e-60	No
1917	PCTP	1.1519e-63	12.7057	0.391	0.263	3.45571e-60	No
1918	DST	1.16453e-63	-29.3765	0.392	0.36	3.49358e-60	No
1919	LYZ	1.17942e-63	-29.6051	0.151	0.208	3.53825e-60	No
1920	BAP1	1.29975e-63	-5.85442	0.309	0.191	3.89924e-60	No
1921	DNAJA1	1.61811e-63	0.306462	0.249	0.15	4.85432e-60	No
1922	MIF4GD	2.24023e-63	-1.87953	0.396	0.289	6.7207e-60	No
1923	BTNL8	3.05681e-63	15.1022	0.137	0.132	9.17044e-60	No
1924	MAK	3.94706e-63	7.58485	0.269	0.379	1.18412e-59	No
1925	ATP7A	4.40406e-63	12.4211	0.265	0.388	1.32122e-59	No
1926	SPATA5L1	1.18057e-62	2.30352	0.413	0.284	3.5417e-59	No
1927	PDE4B	2.30732e-62	7.97458	0.243	0.363	6.92196e-59	No
1928	TNRC6A	3.28884e-62	-4.93265	0.459	0.592	9.86651e-59	No
1929	EVI5	3.85415e-62	18.5619	0.349	0.227	1.15625e-58	No
1930	DCXR	4.04688e-62	-21.1028	0.524	0.474	1.21406e-58	No
1931	WDR18	5.34395e-62	-6.96536	0.309	0.406	1.60318e-58	No
1932	TSC22D1	8.43196e-62	-1.16679	0.429	0.302	2.52959e-58	No
1933	EIF4A3	9.84514e-62	12.9122	0.362	0.468	2.95354e-58	No
1934	HEATR5A	1.07796e-61	-3.03917	0.442	0.312	3.23388e-58	No
1935	ZFPM1	1.22488e-61	-5.79717	0.324	0.453	3.67465e-58	No
1936	GABARAPL2	1.30555e-61	5.17696	0.176	0.203	3.91664e-58	No
1937	HAUS2	1.41252e-61	-4.10538	0.333	0.459	4.23757e-58	No
1938	HIST1H2AC	1.9278e-61	17.0302	0.386	0.261	5.78341e-58	No
1939	NPAT	2.687e-61	-4.18499	0.356	0.471	8.06101e-58	No
1940	STAT1	3.89287e-61	6.72686	0.317	0.225	1.16786e-57	No
1941	DNPH1	9.19595e-61	-7.25689	0.338	0.409	2.75879e-57	No
1942	TPST1	1.7512e-60	-1.28479	0.387	0.264	5.25361e-57	No
1943	BAG3	1.85964e-60	-5.19768	0.121	0.217	5.57891e-57	No
1944	MINK1	2.28033e-60	5.85462	0.38	0.51	6.84099e-57	No
1945	FBXO30	7.12992e-60	15.9608	0.445	0.317	2.13898e-56	No
1946	ATP13A1	1.61441e-59	2.60992	0.571	0.442	4.84322e-56	No
1947	KSR1	1.99553e-59	2.03002	0.318	0.442	5.98659e-56	No
1948	MIS18BP1	2.16051e-59	17.986	0.291	0.415	6.48152e-56	No
1949	SPTSSA	3.20611e-59	9.67473	0.443	0.343	9.61834e-56	No
1950	CD55	3.69183e-59	1.36482	0.214	0.115	1.10755e-55	Yes
1951	EVI2B	4.4747e-59	0.907539	0.344	0.227	1.34241e-55	No
1952	ZNF830	5.8489e-59	10.6775	0.376	0.497	1.75467e-55	No
1953	TOB1	8.37329e-59	4.90655	0.256	0.369	2.51199e-55	No
1954	STARD3	1.18609e-58	12.7597	0.33	0.455	3.55827e-55	No
1955	PUS3	1.20064e-58	-8.05064	0.368	0.492	3.60193e-55	No
1956	KATNBL1	1.64761e-58	20.7983	0.259	0.357	4.94284e-55	No
1957	SP110	2.00385e-58	1.9466	0.258	0.171	6.01154e-55	No
1958	SLC16A5	2.02794e-58	1.06358	0.335	0.22	6.08381e-55	No
1959	YAF2	2.33868e-58	13.7713	0.237	0.349	7.01604e-55	No
1960	EDC4	2.7216e-58	-1.35417	0.504	0.628	8.16479e-55	No
1961	CCR4	2.86723e-58	-2.8759	0.151	0.246	8.60168e-55	No
1962	PAPLN	3.37082e-58	45.2711	0.434	0.563	1.01125e-54	No
1963	ZNF160	3.63733e-58	10.888	0.357	0.484	1.0912e-54	No
1964	COL17A1	7.30206e-58	14.4635	0.288	0.409	2.19062e-54	No
1965	PRPF19	8.59516e-58	-8.35993	0.349	0.424	2.57855e-54	No
1966	TMEM160	8.86709e-58	-6.93156	0.387	0.474	2.66013e-54	No
1967	TP53I13	1.40058e-57	-10.1244	0.424	0.51	4.20173e-54	No
1968	CEACAM6	1.52875e-57	20.2906	0.066	0.109	4.58625e-54	Yes
1969	RHBDD2	3.20771e-57	16.5225	0.236	0.341	9.62312e-54	No
1970	MAN2B2	3.39637e-57	15.3293	0.312	0.199	1.01891e-53	No
1971	LINC00909	3.75353e-57	13.8282	0.426	0.554	1.12606e-53	No
1972	CEACAM1	5.88611e-57	-5.05643	0.278	0.17	1.76583e-53	No
1973	CAMP	9.23247e-57	23.6299	0.103	0.123	2.76974e-53	Yes
1974	GPATCH4	9.3753e-57	-12.5776	0.456	0.53	2.81259e-53	No
1975	CAPS	1.16455e-56	13.8443	0.112	0.176	3.49364e-53	No
1976	SAMSN1	1.19406e-56	0.323921	0.314	0.37	3.58217e-53	No
1977	ZKSCAN5	1.86681e-56	-3.57049	0.388	0.268	5.60042e-53	No
1978	FAM151B	2.11003e-56	-3.2704	0.355	0.478	6.33009e-53	No
1979	ZSWIM4	2.47711e-56	0.186667	0.389	0.269	7.43134e-53	No
1980	SPAG7	4.51661e-56	-24.4398	0.339	0.446	1.35498e-52	No
1981	REPS1	4.91863e-56	-4.42454	0.334	0.456	1.47559e-52	No
1982	DGKG	5.15053e-56	2.0364	0.49	0.364	1.54516e-52	No
1983	CXCR4	5.1519e-56	0.923642	0.238	0.35	1.54557e-52	No
1984	ARL3	6.6636e-56	7.85112	0.23	0.336	1.99908e-52	No
1985	NGRN	8.16296e-56	-3.13261	0.413	0.52	2.44889e-52	No
1986	TP53I3	1.19814e-55	-0.832995	0.361	0.245	3.59443e-52	No
1987	NR6A1	1.22202e-55	0.451625	0.425	0.303	3.66607e-52	No
1988	ZNF510	2.21295e-55	-1.35993	0.308	0.425	6.63884e-52	No
1989	FTO	2.50094e-55	-1.96793	0.29	0.408	7.50283e-52	No
1990	METTL22	2.93175e-55	22.0058	0.329	0.216	8.79524e-52	No
1991	CDC42EP3	4.25075e-55	1.30498	0.277	0.322	1.27523e-51	No
1992	NBPF20	4.78979e-55	-1.71634	0.433	0.556	1.43694e-51	No
1993	DENND2C	4.98904e-55	-11.3348	0.195	0.302	1.49671e-51	No
1994	STEAP3	7.72006e-55	-7.84765	0.33	0.217	2.31602e-51	No
1995	TP53I11	7.89457e-55	8.57401	0.353	0.238	2.36837e-51	No
1996	ERC1	9.8699e-55	-9.45081	0.451	0.335	2.96097e-51	No
1997	STEAP4	1.06663e-54	1.46603	0.146	0.067	3.19988e-51	No
1998	INTU	1.1062e-54	-5.40599	0.276	0.388	3.31861e-51	No
1999	ZBTB26	1.20008e-54	16.3361	0.24	0.352	3.60023e-51	No
[truncated: 918 more rows]
