# Supplementary material for: Neutrophil gene expression in COVID-19 patients with acute respiratory distress syndrome
Source: Front Immunol. 2025 Nov 6;16:1620745. doi: 10.3389/fimmu.2025.1620745 (PMC12631193; doi:10.3389/fimmu.2025.1620745)
Supplement: Supplementary file 17 [file Table6.xlsx]

## Sheet: Supplementary Table 6
	ID	Description	GeneRatio	BgRatio	pvalue	p.adjust	qvalue	geneID	Count
GO:0042119	GO:0042119	neutrophil activation	111/1151	500/18862	7.98456e-34	4.08969e-30	3.60986e-30	1508/719/3958/5724/10855/27180/1509/140885/2219/5329/23601/929/3163/374403/1476/10396/2357/11001/10875/2215/6279/2268/2207/10288/64333/25798/2213/326624/1265/728/5199/11027/6037/7130/10383/2212/57580/25801/3417/3728/100049587/6280/7305/54472/6283/2040/338339/2717/3683/8972/10577/57153/2352/306/1992/967/978/83716/5799/3579/53916/3240/1084/4317/5768/3577/5611/53917/566/6813/226/5265/8876/25797/945/…	111
GO:0002283	GO:0002283	neutrophil activation involved in immune response	107/1151	488/18862	4.04709e-32	1.03646e-28	9.14855e-29	1508/719/3958/5724/10855/27180/1509/140885/2219/5329/23601/929/3163/374403/1476/10396/2357/11001/10875/2215/6279/2268/2207/10288/64333/25798/326624/1265/728/5199/11027/6037/7130/10383/2212/25801/3417/3728/100049587/6280/7305/54472/6283/2040/338339/2717/3683/8972/10577/57153/2352/306/1992/967/978/83716/5799/3579/53916/3240/1084/4317/5768/3577/5611/53917/566/6813/226/5265/8876/25797/945/11010/64386…	107
GO:0043312	GO:0043312	neutrophil degranulation	106/1151	485/18862	1.07444e-31	1.83442e-28	1.61919e-28	1508/719/3958/5724/10855/27180/1509/140885/2219/5329/23601/929/3163/374403/1476/10396/2357/11001/10875/2215/6279/2268/2207/10288/64333/25798/326624/1265/728/5199/6037/7130/10383/2212/25801/3417/3728/100049587/6280/7305/54472/6283/2040/338339/2717/3683/8972/10577/57153/2352/306/1992/967/978/83716/5799/3579/53916/3240/1084/4317/5768/3577/5611/53917/566/6813/226/5265/8876/25797/945/11010/64386/6590/…	106
GO:0002446	GO:0002446	neutrophil mediated immunity	107/1151	499/18862	3.14261e-31	4.02412e-28	3.55198e-28	1508/719/3958/5724/10855/27180/1509/140885/2219/5329/23601/929/3163/374403/1476/10396/2357/11001/10875/2215/6279/2268/2207/10288/64333/25798/326624/1265/728/5199/6037/7130/10383/2212/25801/3417/3728/100049587/6280/7305/54472/6283/2040/338339/2717/3683/8972/10577/57153/2352/306/1992/967/978/83716/5799/3579/53916/3240/1084/4317/5768/3577/5611/53917/566/6813/226/5265/8876/25797/945/11010/64386/6590/…	107
GO:0009615	GO:0009615	response to virus	59/1151	359/18862	2.78166e-12	2.84953e-09	2.5152e-09	11040/10410/3429/200315/64135/91543/2633/2131/9636/3434/3433/3437/10875/2268/4600/2316/4343/81030/4953/4599/23586/22861/5366/6039/2537/55601/8519/10577/1130/51191/4938/4940/3428/10346/5452/10964/9582/55324/84851/8638/5611/10625/3665/566/8729/3659/9188/57705/55763/10561/6772/64108/6397/602/3588/2635/2150/6351/7128	59
GO:0051607	GO:0051607	defense response to virus	47/1151	260/18862	1.62539e-11	1.18932e-08	1.04978e-08	10410/3429/200315/64135/91543/2633/9636/3434/3433/3437/10875/4600/2316/4343/81030/4599/23586/22861/5366/6039/2537/55601/8519/1130/51191/4938/4940/3428/10346/10964/9582/55324/84851/8638/5611/3665/566/3659/9188/55763/6772/64108/6397/3588/2635/2150/7128	47
GO:0140546	GO:0140546	defense response to symbiont	47/1151	260/18862	1.62539e-11	1.18932e-08	1.04978e-08	10410/3429/200315/64135/91543/2633/9636/3434/3433/3437/10875/4600/2316/4343/81030/4599/23586/22861/5366/6039/2537/55601/8519/1130/51191/4938/4940/3428/10346/10964/9582/55324/84851/8638/5611/3665/566/3659/9188/55763/6772/64108/6397/3588/2635/2150/7128	47
GO:0030099	GO:0030099	myeloid cell differentiation	60/1151	419/18862	5.75533e-10	3.68485e-07	3.25252e-07	9935/1230/54997/3958/116071/10538/5591/9636/3930/4067/10100/29887/23112/9398/7071/4343/2039/5293/27086/10221/6688/4792/7538/60682/604/1777/1441/7305/3717/10365/836/84661/1050/3428/10456/9770/3665/8761/3674/3635/6772/2242/669/182/54623/84148/3624/2309/5579/139716/7057/2150/5316/222166/26523/10935/80279/3304/4318/6722	60
GO:0001819	GO:0001819	positive regulation of cytokine production	61/1151	437/18862	1.14858e-09	6.53668e-07	5.76975e-07	719/672/942/5724/29126/10855/2219/5591/25865/64135/91543/929/3162/8482/2268/2207/10288/114548/7096/1545/115362/81030/728/2867/11027/8809/468/23586/7305/22861/64127/10333/83786/3717/5336/199/23643/3428/4192/5452/4317/5434/3553/3665/566/3659/9188/5142/6772/5004/4791/1649/602/7057/2150/5743/57162/3304/55959/91662/3606	61
GO:0030593	GO:0030593	neutrophil chemotaxis	25/1151	103/18862	1.9055e-09	9.75999e-07	8.61488e-07	4354/719/3958/3672/6279/2207/728/5293/23604/57580/57118/6280/1441/6283/64127/51192/3579/4192/5294/3577/8729/5142/3689/2919/6351	25
GO:0048525	GO:0048525	negative regulation of viral process	23/1151	89/18862	2.26599e-09	1.05513e-06	9.31335e-07	10410/200315/2219/91543/9636/3434/6733/4599/51763/7538/8519/4061/4938/4940/3428/9582/8638/6590/6772/51574/5806/7706/81603	23
GO:0071621	GO:0071621	granulocyte chemotaxis	27/1151	124/18862	5.6051e-09	2.39244e-06	2.11175e-06	4354/719/3958/3672/6279/2207/728/5293/23604/57580/57118/6280/1441/6283/64127/51192/3579/4192/5294/3577/8729/5142/3689/2919/5595/7057/6351	27
GO:0002237	GO:0002237	response to molecule of bacterial origin	50/1151	346/18862	1.16643e-08	4.59571e-06	4.05651e-06	942/2643/5724/29126/140885/133/929/8754/6648/4067/6279/10288/114548/7056/7096/2213/728/27086/11027/10221/4792/6280/7538/3055/64127/10333/3717/114769/5336/836/23643/3553/6590/259230/7133/5142/1604/671/54623/249/706/2919/4791/5595/1244/23097/10935/7128/57162/3606	50
GO:0097530	GO:0097530	granulocyte migration	29/1151	148/18862	1.94451e-08	7.01425e-06	6.19129e-06	4354/719/3958/3672/6279/2207/728/5293/23604/57580/2529/57118/6280/1441/6283/64127/51192/3579/4192/5294/3577/8729/5142/3689/2919/5595/11314/7057/6351	29
GO:1990266	GO:1990266	neutrophil migration	26/1151	123/18862	2.05415e-08	7.01425e-06	6.19129e-06	4354/719/3958/3672/6279/2207/728/5293/23604/57580/2529/57118/6280/1441/6283/64127/51192/3579/4192/5294/3577/8729/5142/3689/2919/6351	26
GO:0050727	GO:0050727	regulation of inflammatory response	51/1151	366/18862	2.82724e-08	9.0507e-06	7.98881e-06	284207/140885/11343/1540/4067/8482/118788/6279/89790/114548/2177/80709/2213/81030/27086/2867/7130/2175/837/2529/9021/4792/6280/3055/604/22861/6283/64127/3717/1050/120892/838/313/4192/4317/5294/3553/7133/64332/5687/240/56670/23097/253260/7128/5743/1075/171389/4318/91662/3606	51
GO:0032496	GO:0032496	response to lipopolysaccharide	47/1151	326/18862	3.44091e-08	1.03673e-05	9.15091e-06	942/2643/5724/29126/140885/133/929/8754/6648/4067/6279/10288/114548/7056/728/27086/11027/10221/4792/6280/7538/3055/64127/3717/114769/5336/836/23643/3553/6590/259230/7133/5142/1604/671/54623/249/706/2919/4791/5595/1244/23097/10935/7128/57162/3606	47
GO:0002221	GO:0002221	pattern recognition receptor signaling pathway	35/1151	208/18862	4.19395e-08	1.19341e-05	1.05339e-05	1508/2219/64135/1540/91543/929/4067/51296/118788/6279/7096/26253/2867/11027/4792/6280/23586/64127/10333/55601/23643/92610/3665/3659/5608/3689/6397/11314/30849/2150/7128/57162/3304/171389/4214	35
GO:0097193	GO:0097193	intrinsic apoptotic signaling pathway	42/1151	283/18862	8.06056e-08	2.10712e-05	1.8599e-05	57600/672/2081/10018/5329/5591/1540/597/3162/6648/9368/6279/1545/23604/837/468/8531/6280/51527/5366/1032/3717/10105/2537/2074/836/120892/7159/3428/4683/10625/138151/5423/8876/259230/7133/10962/1649/602/90441/10210/4318	42
GO:0071216	GO:0071216	cellular response to biotic stimulus	37/1151	233/18862	8.22771e-08	2.10712e-05	1.8599e-05	942/5724/10018/29126/140885/929/8754/4067/10288/114548/7096/2213/11027/10221/4792/7538/3055/64127/10333/114769/23643/3553/259230/7133/5142/1604/671/54623/706/2919/5595/1649/1244/23097/10628/7128/3606	37
GO:0030595	GO:0030595	leukocyte chemotaxis	36/1151	226/18862	1.13331e-07	2.66113e-05	2.34891e-05	4354/719/1230/3958/3672/4067/6279/2207/23075/728/5293/2867/23604/57580/57118/6280/1441/6283/64127/51192/1130/199/3579/4192/5294/3577/566/8729/5142/3689/2919/5595/240/7057/2150/6351	36
GO:1903706	GO:1903706	regulation of hemopoiesis	54/1151	415/18862	1.14301e-07	2.66113e-05	2.34891e-05	9935/1230/939/54997/942/3958/639/5591/9636/55365/4067/10875/23112/9398/10288/114548/7071/2177/4343/84807/2213/27086/2175/10221/6688/4792/7538/60682/604/1441/7305/84661/6659/4192/10456/9770/3665/3659/8876/3674/3635/6772/64332/2242/182/54623/3624/2309/5579/7057/222166/26523/3304/3606	54
GO:0097529	GO:0097529	myeloid leukocyte migration	35/1151	218/18862	1.39088e-07	3.05425e-05	2.69591e-05	4354/719/1230/3958/3672/140885/4067/6279/2207/23075/728/5293/23604/57580/2529/57118/6280/1441/6283/64127/51192/199/3579/4192/5294/3577/566/8729/5142/3689/2919/5595/11314/7057/6351	35
GO:0042110	GO:0042110	T cell activation	59/1151	474/18862	1.43112e-07	3.05425e-05	2.69591e-05	9935/64926/939/942/3958/639/29126/140885/10538/5591/91543/11119/4067/10875/2207/10288/114548/2177/84807/2213/5293/27086/8809/2175/57580/2529/604/912/64127/3683/836/199/6659/654346/4192/5294/3553/1178/3659/8876/54518/57705/7133/538/1604/64332/50856/79865/3936/5290/11314/602/55824/2150/55716/5316/57162/3606/6722	59
GO:0071219	GO:0071219	cellular response to molecule of bacterial origin	34/1151	209/18862	1.51356e-07	3.10098e-05	2.73715e-05	942/5724/29126/140885/929/8754/4067/10288/114548/7096/2213/11027/10221/4792/7538/3055/64127/10333/114769/23643/3553/259230/7133/5142/1604/671/54623/706/2919/5595/1244/23097/7128/3606	34
GO:0002262	GO:0002262	myeloid cell homeostasis	27/1151	145/18862	1.78331e-07	3.51312e-05	3.10094e-05	9935/10018/5591/9636/3162/4067/2039/5293/6688/7538/60682/604/1777/3717/10365/836/3635/5142/6772/669/3624/2309/5316/338442/80279/3304/6722	27
GO:0034341	GO:0034341	response to type II interferon	32/1151	197/18862	3.61021e-07	6.84869e-05	6.04516e-05	55647/10410/2643/5724/140885/10437/2633/2209/115361/115362/2210/9021/10435/3055/3717/8519/199/4938/54625/4940/10346/8638/3665/3659/2634/6772/2635/10241/6351/7706/339122/81603	32
GO:0045071	GO:0045071	negative regulation of viral genome replication	15/1151	54/18862	5.02264e-07	9.03344e-05	7.97358e-05	10410/200315/91543/9636/3434/6733/4599/51763/8519/4938/4940/3428/9582/8638/6590	15
GO:0071900	GO:0071900	regulation of protein serine/threonine kinase activity	59/1151	492/18862	5.1146e-07	9.03344e-05	7.97358e-05	894/2081/3672/1848/9134/9693/493/2357/4067/29950/728/11113/10221/5609/51763/60/23533/6283/64127/10333/245711/1032/1647/2074/60675/836/408/57551/51191/1050/120892/900/904/5294/1616/200734/6416/3553/3087/219771/5608/80174/81617/8844/3480/901/5595/11314/4616/150290/5311/57679/7057/253260/7128/80279/7039/94056/9175	59
GO:0034101	GO:0034101	erythrocyte homeostasis	23/1151	121/18862	9.80606e-07	0.00016559	0.000146162	9935/5591/9636/3162/4067/2039/6688/7538/60682/604/1777/3717/10365/836/3635/6772/669/3624/2309/5316/80279/3304/6722	23
GO:0051090	GO:0051090	regulation of DNA-binding transcription factor activity	54/1151	444/18862	1.00221e-06	0.00016559	0.000146162	25865/1540/3162/6279/7027/114548/2316/2177/1545/8809/2175/10221/3728/4792/57118/6280/23586/3055/6283/64127/55072/10333/3717/114769/306/408/55859/10346/84851/3553/51132/5687/3689/1611/4791/5595/1649/5292/5579/5311/222166/83696/10935/7128/7706/7158/57162/80279/3304/81603/91662/9175/3606/6722	54
GO:0071222	GO:0071222	cellular response to lipopolysaccharide	31/1151	197/18862	1.10915e-06	0.000177533	0.000156704	942/5724/29126/140885/929/8754/4067/10288/114548/11027/10221/4792/7538/3055/64127/114769/23643/3553/259230/7133/5142/1604/671/54623/706/2919/5595/1244/23097/7128/3606	31
GO:0031663	GO:0031663	lipopolysaccharide-mediated signaling pathway	15/1151	58/18862	1.37119e-06	0.000212826	0.000187856	5724/929/4067/11027/10221/4792/3055/114769/23643/3553/1604/671/5595/7128/3606	15
GO:0030218	GO:0030218	erythrocyte differentiation	22/1151	115/18862	1.49923e-06	0.000225855	0.000199356	9935/5591/9636/4067/2039/6688/7538/60682/604/1777/3717/10365/836/3635/6772/669/3624/2309/5316/80279/3304/6722	22
GO:0060333	GO:0060333	type II interferon-mediated signaling pathway	19/1151	91/18862	1.96323e-06	0.000287305	0.000253597	5724/10437/2633/2209/2210/9021/3055/3717/4938/54625/4940/10346/8638/3665/3659/2634/6772/7706/81603	19
GO:0006979	GO:0006979	response to oxidative stress	53/1151	444/18862	2.22086e-06	0.000315979	0.000278906	2081/2643/116988/140885/3163/8754/3162/6648/653361/2879/26034/2177/1545/7295/3417/468/51527/10333/132864/3717/10105/10365/2074/836/1718/199/120892/25824/3240/4688/25828/79772/23135/79956/8876/538/4689/5595/2309/1244/240/143686/3040/5311/3039/10628/90441/10935/7128/5743/3304/51314/4318	53
GO:0002576	GO:0002576	platelet degranulation	23/1151	128/18862	2.70289e-06	0.000374167	0.000330267	10184/7076/5552/4067/308/83706/2316/2039/5341/967/8407/7873/5768/2335/6813/226/5265/3674/5004/1675/7057/710/928	23
GO:0045637	GO:0045637	regulation of myeloid cell differentiation	36/1151	258/18862	2.94563e-06	0.000387199	0.00034177	9935/1230/54997/3958/5591/9636/4067/23112/9398/7071/4343/27086/10221/6688/4792/7538/60682/1441/7305/84661/10456/9770/3665/3674/3635/6772/2242/182/54623/3624/2309/5579/7057/222166/26523/3304	36
GO:0050792	GO:0050792	regulation of viral process	29/1151	186/18862	2.94822e-06	0.000387199	0.00034177	10410/200315/2219/91543/9636/3434/6733/4599/51763/7538/8519/4061/4938/904/4940/3428/10346/9582/8638/5434/6590/26986/6772/5481/51574/7936/5806/7706/81603	29
GO:0071346	GO:0071346	cellular response to type II interferon	28/1151	177/18862	3.25623e-06	0.000410097	0.000361982	55647/5724/140885/10437/2633/2209/115361/115362/2210/9021/10435/3055/3717/199/4938/54625/4940/10346/8638/3665/3659/2634/6772/2635/6351/7706/339122/81603	28
GO:0043903	GO:0043903	regulation of biological process involved in symbiotic interaction	30/1151	197/18862	3.2827e-06	0.000410097	0.000361982	10410/200315/2219/91543/9636/3434/6733/4599/51763/7538/8519/4061/4938/904/4940/3428/10346/9582/8638/5434/6590/26986/6772/5481/51574/7936/2150/5806/7706/81603	30
GO:0072593	GO:0072593	reactive oxygen species metabolic process	38/1151	281/18862	3.38923e-06	0.000413325	0.000364831	672/2643/140885/493/6648/653361/1545/57580/7305/10333/5366/3717/2717/10365/2537/1647/120892/25824/3240/4688/4317/440503/3553/6571/8729/538/4689/3689/706/240/3040/5311/3039/7057/2150/5806/10935/5743	38
GO:0007249	GO:0007249	canonical NF-kappaB signal transduction	38/1151	282/18862	3.69202e-06	0.00043978	0.000388182	11040/140885/929/3162/8743/6398/2316/4792/10133/6283/64127/55072/10333/57153/114769/7088/23643/10346/84851/92610/3553/9188/147699/28511/8878/6772/602/5579/6275/2150/79971/7128/7706/57161/57162/81603/171389/91662	38
GO:0060337	GO:0060337	type I interferon-mediated signaling pathway	19/1151	95/18862	3.86048e-06	0.000449395	0.000396669	10410/3429/91543/9636/3434/3433/3437/4600/81030/4599/2537/8519/4938/4940/8638/3665/3659/2634/6772	19
GO:0071357	GO:0071357	cellular response to type I interferon	19/1151	96/18862	4.54127e-06	0.000516898	0.000456252	10410/3429/91543/9636/3434/3433/3437/4600/81030/4599/2537/8519/4938/4940/8638/3665/3659/2634/6772	19
GO:0002523	GO:0002523	leukocyte migration involved in inflammatory response	8/1151	18/18862	4.7337e-06	0.000527088	0.000465246	6279/114548/2867/2529/6280/4192/3689/240	8
GO:1903555	GO:1903555	regulation of tumor necrosis factor superfamily cytokine production	26/1151	164/18862	6.93531e-06	0.000755801	0.000667126	942/5724/29126/140885/64135/929/7096/27086/11027/23586/7538/7305/64127/83786/3717/23643/4317/566/945/671/50856/706/5004/602/7057/7128	26
GO:0062197	GO:0062197	cellular response to chemical stress	43/1151	347/18862	7.79828e-06	0.000832141	0.000734509	2081/2643/116988/140885/3162/6648/653361/2177/1545/7295/92241/468/8531/51527/10333/132864/3717/10105/10365/836/199/120892/25824/4688/23135/79956/8876/538/1201/4689/706/5595/2309/1649/5290/240/5311/90441/10935/7128/3304/51314/4318	43
GO:0045069	GO:0045069	regulation of viral genome replication	17/1151	83/18862	8.83194e-06	0.000907103	0.000800676	10410/200315/91543/9636/3434/6733/4599/51763/8519/4938/4940/3428/9582/8638/6590/26986/5481	17
GO:0048872	GO:0048872	homeostasis of number of cells	34/1151	249/18862	8.85497e-06	0.000907103	0.000800676	9935/10018/5591/9636/3162/4067/2039/5293/6688/7538/60682/604/1777/5366/3717/10365/124976/836/6659/9770/10000/5423/3635/5142/6772/669/3624/2309/5316/7128/338442/80279/3304/6722	34
GO:0071706	GO:0071706	tumor necrosis factor superfamily cytokine production	26/1151	167/18862	9.69544e-06	0.000971206	0.000857258	942/5724/29126/140885/64135/929/7096/27086/11027/23586/7538/7305/64127/83786/3717/23643/4317/566/945/671/50856/706/5004/602/7057/7128	26
GO:0034340	GO:0034340	response to type I interferon	19/1151	101/18862	9.85996e-06	0.000971206	0.000857258	10410/3429/91543/9636/3434/3433/3437/4600/81030/4599/2537/8519/4938/4940/8638/3665/3659/2634/6772	19
GO:0002886	GO:0002886	regulation of myeloid leukocyte mediated immunity	13/1151	52/18862	1.0342e-05	0.000999465	0.000882201	5724/3162/4067/2268/2213/23586/7305/6813/9188/2242/3689/11314/2150	13
GO:0060326	GO:0060326	cell chemotaxis	39/1151	306/18862	1.05827e-05	0.00100379	0.000886018	4354/719/1230/3958/3672/25865/4067/6279/2207/23075/728/5293/2867/23604/57580/57118/6280/1441/6283/64127/51192/1130/199/1839/3579/4192/5294/3577/566/8729/5142/3689/2919/5595/240/7057/2150/6351/2549	39
GO:0002286	GO:0002286	T cell activation involved in immune response	20/1151	111/18862	1.1399e-05	0.00104577	0.00092307	942/3958/10538/10875/2207/114548/84807/2213/27086/8809/604/3683/4192/54518/538/64332/3936/602/2150/3606	20
GO:0042116	GO:0042116	macrophage activation	19/1151	102/18862	1.14336e-05	0.00104577	0.00092307	8291/5321/7096/2213/728/27086/7305/10333/3717/199/1050/120892/4317/566/671/3689/56670/7057/1075	19
GO:1903131	GO:1903131	mononuclear cell differentiation	48/1151	411/18862	1.19313e-05	0.00107214	0.000946348	9935/939/3676/942/639/116071/10538/5591/91543/55365/4067/10875/2207/10288/114548/2177/84807/2213/5293/27086/8809/2175/57580/6688/2529/604/912/5336/6659/3428/4192/3553/3665/3087/3659/8876/3635/538/64332/2242/3624/54856/602/2150/55716/5316/3606/6722	48
GO:0071902	GO:0071902	positive regulation of protein serine/threonine kinase activity	39/1151	311/18862	1.54578e-05	0.00136508	0.00120492	894/2081/3672/1848/9693/493/2357/728/5609/23533/6283/64127/10333/245711/1647/2074/60675/408/57551/120892/904/5294/1616/6416/3553/219771/5608/80174/81617/8844/5595/4616/5311/57679/7057/253260/7039/94056/9175	39
GO:0030217	GO:0030217	T cell differentiation	33/1151	246/18862	1.73259e-05	0.00147756	0.0013042	9935/939/942/639/10538/5591/91543/10875/2207/10288/114548/2177/84807/5293/27086/8809/2175/57580/2529/604/912/6659/4192/3553/3659/8876/538/64332/602/55716/5316/3606/6722	33
GO:0050869	GO:0050869	negative regulation of B cell activation	10/1151	33/18862	1.74984e-05	0.00147756	0.0013042	374403/4067/2213/604/7305/836/3635/3624/11314/7128	10
GO:0062207	GO:0062207	regulation of pattern recognition receptor signaling pathway	19/1151	105/18862	1.75968e-05	0.00147756	0.0013042	91543/929/4067/51296/7096/11027/64127/10333/55601/23643/3665/3659/6397/11314/2150/7128/57162/3304/171389	19
GO:0045646	GO:0045646	regulation of erythrocyte differentiation	12/1151	47/18862	1.79141e-05	0.00147993	0.0013063	9935/5591/9636/4067/6688/7538/60682/3635/6772/3624/2309/3304	12
GO:0032611	GO:0032611	interleukin-1 beta production	19/1151	108/18862	2.65822e-05	0.00216118	0.00190761	140885/114548/115362/27086/11027/7305/22861/64127/10333/3717/114769/1992/3428/566/945/5004/2150/7128/91662	19
GO:0010575	GO:0010575	positive regulation of vascular endothelial growth factor production	9/1151	28/18862	2.72725e-05	0.00218265	0.00192657	719/672/10855/1545/728/468/3553/5743/55959	9
GO:0006809	GO:0006809	nitric oxide biosynthetic process	15/1151	73/18862	2.82974e-05	0.00222491	0.00196387	2643/140885/493/1545/10333/3717/2717/10365/4317/3553/3689/706/5311/5806/5743	15
GO:0030168	GO:0030168	platelet activation	24/1151	157/18862	2.86693e-05	0.00222491	0.00196387	54331/4067/83706/5321/2207/2316/7056/2039/5341/60/23533/5336/408/5294/2335/10627/3674/1608/3937/5595/5290/5579/928/6722	24
GO:1903900	GO:1903900	regulation of viral life cycle	23/1151	148/18862	3.19734e-05	0.00244429	0.00215751	10410/200315/2219/91543/9636/3434/6733/4599/51763/8519/4061/4938/4940/3428/10346/9582/8638/6590/26986/5481/5806/7706/81603	23
GO:0034135	GO:0034135	regulation of toll-like receptor 2 signaling pathway	6/1151	12/18862	3.42286e-05	0.00251618	0.00222096	4067/7096/64127/10333/2150/7128	6
GO:0019079	GO:0019079	viral genome replication	21/1151	129/18862	3.44447e-05	0.00251618	0.00222096	10410/3429/200315/91543/9636/3434/6733/4599/51763/2040/8519/4938/9189/4940/3428/9582/8638/6590/26986/89849/5481	21
GO:0034134	GO:0034134	toll-like receptor 2 signaling pathway	7/1151	17/18862	3.49842e-05	0.00251618	0.00222096	4067/118788/7096/64127/10333/2150/7128	7
GO:0051092	GO:0051092	positive regulation of NF-kappaB transcription factor activity	24/1151	159/18862	3.54217e-05	0.00251618	0.00222096	25865/6279/114548/8809/6280/6283/64127/55072/10333/114769/10346/84851/3553/5687/3689/4791/5579/83696/10935/7706/3304/81603/9175/3606	24
GO:0000079	GO:0000079	regulation of cyclin-dependent protein serine/threonine kinase activity	18/1151	101/18862	3.59174e-05	0.00251618	0.00222096	894/9134/29950/60/245711/1032/1647/836/51191/1050/900/904/3087/219771/901/5311/7128/80279	18
GO:0051091	GO:0051091	positive regulation of DNA-binding transcription factor activity	34/1151	266/18862	3.59275e-05	0.00251618	0.00222096	25865/6279/7027/114548/8809/3728/57118/6280/23586/6283/64127/55072/10333/3717/114769/306/55859/10346/84851/3553/5687/3689/4791/1649/5579/83696/10935/7706/7158/3304/81603/9175/3606/6722	34
GO:0043122	GO:0043122	regulation of canonical NF-kappaB signal transduction	32/1151	244/18862	3.63524e-05	0.00251618	0.00222096	11040/3162/8743/6398/2316/10133/6283/64127/55072/10333/57153/114769/7088/10346/84851/92610/3553/9188/147699/8878/6772/5579/6275/2150/79971/7128/7706/57161/57162/81603/171389/91662	32
GO:0032680	GO:0032680	regulation of tumor necrosis factor production	24/1151	160/18862	3.93074e-05	0.00268443	0.00236948	5724/140885/64135/929/7096/27086/11027/23586/7538/7305/64127/83786/3717/23643/4317/566/945/671/50856/706/5004/602/7057/7128	24
GO:0045639	GO:0045639	positive regulation of myeloid cell differentiation	18/1151	102/18862	4.11639e-05	0.00277423	0.00244874	1230/54997/5591/9636/9398/7071/10221/60682/7305/10456/3635/6772/2242/182/3624/2309/222166/3304	18
GO:0048015	GO:0048015	phosphatidylinositol-mediated signaling	27/1151	192/18862	4.29062e-05	0.0028541	0.00251924	5724/4067/9368/8870/653361/118788/2268/5293/8395/23533/3717/113791/10456/5294/5296/2335/2057/55763/3480/5330/5331/5595/5290/8660/2150/2549/3606	27
GO:0045428	GO:0045428	regulation of nitric oxide biosynthetic process	13/1151	59/18862	4.425e-05	0.00290575	0.00256483	140885/493/10333/3717/2717/10365/4317/3553/3689/706/5311/5806/5743	13
GO:0031349	GO:0031349	positive regulation of defense response	42/1151	361/18862	4.49561e-05	0.00291475	0.00257277	2219/5591/4067/6279/2207/115362/26253/81030/2867/11027/4792/6280/10133/3055/912/7305/6283/64127/338339/3717/5336/5715/1050/120892/5698/3428/4192/4317/5294/3553/3665/64332/5687/50856/5595/56670/23097/2150/5743/1075/91662/3606	42
GO:0032640	GO:0032640	tumor necrosis factor production	24/1151	162/18862	4.82475e-05	0.00308905	0.00272662	5724/140885/64135/929/7096/27086/11027/23586/7538/7305/64127/83786/3717/23643/4317/566/945/671/50856/706/5004/602/7057/7128	24
GO:0046685	GO:0046685	response to arsenic-containing substance	9/1151	30/18862	5.05678e-05	0.00319763	0.00282246	9446/3162/5936/468/132864/10105/51593/1616/1244	9
GO:0034121	GO:0034121	regulation of toll-like receptor signaling pathway	15/1151	77/18862	5.4581e-05	0.00336824	0.00297305	91543/929/4067/7096/11027/64127/10333/23643/3665/3659/11314/2150/7128/57162/171389	15
GO:0046209	GO:0046209	nitric oxide metabolic process	15/1151	77/18862	5.4581e-05	0.00336824	0.00297305	2643/140885/493/1545/10333/3717/2717/10365/4317/3553/3689/706/5311/5806/5743	15
GO:1904029	GO:1904029	regulation of cyclin-dependent protein kinase activity	18/1151	105/18862	6.12138e-05	0.00373258	0.00329465	894/9134/29950/60/245711/1032/1647/836/51191/1050/900/904/3087/219771/901/5311/7128/80279	18
GO:2001057	GO:2001057	reactive nitrogen species metabolic process	15/1151	78/18862	6.38147e-05	0.00381619	0.00336845	2643/140885/493/1545/10333/3717/2717/10365/4317/3553/3689/706/5311/5806/5743	15
GO:0080164	GO:0080164	regulation of nitric oxide metabolic process	13/1151	61/18862	6.40751e-05	0.00381619	0.00336845	140885/493/10333/3717/2717/10365/4317/3553/3689/706/5311/5806/5743	13
GO:0007229	GO:0007229	integrin-mediated signaling pathway	18/1151	106/18862	6.95965e-05	0.00409739	0.00361666	7076/3676/3672/8754/3679/9636/8482/83706/2268/2316/2039/5341/3055/3683/967/2335/3674/3689	18
GO:0046488	GO:0046488	phosphatidylinositol metabolic process	26/1151	187/18862	7.16271e-05	0.00416902	0.00367988	5321/5341/5293/9021/51763/8395/65258/23533/9600/1154/5336/9807/5294/5296/79143/3635/660/285172/5330/5331/5290/30849/3612/79887/3613/5279	26
GO:0032612	GO:0032612	interleukin-1 production	20/1151	126/18862	7.56998e-05	0.00434414	0.00383445	140885/7850/114548/115362/27086/11027/7305/22861/64127/10333/3717/114769/1992/3428/566/945/5004/2150/7128/91662	20
GO:0034599	GO:0034599	cellular response to oxidative stress	36/1151	299/18862	7.6332e-05	0.00434414	0.00383445	2081/2643/116988/140885/3162/6648/653361/2177/1545/7295/468/51527/10333/132864/3717/10105/10365/199/120892/25824/4688/23135/79956/8876/538/4689/5595/2309/240/5311/90441/10935/7128/3304/51314/4318	36
GO:0030098	GO:0030098	lymphocyte differentiation	41/1151	358/18862	7.86005e-05	0.00442408	0.00390502	9935/939/3676/942/639/10538/5591/91543/10875/2207/10288/114548/2177/84807/2213/5293/27086/8809/2175/57580/6688/2529/604/912/5336/6659/4192/3553/3087/3659/8876/3635/538/64332/3624/54856/602/55716/5316/3606/6722	41
GO:0002224	GO:0002224	toll-like receptor signaling pathway	23/1151	157/18862	8.19928e-05	0.00456486	0.00402928	1508/91543/929/4067/118788/6279/7096/11027/4792/6280/64127/10333/23643/3665/3659/3689/11314/30849/2150/7128/57162/171389/4214	23
GO:1902105	GO:1902105	regulation of leukocyte differentiation	34/1151	279/18862	9.41621e-05	0.0051629	0.00455716	9935/1230/939/54997/942/639/5591/55365/4067/10875/9398/10288/114548/7071/2177/84807/2213/27086/2175/10221/604/7305/6659/4192/10456/9770/3665/3659/8876/3635/64332/2242/3624/3606	34
GO:0001774	GO:0001774	microglial cell activation	11/1151	47/18862	9.47507e-05	0.0051629	0.00455716	7096/728/7305/10333/3717/199/120892/4317/566/3689/1075	11
GO:1903557	GO:1903557	positive regulation of tumor necrosis factor superfamily cytokine production	16/1151	90/18862	9.89123e-05	0.00533293	0.00470724	942/5724/64135/929/7096/11027/23586/7305/64127/83786/3717/23643/4317/566/5004/7057	16
GO:0046631	GO:0046631	alpha-beta T cell activation	22/1151	149/18862	0.000103152	0.00550358	0.00485786	64926/942/639/29126/10538/91543/114548/84807/27086/8809/2529/604/654346/3659/57705/538/1604/64332/50856/11314/602/3606	22
GO:0000302	GO:0000302	response to reactive oxygen species	29/1151	224/18862	0.000104351	0.00551019	0.00486369	2081/2643/116988/140885/8754/3162/6648/653361/1545/7295/10105/10365/2074/836/120892/25824/3240/23135/538/5595/143686/3040/5311/3039/10628/10935/7128/51314/4318	29
GO:0032147	GO:0032147	activation of protein kinase activity	38/1151	328/18862	0.000111207	0.00581228	0.00513035	2081/942/3672/1848/8754/2357/9928/7295/728/5609/64127/10333/245711/3717/1647/2074/60675/408/57551/120892/1616/6416/3553/5608/80174/50488/8844/5595/5290/11314/4616/109/7057/253260/7039/9175/3606/4214	38
GO:0022407	GO:0022407	regulation of cell-cell adhesion	47/1151	437/18862	0.000114428	0.00592021	0.00522561	64926/939/3676/8728/942/3958/5724/29126/140885/5329/4067/83706/10875/10288/114548/80709/23075/84807/2213/2039/2529/91663/604/912/64127/3717/836/199/6659/654346/4192/3553/3659/8876/50488/1604/4680/64332/182/3689/5290/11314/240/55824/57162/3606/928	47
GO:0046597	GO:0046597	negative regulation of viral entry into host cell	7/1151	20/18862	0.000118591	0.00595513	0.00525643	10410/2219/8519/4061/5806/7706/81603	7
GO:0051767	GO:0051767	nitric-oxide synthase biosynthetic process	7/1151	20/18862	0.000118591	0.00595513	0.00525643	10135/64127/3717/120892/6416/5608/5229	7
GO:0051769	GO:0051769	regulation of nitric-oxide synthase biosynthetic process	7/1151	20/18862	0.000118591	0.00595513	0.00525643	10135/64127/3717/120892/6416/5608/5229	7
GO:0002573	GO:0002573	myeloid leukocyte differentiation	27/1151	204/18862	0.000122878	0.00611052	0.00539359	9935/1230/54997/116071/10538/3930/4067/10100/29887/9398/7071/5293/27086/10221/6688/7305/1050/3428/10456/9770/3665/3635/2242/3624/139716/2150/4318	27
GO:0007596	GO:0007596	blood coagulation	39/1151	342/18862	0.00012734	0.00624315	0.00551067	54331/10855/5329/4067/308/83706/5321/2207/2316/7056/2039/5341/60/23533/3717/5336/408/7975/10938/5294/10603/2335/10627/8761/3659/5265/3674/1608/966/3937/3705/5595/5290/5579/7057/2150/710/928/6722	39
GO:0007159	GO:0007159	leukocyte cell-cell adhesion	41/1151	366/18862	0.000127983	0.00624315	0.00551067	64926/939/3676/942/3958/5724/29126/140885/2131/4067/83706/10875/6279/10288/114548/84807/2213/2529/6280/604/912/64127/3683/836/199/6659/654346/4192/3553/3659/8876/1604/64332/3689/5290/11314/6402/240/55824/57162/3606	41
GO:0071887	GO:0071887	leukocyte apoptotic process	17/1151	102/18862	0.000139027	0.00671789	0.0059297	939/3958/10018/29126/9693/4067/5293/27086/604/64127/836/3665/1178/155038/8660/55716/338442	17
GO:0002367	GO:0002367	cytokine production involved in immune response	16/1151	93/18862	0.000147722	0.00707134	0.00624168	91543/3162/8482/114548/2867/8809/23586/604/64127/3553/1178/9188/7133/1604/2150/3606	16
GO:0051250	GO:0051250	negative regulation of lymphocyte activation	22/1151	153/18862	0.00015313	0.00721373	0.00636737	942/3958/29126/374403/4067/10875/2268/10288/2213/604/7305/836/654346/4192/3659/3635/3624/7940/11314/55824/7128/57162	22
GO:0002718	GO:0002718	regulation of cytokine production involved in immune response	15/1151	84/18862	0.000153514	0.00721373	0.00636737	91543/3162/8482/114548/2867/8809/23586/604/64127/3553/1178/9188/7133/2150/3606	15
GO:0032637	GO:0032637	interleukin-8 production	17/1151	103/18862	0.000157203	0.00723217	0.00638364	2219/25865/929/7096/2867/11027/23586/64127/10333/408/3553/945/671/1649/602/2150/3304	17
GO:0045064	GO:0045064	T-helper 2 cell differentiation	6/1151	15/18862	0.000158142	0.00723217	0.00638364	942/10538/114548/604/602/3606	6
GO:0051770	GO:0051770	positive regulation of nitric-oxide synthase biosynthetic process	6/1151	15/18862	0.000158142	0.00723217	0.00638364	10135/64127/3717/120892/6416/5608	6
GO:0050729	GO:0050729	positive regulation of inflammatory response	20/1151	133/18862	0.000162525	0.00730293	0.0064461	6279/81030/2867/4792/6280/6283/3717/1050/120892/4192/4317/5294/3553/64332/56670/23097/5743/1075/91662/3606	20
GO:0007599	GO:0007599	hemostasis	39/1151	346/18862	0.000162613	0.00730293	0.0064461	54331/10855/5329/4067/308/83706/5321/2207/2316/7056/2039/5341/60/23533/3717/5336/408/7975/10938/5294/10603/2335/10627/8761/3659/5265/3674/1608/966/3937/3705/5595/5290/5579/7057/2150/710/928/6722	39
GO:1903409	GO:1903409	reactive oxygen species biosynthetic process	19/1151	123/18862	0.000163967	0.00730293	0.0064461	2643/140885/493/6648/1545/10333/3717/2717/10365/4317/3553/6571/8729/3689/706/240/5311/5806/5743	19
GO:0050817	GO:0050817	coagulation	39/1151	347/18862	0.000172705	0.00757162	0.00668327	54331/10855/5329/4067/308/83706/5321/2207/2316/7056/2039/5341/60/23533/3717/5336/408/7975/10938/5294/10603/2335/10627/8761/3659/5265/3674/1608/966/3937/3705/5595/5290/5579/7057/2150/710/928/6722	39
GO:0002831	GO:0002831	regulation of response to biotic stimulus	45/1151	420/18862	0.000172956	0.00757162	0.00668327	29126/2219/5591/4067/3434/10875/2268/2207/115362/2213/26253/81030/27086/2867/11027/10221/9021/10133/23586/3055/912/7305/64127/338339/3717/55601/114769/5336/5715/51191/54625/23643/5698/3428/3665/3659/6772/1604/5687/50856/5595/6397/2150/7128/710	45
GO:0045017	GO:0045017	glycerolipid biosynthetic process	32/1151	266/18862	0.000189662	0.00823261	0.00726671	5321/2710/5293/171586/51763/8395/65258/23533/9600/57153/5336/23446/5294/51099/5296/440503/79143/2182/3635/58488/1608/660/1201/9489/51205/84649/5290/79888/30849/3612/162466/5279	32
GO:0034142	GO:0034142	toll-like receptor 4 signaling pathway	10/1151	43/18862	0.000207457	0.00885497	0.00781605	929/4067/118788/11027/4792/23643/3689/2150/7128/57162	10
GO:0043300	GO:0043300	regulation of leukocyte degranulation	10/1151	43/18862	0.000207457	0.00885497	0.00781605	5724/3162/4067/2268/2213/6813/2242/3689/11314/2150	10
GO:0050866	GO:0050866	negative regulation of cell activation	26/1151	200/18862	0.000217653	0.00921337	0.00813239	942/3958/29126/374403/3162/4067/10875/2268/10288/7056/2213/604/7305/836/654346/4192/3659/3635/671/3624/7940/11314/55824/7128/57162/928	26
GO:0032760	GO:0032760	positive regulation of tumor necrosis factor production	15/1151	87/18862	0.000229863	0.00965046	0.00851821	5724/64135/929/7096/11027/23586/7305/64127/83786/3717/23643/4317/566/5004/7057	15
