# Supplementary material for: Neutrophil gene expression in COVID-19 patients with acute respiratory distress syndrome
Source: Front Immunol. 2025 Nov 6;16:1620745. doi: 10.3389/fimmu.2025.1620745 (PMC12631193; doi:10.3389/fimmu.2025.1620745)
Supplement: Supplementary file 18 [file Table7.xlsx]

## Sheet: Supplementary Table 7
all_names	condition4	n	percentage
healthy3	Mature	1874	91.5486
healthy3	Pre-neu	26	1.27015
healthy3	Pro-neu	147	7.18124
healthy4	Mature	3374	84.2657
healthy4	Pre-neu	66	1.64835
healthy4	Pro-neu	564	14.0859
healthy7	Mature	648	81.1014
healthy7	Pre-neu	13	1.62703
healthy7	Pro-neu	138	17.2716
healthy8	Mature	576	87.8049
healthy8	Pre-neu	29	4.42073
healthy8	Pro-neu	51	7.77439
healthy9	Mature	851	92
healthy9	Pre-neu	33	3.56757
healthy9	Pro-neu	41	4.43243
healthy10	Mature	799	91.7336
healthy10	Pre-neu	17	1.95178
healthy10	Pro-neu	55	6.31458
Case 5	Mature	7938	91.1052
Case 5	Pre-neu	183	2.10031
Case 5	Pro-neu	592	6.79445
Case 3	Mature	4864	88.2759
Case 3	Pre-neu	78	1.41561
Case 3	Pro-neu	568	10.3085
Case 4	Mature	6065	82.026
Case 4	Pre-neu	247	3.34055
Case 4	Pro-neu	1082	14.6335
Case 1	Mature	1932	70.7952
Case 1	Pre-neu	40	1.46574
Case 1	Pro-neu	757	27.7391
Case 2	Mature	1295	61.3453
Case 2	Pre-neu	40	1.89484
Case 2	Pro-neu	776	36.7598
